# Supplementary material for: Targeting the senescence‒autophagy axis via p16INK4a inhibition alleviates pulmonary fibrosis
Source: Signal Transduct Target Ther. 2026 Jun 15;11:234. doi: 10.1038/s41392-026-02730-4 (PMC13270108; doi:10.1038/s41392-026-02730-4)
Supplement: Supplementary file 2 — List of gene sets upregulated and downregulated in IPF versus normal lungs from IPF patient cohorts [file 41392_2026_2730_MOESM2_ESM.xlsx]

## Sheet: GSE53845_Up_in_IPF
#	Gene Set	SIZE	ES	NES	NOM p-val	FDR q-val	FWER p-val	RANK AT MAX	LEADING EDGE
1	WP_OVERVIEW_OF_PROINFLAMMATORY_AND_PROFIBROTIC_MEDIATORS	119	0.77	2.23	0	0	0	1370	tags=34%, list=7%, signal=36%
2	POOLA_INVASIVE_BREAST_CANCER_UP	265	0.72	2.21	0	0	0	2095	tags=43%, list=10%, signal=47%
3	REACTOME_SCAVENGING_OF_HEME_FROM_PLASMA	27	0.92	2.19	0	0	0	574	tags=70%, list=3%, signal=72%
4	MCLACHLAN_DENTAL_CARIES_UP	233	0.71	2.18	0	0	0	1955	tags=45%, list=10%, signal=50%
5	REACTOME_BINDING_AND_UPTAKE_OF_LIGANDS_BY_SCAVENGER_RECEPTORS	53	0.83	2.17	0	0	0	608	tags=45%, list=3%, signal=47%
6	REACTOME_CHEMOKINE_RECEPTORS_BIND_CHEMOKINES	55	0.81	2.17	0	0	0	1908	tags=60%, list=9%, signal=66%
7	FARMER_BREAST_CANCER_CLUSTER_1	44	0.83	2.16	0	0	0	657	tags=50%, list=3%, signal=52%
8	TURASHVILI_BREAST_LOBULAR_CARCINOMA_VS_LOBULAR_NORMAL_DN	67	0.78	2.14	0	0	0	1401	tags=43%, list=7%, signal=46%
9	RICKMAN_HEAD_AND_NECK_CANCER_D	35	0.85	2.13	0	0	0	1153	tags=60%, list=6%, signal=63%
10	WP_EXTRAFOLLICULAR_AND_FOLLICULAR_B_CELL_ACTIVATION_BY_SARSCOV2	72	0.78	2.13	0	0	0	1838	tags=42%, list=9%, signal=46%
11	SENGUPTA_NASOPHARYNGEAL_CARCINOMA_DN	337	0.68	2.13	0	0	0	2192	tags=53%, list=11%, signal=58%
12	REACTOME_ANTIGEN_ACTIVATES_B_CELL_RECEPTOR_BCR_LEADING_TO_GENERATION_OF_SECOND_MESSENGERS	44	0.82	2.12	0	0	0	474	tags=36%, list=2%, signal=37%
13	REACTOME_COLLAGEN_DEGRADATION	60	0.78	2.11	0	0	0	2232	tags=50%, list=11%, signal=56%
14	REACTOME_ROLE_OF_LAT2_NTAL_LAB_ON_CALCIUM_MOBILIZATION	29	0.88	2.1	0	0	0	293	tags=45%, list=1%, signal=45%
15	REACTOME_FCGR3A_MEDIATED_IL10_SYNTHESIS	51	0.8	2.1	0	0	0	250	tags=27%, list=1%, signal=28%
16	REACTOME_FCERI_MEDIATED_CA_2_MOBILIZATION	43	0.82	2.09	0	0	0	1853	tags=47%, list=9%, signal=51%
17	REACTOME_FCGR_ACTIVATION	26	0.89	2.08	0	0	0	250	tags=54%, list=1%, signal=54%
18	SAUL_SEN_MAYO	119	0.71	2.08	0	0	0	2811	tags=48%, list=14%, signal=55%
19	TURASHVILI_BREAST_LOBULAR_CARCINOMA_VS_DUCTAL_NORMAL_UP	64	0.77	2.08	0	0	0	1401	tags=45%, list=7%, signal=49%
20	REACTOME_CD22_MEDIATED_BCR_REGULATION	19	0.93	2.08	0	0	0	303	tags=68%, list=1%, signal=69%
21	RODWELL_AGING_KIDNEY_NO_BLOOD_UP	210	0.68	2.07	0	0	0	2797	tags=44%, list=14%, signal=51%
22	TURASHVILI_BREAST_DUCTAL_CARCINOMA_VS_DUCTAL_NORMAL_UP	44	0.8	2.06	0	0	0	1685	tags=41%, list=8%, signal=44%
23	CROMER_TUMORIGENESIS_UP	56	0.78	2.06	0	0	0	1099	tags=45%, list=5%, signal=47%
24	REACTOME_ACTIVATION_OF_MATRIX_METALLOPROTEINASES	32	0.84	2.06	0	0	0	1194	tags=44%, list=6%, signal=46%
25	ANASTASSIOU_MULTICANCER_INVASIVENESS_SIGNATURE	59	0.77	2.05	0	0	0	1072	tags=51%, list=5%, signal=54%
26	REACTOME_ROLE_OF_PHOSPHOLIPIDS_IN_PHAGOCYTOSIS	38	0.81	2.05	0	0	0	250	tags=37%, list=1%, signal=37%
27	RODWELL_AGING_KIDNEY_UP	463	0.65	2.05	0	0	0	2797	tags=37%, list=14%, signal=41%
28	REACTOME_IMMUNOREGULATORY_INTERACTIONS_BETWEEN_A_LYMPHOID_AND_A_NON_LYMPHOID_CELL	138	0.69	2.04	0	0	0	1716	tags=29%, list=8%, signal=31%
29	REACTOME_CREATION_OF_C4_AND_C2_ACTIVATORS	28	0.86	2.04	0	0	0	199	tags=50%, list=1%, signal=50%
30	REACTOME_ASSEMBLY_OF_COLLAGEN_FIBRILS_AND_OTHER_MULTIMERIC_STRUCTURES	57	0.76	2.04	0	0	0	2196	tags=54%, list=11%, signal=61%
31	REACTOME_FCERI_MEDIATED_MAPK_ACTIVATION	43	0.78	2.03	0	0	0	293	tags=30%, list=1%, signal=31%
32	REACTOME_INITIAL_TRIGGERING_OF_COMPLEMENT	35	0.82	2.03	0	0	0	378	tags=46%, list=2%, signal=46%
33	REACTOME_DEGRADATION_OF_THE_EXTRACELLULAR_MATRIX	132	0.69	2.02	0	0	0.001	2802	tags=43%, list=14%, signal=50%
34	TONKS_TARGETS_OF_RUNX1_RUNX1T1_FUSION_MONOCYTE_DN	54	0.75	2.01	0	0	0.002	2767	tags=57%, list=14%, signal=66%
35	GRAHAM_CML_QUIESCENT_VS_NORMAL_DIVIDING_UP	56	0.76	2.01	0	0	0.002	2254	tags=52%, list=11%, signal=58%
36	CHIANG_LIVER_CANCER_SUBCLASS_CTNNB1_DN	159	0.67	2.01	0	0	0.002	2016	tags=39%, list=10%, signal=43%
37	REACTOME_FCERI_MEDIATED_NF_KB_ACTIVATION	92	0.71	2	0	0	0.002	293	tags=15%, list=1%, signal=15%
38	PID_SYNDECAN_1_PATHWAY	42	0.78	2	0	0	0.002	2021	tags=52%, list=10%, signal=58%
39	REACTOME_COMPLEMENT_CASCADE	69	0.73	2	0	0	0.002	729	tags=30%, list=4%, signal=31%
40	VILIMAS_NOTCH1_TARGETS_UP	48	0.77	2	0	0	0.002	2548	tags=63%, list=12%, signal=71%
41	SHEDDEN_LUNG_CANCER_GOOD_SURVIVAL_A12	287	0.64	1.98	0	0	0.004	2630	tags=34%, list=13%, signal=39%
42	MEBARKI_HCC_PROGENITOR_WNT_UP	187	0.65	1.98	0	0	0.004	2355	tags=39%, list=12%, signal=43%
43	RICKMAN_TUMOR_DIFFERENTIATED_WELL_VS_MODERATELY_DN	106	0.68	1.97	0	0	0.005	2170	tags=35%, list=11%, signal=39%
44	WALLACE_PROSTATE_CANCER_RACE_UP	277	0.64	1.97	0	0	0.005	2598	tags=45%, list=13%, signal=51%
45	SATO_SILENCED_BY_DEACETYLATION_IN_PANCREATIC_CANCER	41	0.78	1.96	0	0	0.008	1632	tags=37%, list=8%, signal=40%
46	GHANDHI_DIRECT_IRRADIATION_UP	105	0.67	1.95	0	0	0.009	3203	tags=62%, list=16%, signal=73%
47	REACTOME_EXTRACELLULAR_MATRIX_ORGANIZATION	281	0.63	1.93	0	0	0.014	2802	tags=40%, list=14%, signal=46%
48	REACTOME_PARASITE_INFECTION	71	0.71	1.93	0	0	0.015	250	tags=20%, list=1%, signal=20%
49	CUI_TCF21_TARGETS_UP	35	0.78	1.93	0	0	0.016	2665	tags=54%, list=13%, signal=62%
50	REACTOME_COLLAGEN_CHAIN_TRIMERIZATION	38	0.76	1.93	0	0	0.019	2196	tags=53%, list=11%, signal=59%
51	TURASHVILI_BREAST_DUCTAL_CARCINOMA_VS_DUCTAL_NORMAL_DN	193	0.64	1.93	0	0	0.024	2802	tags=46%, list=14%, signal=53%
52	SMID_BREAST_CANCER_RELAPSE_IN_BONE_DN	298	0.62	1.92	0	0	0.026	2170	tags=36%, list=11%, signal=39%
53	ONO_AML1_TARGETS_DN	39	0.75	1.92	0	0.001	0.028	1248	tags=36%, list=6%, signal=38%
54	NABA_COLLAGENS	38	0.76	1.92	0	0	0.028	2196	tags=53%, list=11%, signal=59%
55	MEBARKI_HCC_PROGENITOR_WNT_UP_CTNNB1_DEPENDENT	80	0.69	1.92	0	0.001	0.03	2245	tags=43%, list=11%, signal=48%
56	REACTOME_TNFS_BIND_THEIR_PHYSIOLOGICAL_RECEPTORS	28	0.79	1.92	0	0.001	0.03	1940	tags=54%, list=10%, signal=59%
57	VECCHI_GASTRIC_CANCER_ADVANCED_VS_EARLY_UP	168	0.63	1.91	0	0.001	0.036	3051	tags=45%, list=15%, signal=53%
58	NAKAYAMA_SOFT_TISSUE_TUMORS_PCA1_UP	76	0.69	1.9	0	0.001	0.037	1561	tags=42%, list=8%, signal=45%
59	KEGG_INTESTINAL_IMMUNE_NETWORK_FOR_IGA_PRODUCTION	43	0.75	1.9	0	0.001	0.038	3725	tags=65%, list=18%, signal=80%
60	REACTOME_GENERATION_OF_SECOND_MESSENGER_MOLECULES	36	0.76	1.9	0	0.001	0.044	3235	tags=64%, list=16%, signal=76%
61	LINDVALL_IMMORTALIZED_BY_TERT_DN	69	0.69	1.9	0	0.001	0.044	2796	tags=45%, list=14%, signal=52%
62	REACTOME_SIGNALING_BY_THE_B_CELL_RECEPTOR_BCR	123	0.65	1.9	0	0.001	0.045	555	tags=15%, list=3%, signal=16%
63	FEKIR_HEPARG_SPHERE_VS_HEPARG_UP	99	0.67	1.9	0	0.001	0.046	2574	tags=45%, list=13%, signal=52%
64	REACTOME_ANTI_INFLAMMATORY_RESPONSE_FAVOURING_LEISHMANIA_PARASITE_INFECTION	86	0.67	1.89	0	0.001	0.046	2089	tags=30%, list=10%, signal=34%
65	SMID_BREAST_CANCER_RELAPSE_IN_BRAIN_UP	36	0.76	1.89	0	0.001	0.056	2021	tags=50%, list=10%, signal=55%
66	REACTOME_CELL_SURFACE_INTERACTIONS_AT_THE_VASCULAR_WALL	146	0.63	1.89	0	0.001	0.058	1549	tags=25%, list=8%, signal=26%
67	FOROUTAN_INTEGRATED_TGFB_EMT_UP	114	0.65	1.88	0	0.001	0.063	3000	tags=54%, list=15%, signal=62%
68	SMID_BREAST_CANCER_NORMAL_LIKE_UP	452	0.59	1.88	0	0.001	0.063	2390	tags=42%, list=12%, signal=47%
69	KEGG_CYTOKINE_CYTOKINE_RECEPTOR_INTERACTION	245	0.61	1.88	0	0.001	0.063	2029	tags=34%, list=10%, signal=38%
70	BOSCO_TH1_CYTOTOXIC_MODULE	98	0.66	1.88	0	0.001	0.063	2598	tags=51%, list=13%, signal=58%
71	FARMER_BREAST_CANCER_CLUSTER_4	17	0.86	1.88	0	0.001	0.068	1781	tags=76%, list=9%, signal=84%
72	WP_CYTOKINECYTOKINE_RECEPTOR_INTERACTION	243	0.6	1.88	0	0.001	0.076	2029	tags=35%, list=10%, signal=38%
73	WP_PROSTAGLANDIN_SIGNALING	30	0.79	1.87	0	0.001	0.081	2696	tags=53%, list=13%, signal=61%
74	LU_TUMOR_ENDOTHELIAL_MARKERS_UP	22	0.82	1.87	0	0.001	0.084	1247	tags=55%, list=6%, signal=58%
75	RIGGI_EWING_SARCOMA_PROGENITOR_DN	190	0.61	1.87	0	0.001	0.085	2464	tags=43%, list=12%, signal=48%
76	HINATA_NFKB_TARGETS_FIBROBLAST_UP	81	0.67	1.87	0	0.001	0.098	3356	tags=47%, list=16%, signal=56%
77	REACTOME_INTERLEUKIN_4_AND_INTERLEUKIN_13_SIGNALING	108	0.65	1.86	0	0.001	0.102	2400	tags=41%, list=12%, signal=46%
78	CREIGHTON_ENDOCRINE_THERAPY_RESISTANCE_2	443	0.59	1.86	0	0.001	0.102	3518	tags=46%, list=17%, signal=55%
79	ABE_VEGFA_TARGETS_30MIN	27	0.79	1.86	0	0.002	0.129	1083	tags=37%, list=5%, signal=39%
80	WP_HAIR_FOLLICLE_DEVELOPMENT_ORGANOGENESIS_STAGE_2_OF_3	31	0.76	1.85	0	0.002	0.136	1909	tags=42%, list=9%, signal=46%
81	KIM_GLIS2_TARGETS_UP	80	0.67	1.85	0	0.002	0.136	2973	tags=51%, list=15%, signal=60%
82	JIANG_MELANOMA_TRM10_LAMINA_PROPRIA	82	0.67	1.85	0	0.002	0.142	2743	tags=50%, list=13%, signal=58%
83	WIELAND_UP_BY_HBV_INFECTION	96	0.65	1.85	0	0.002	0.149	3044	tags=45%, list=15%, signal=52%
84	PID_FRA_PATHWAY	35	0.76	1.85	0	0.002	0.151	2097	tags=49%, list=10%, signal=54%
85	LIANG_SILENCED_BY_METHYLATION_2	55	0.7	1.85	0	0.002	0.16	1931	tags=44%, list=9%, signal=48%
86	ANDERSEN_CHOLANGIOCARCINOMA_CLASS2	170	0.62	1.85	0	0.002	0.172	1775	tags=34%, list=9%, signal=37%
87	SCHUETZ_BREAST_CANCER_DUCTAL_INVASIVE_UP	335	0.59	1.84	0	0.002	0.187	2817	tags=42%, list=14%, signal=48%
88	BASSO_CD40_SIGNALING_UP	98	0.64	1.84	0	0.002	0.187	3804	tags=55%, list=19%, signal=67%
89	CROONQUIST_NRAS_SIGNALING_UP	37	0.73	1.84	0	0.003	0.213	3814	tags=59%, list=19%, signal=73%
90	WP_PANCREATIC_CANCER_SUBTYPES	46	0.71	1.84	0	0.003	0.216	1583	tags=50%, list=8%, signal=54%
91	GRAHAM_CML_QUIESCENT_VS_CML_DIVIDING_UP	23	0.79	1.84	0	0.003	0.224	1881	tags=52%, list=9%, signal=57%
92	TAKEDA_TARGETS_OF_NUP98_HOXA9_FUSION_16D_UP	163	0.61	1.84	0	0.003	0.23	2796	tags=45%, list=14%, signal=52%
93	MIYAGAWA_TARGETS_OF_EWSR1_ETS_FUSIONS_DN	222	0.6	1.84	0	0.003	0.233	3208	tags=46%, list=16%, signal=54%
94	NABA_SECRETED_FACTORS	319	0.59	1.83	0	0.003	0.27	2276	tags=29%, list=11%, signal=33%
95	PEDERSEN_METASTASIS_BY_ERBB2_ISOFORM_1	42	0.72	1.83	0	0.003	0.278	2566	tags=52%, list=13%, signal=60%
96	KEGG_PRIMARY_IMMUNODEFICIENCY	34	0.75	1.83	0	0.003	0.278	2371	tags=50%, list=12%, signal=56%
97	KUROZUMI_RESPONSE_TO_ONCOCYTIC_VIRUS	42	0.73	1.82	0	0.003	0.307	1347	tags=40%, list=7%, signal=43%
98	REACTOME_COLLAGEN_FORMATION	83	0.65	1.82	0	0.003	0.308	2196	tags=41%, list=11%, signal=46%
99	WINZEN_DEGRADED_VIA_KHSRP	99	0.64	1.82	0	0.003	0.31	2064	tags=41%, list=10%, signal=46%
100	NABA_ECM_REGULATORS	227	0.6	1.82	0	0.003	0.31	2798	tags=33%, list=14%, signal=38%
101	BLANCO_MELO_RESPIRATORY_SYNCYTIAL_VIRUS_INFECTION_A594_CELLS_UP	269	0.59	1.82	0	0.003	0.318	2553	tags=35%, list=13%, signal=40%
102	PHONG_TNF_TARGETS_UP	62	0.68	1.82	0	0.003	0.322	1881	tags=48%, list=9%, signal=53%
103	WP_NETWORK_MAP_OF_SARSCOV2_SIGNALING	211	0.59	1.82	0	0.003	0.327	2371	tags=35%, list=12%, signal=39%
104	RODRIGUES_THYROID_CARCINOMA_DN	77	0.65	1.82	0	0.004	0.36	3371	tags=42%, list=17%, signal=50%
105	LU_TUMOR_VASCULATURE_UP	29	0.75	1.82	0	0.004	0.362	1622	tags=52%, list=8%, signal=56%
106	PID_AP1_PATHWAY	69	0.67	1.82	0	0.004	0.364	2621	tags=42%, list=13%, signal=48%
107	HENDRICKS_SMARCA4_TARGETS_UP	52	0.69	1.81	0	0.004	0.381	2552	tags=48%, list=13%, signal=55%
108	WP_T_CELL_RECEPTOR_AND_COSTIMULATORY_SIGNALING	27	0.77	1.81	0	0.004	0.408	1740	tags=44%, list=9%, signal=49%
109	TONKS_TARGETS_OF_RUNX1_RUNX1T1_FUSION_GRANULOCYTE_DN	17	0.83	1.81	0	0.005	0.423	778	tags=47%, list=4%, signal=49%
110	WP_LUNG_FIBROSIS	59	0.67	1.81	0	0.005	0.425	1889	tags=36%, list=9%, signal=39%
111	SANA_TNF_SIGNALING_UP	79	0.64	1.81	0	0.005	0.436	3203	tags=52%, list=16%, signal=61%
112	WORSCHECH_TUMOR_REJECTION_UP	60	0.66	1.8	0	0.005	0.451	1383	tags=33%, list=7%, signal=36%
113	REACTOME_INTERLEUKIN_10_SIGNALING	43	0.71	1.8	0	0.005	0.455	2029	tags=44%, list=10%, signal=49%
114	ONO_FOXP3_TARGETS_UP	23	0.78	1.8	0	0.005	0.46	2514	tags=48%, list=12%, signal=54%
115	SABATES_COLORECTAL_ADENOMA_UP	133	0.61	1.8	0	0.005	0.46	2239	tags=40%, list=11%, signal=44%
116	PACHER_TARGETS_OF_IGF1_AND_IGF2_UP	33	0.74	1.8	0	0.005	0.461	3117	tags=58%, list=15%, signal=68%
117	HOSHIDA_LIVER_CANCER_SUBCLASS_S1	219	0.59	1.8	0	0.005	0.486	2969	tags=35%, list=15%, signal=41%
118	AMIT_EGF_RESPONSE_60_MCF10A	39	0.71	1.8	0	0.005	0.494	2470	tags=56%, list=12%, signal=64%
119	JIANG_MELANOMA_TRM2_CD8	133	0.61	1.8	0	0.005	0.501	3235	tags=45%, list=16%, signal=53%
120	WP_PATHOGENESIS_OF_SARSCOV2_MEDIATED_BY_NSP9NSP10_COMPLEX	21	0.79	1.8	0	0.005	0.505	1182	tags=48%, list=6%, signal=50%
121	WP_BURN_WOUND_HEALING	101	0.63	1.8	0	0.005	0.51	1903	tags=31%, list=9%, signal=34%
122	HUPER_BREAST_BASAL_VS_LUMINAL_UP	52	0.67	1.79	0	0.005	0.521	1531	tags=44%, list=8%, signal=48%
123	BOYLAN_MULTIPLE_MYELOMA_C_CLUSTER_DN	31	0.74	1.79	0	0.005	0.523	3244	tags=52%, list=16%, signal=61%
124	GAUSSMANN_MLL_AF4_FUSION_TARGETS_E_UP	91	0.63	1.79	0	0.006	0.534	2015	tags=34%, list=10%, signal=38%
125	CHEN_ETV5_TARGETS_SERTOLI	23	0.79	1.79	0	0.006	0.54	1127	tags=48%, list=6%, signal=51%
126	NAKAYAMA_SOFT_TISSUE_TUMORS_PCA2_UP	86	0.63	1.79	0	0.006	0.565	4208	tags=45%, list=21%, signal=57%
127	LI_WILMS_TUMOR_VS_FETAL_KIDNEY_2_UP	27	0.75	1.79	0	0.006	0.585	1593	tags=41%, list=8%, signal=44%
128	NAGASHIMA_EGF_SIGNALING_UP	54	0.67	1.78	0	0.007	0.614	2046	tags=41%, list=10%, signal=45%
129	WP_SARSCOV2_INNATE_IMMUNITY_EVASION_AND_CELLSPECIFIC_IMMUNE_RESPONSE	64	0.66	1.78	0	0.007	0.619	1988	tags=39%, list=10%, signal=43%
130	DOANE_BREAST_CANCER_ESR1_DN	44	0.69	1.78	0	0.007	0.656	2021	tags=48%, list=10%, signal=53%
131	WP_TUMOR_SUPPRESSOR_ACTIVITY_OF_SMARCB1	30	0.74	1.78	0	0.008	0.682	2482	tags=30%, list=12%, signal=34%
132	WP_CILIOPATHIES	174	0.59	1.78	0	0.008	0.682	4512	tags=45%, list=22%, signal=57%
133	DEBOSSCHER_NFKB_TARGETS_REPRESSED_BY_GLUCOCORTICOIDS	20	0.8	1.77	0	0.009	0.728	587	tags=35%, list=3%, signal=36%
134	LINDSTEDT_DENDRITIC_CELL_MATURATION_A	58	0.66	1.77	0	0.009	0.728	1881	tags=50%, list=9%, signal=55%
135	GHANDHI_BYSTANDER_IRRADIATION_UP	84	0.63	1.77	0	0.009	0.742	2869	tags=54%, list=14%, signal=62%
136	SERVITJA_ISLET_HNF1A_TARGETS_UP	158	0.6	1.77	0	0.009	0.746	2716	tags=36%, list=13%, signal=41%
137	BORCZUK_MALIGNANT_MESOTHELIOMA_DN	98	0.62	1.77	0	0.009	0.75	2688	tags=38%, list=13%, signal=43%
138	BILD_HRAS_ONCOGENIC_SIGNATURE	242	0.57	1.76	0	0.009	0.757	2502	tags=36%, list=12%, signal=40%
139	DORSEY_GAB2_TARGETS	28	0.74	1.76	0	0.009	0.765	2672	tags=61%, list=13%, signal=70%
140	WESTON_VEGFA_TARGETS_12HR	23	0.76	1.76	0	0.01	0.781	733	tags=30%, list=4%, signal=32%
141	DASU_IL6_SIGNALING_UP	60	0.66	1.76	0	0.01	0.781	2729	tags=45%, list=13%, signal=52%
142	REACTOME_FORMATION_OF_THE_CORNIFIED_ENVELOPE	107	0.61	1.76	0	0.01	0.784	2618	tags=25%, list=13%, signal=29%
143	NABA_CORE_MATRISOME	258	0.57	1.76	0	0.01	0.795	2892	tags=38%, list=14%, signal=44%
144	KRASNOSELSKAYA_ILF3_TARGETS_UP	38	0.7	1.76	0	0.01	0.797	2378	tags=42%, list=12%, signal=48%
145	SESTO_RESPONSE_TO_UV_C4	20	0.79	1.76	0	0.01	0.803	1779	tags=35%, list=9%, signal=38%
146	REACTOME_PEPTIDE_LIGAND_BINDING_RECEPTORS	184	0.58	1.76	0	0.01	0.815	2003	tags=27%, list=10%, signal=29%
147	GAURNIER_PSMD4_TARGETS	71	0.64	1.75	0	0.011	0.839	2120	tags=42%, list=10%, signal=47%
148	QI_PLASMACYTOMA_UP	243	0.56	1.75	0	0.011	0.84	2898	tags=35%, list=14%, signal=40%
149	PID_CD8_TCR_DOWNSTREAM_PATHWAY	59	0.66	1.75	0	0.011	0.844	2598	tags=41%, list=13%, signal=46%
150	DELYS_THYROID_CANCER_UP	430	0.56	1.75	0	0.012	0.86	3101	tags=40%, list=15%, signal=46%
151	SHAFFER_IRF4_TARGETS_IN_ACTIVATED_DENDRITIC_CELL	64	0.64	1.75	0	0.012	0.863	3210	tags=53%, list=16%, signal=63%
152	BLANCO_MELO_COVID19_SARS_COV_2_LOW_MOI_INFECTION_A594_ACE2_EXPRESSING_CELLS_UP	145	0.59	1.75	0	0.012	0.864	3303	tags=39%, list=16%, signal=46%
153	WP_IMMUNE_INFILTRATION_IN_PANCREATIC_CANCER	39	0.7	1.75	0	0.012	0.878	1116	tags=31%, list=5%, signal=32%
154	HOLLERN_SQUAMOUS_BREAST_TUMOR	155	0.58	1.75	0	0.012	0.884	2124	tags=30%, list=10%, signal=34%
155	WESTON_VEGFA_TARGETS	88	0.63	1.74	0	0.013	0.897	1931	tags=31%, list=9%, signal=34%
156	BIOCARTA_IL17_PATHWAY	15	0.81	1.74	0	0.013	0.897	1182	tags=47%, list=6%, signal=50%
157	ZHANG_RESPONSE_TO_IKK_INHIBITOR_AND_TNF_UP	216	0.57	1.74	0	0.013	0.903	3433	tags=47%, list=17%, signal=56%
158	FINAK_BREAST_CANCER_SDPP_SIGNATURE	23	0.76	1.74	0	0.013	0.913	1828	tags=57%, list=9%, signal=62%
159	TURASHVILI_BREAST_LOBULAR_CARCINOMA_VS_DUCTAL_NORMAL_DN	86	0.62	1.74	0	0.013	0.914	2175	tags=37%, list=11%, signal=41%
160	MARZEC_IL2_SIGNALING_UP	107	0.61	1.74	0	0.014	0.927	2490	tags=37%, list=12%, signal=42%
161	REACTOME_INTEGRIN_CELL_SURFACE_INTERACTIONS	77	0.63	1.74	0	0.014	0.928	2796	tags=45%, list=14%, signal=52%
162	REACTOME_FCGAMMA_RECEPTOR_FCGR_DEPENDENT_PHAGOCYTOSIS	96	0.61	1.74	0	0.014	0.932	250	tags=15%, list=1%, signal=15%
163	PICCALUGA_ANGIOIMMUNOBLASTIC_LYMPHOMA_UP	205	0.57	1.73	0	0.014	0.934	2833	tags=42%, list=14%, signal=49%
164	REACTOME_SYNDECAN_INTERACTIONS	26	0.74	1.73	0	0.014	0.943	2796	tags=58%, list=14%, signal=67%
165	RIEGE_DELTANP63_DIRECT_TARGETS_UP	135	0.58	1.73	0	0.014	0.945	4081	tags=46%, list=20%, signal=57%
166	PID_AVB3_INTEGRIN_PATHWAY	70	0.63	1.73	0	0.014	0.946	2021	tags=33%, list=10%, signal=36%
167	MCDOWELL_ACUTE_LUNG_INJURY_UP	46	0.66	1.73	0	0.014	0.946	1703	tags=41%, list=8%, signal=45%
168	WESTON_VEGFA_TARGETS_6HR	47	0.67	1.73	0	0.014	0.948	1931	tags=36%, list=9%, signal=40%
169	REACTOME_POTENTIAL_THERAPEUTICS_FOR_SARS	108	0.6	1.73	0	0.015	0.953	2089	tags=25%, list=10%, signal=28%
170	WARTERS_RESPONSE_TO_IR_SKIN	83	0.61	1.73	0	0.015	0.953	3058	tags=49%, list=15%, signal=58%
171	VART_KSHV_INFECTION_ANGIOGENIC_MARKERS_UP	156	0.58	1.73	0	0.015	0.958	1631	tags=31%, list=8%, signal=33%
172	SCHAEFFER_PROSTATE_DEVELOPMENT_48HR_DN	389	0.55	1.73	0	0.015	0.963	2604	tags=31%, list=13%, signal=34%
173	TAKEDA_TARGETS_OF_NUP98_HOXA9_FUSION_8D_UP	152	0.58	1.73	0	0.015	0.963	2570	tags=35%, list=13%, signal=40%
174	KOBAYASHI_EGFR_SIGNALING_6HR_DN	18	0.79	1.73	0	0.015	0.965	2388	tags=61%, list=12%, signal=69%
175	DIRMEIER_LMP1_RESPONSE_EARLY	58	0.65	1.73	0	0.015	0.965	2601	tags=41%, list=13%, signal=47%
176	CERVERA_SDHB_TARGETS_1_UP	116	0.6	1.73	0	0.015	0.966	3184	tags=47%, list=16%, signal=55%
177	PID_P53_DOWNSTREAM_PATHWAY	133	0.59	1.72	0	0.016	0.967	2741	tags=35%, list=13%, signal=40%
178	KEGG_GRAFT_VERSUS_HOST_DISEASE	38	0.68	1.72	0	0.016	0.97	3235	tags=50%, list=16%, signal=59%
179	WP_MARKERS_OF_KIDNEY_CELL_LINEAGE	54	0.65	1.72	0	0.016	0.97	3042	tags=41%, list=15%, signal=48%
180	SENGUPTA_NASOPHARYNGEAL_CARCINOMA_UP	288	0.56	1.72	0	0.017	0.976	3233	tags=37%, list=16%, signal=44%
181	LENAOUR_DENDRITIC_CELL_MATURATION_UP	113	0.59	1.72	0	0.018	0.977	2459	tags=37%, list=12%, signal=42%
182	SANSOM_WNT_PATHWAY_REQUIRE_MYC	62	0.63	1.72	0	0.018	0.978	2798	tags=34%, list=14%, signal=39%
183	WILCOX_RESPONSE_TO_PROGESTERONE_DN	57	0.64	1.71	0	0.018	0.979	2811	tags=42%, list=14%, signal=49%
184	PHONG_TNF_RESPONSE_VIA_P38_PARTIAL	163	0.57	1.71	0	0.018	0.979	2801	tags=43%, list=14%, signal=49%
185	KEGG_CHEMOKINE_SIGNALING_PATHWAY	178	0.57	1.71	0	0.018	0.979	1912	tags=26%, list=9%, signal=28%
186	WP_MATRIX_METALLOPROTEINASES	29	0.71	1.71	0	0.018	0.98	875	tags=31%, list=4%, signal=32%
187	REACTOME_FC_EPSILON_RECEPTOR_FCERI_SIGNALING	140	0.58	1.71	0	0.019	0.988	1870	tags=16%, list=9%, signal=18%
188	KIM_WT1_TARGETS_UP	212	0.56	1.71	0	0.019	0.989	3410	tags=43%, list=17%, signal=51%
189	HOFFMANN_PRE_BI_TO_LARGE_PRE_BII_LYMPHOCYTE_DN	72	0.62	1.71	0	0.019	0.989	1676	tags=29%, list=8%, signal=32%
190	KANG_IMMORTALIZED_BY_TERT_DN	97	0.6	1.71	0	0.02	0.99	2109	tags=31%, list=10%, signal=34%
191	JINESH_BLEBBISHIELD_VS_LIVE_CONTROL_DN	270	0.55	1.7	0	0.02	0.991	3433	tags=36%, list=17%, signal=43%
192	HELLEBREKERS_SILENCED_DURING_TUMOR_ANGIOGENESIS	74	0.61	1.7	0	0.02	0.993	2665	tags=45%, list=13%, signal=51%
193	JIANG_MELANOMA_TRM5_CD8	180	0.56	1.7	0	0.02	0.993	2804	tags=36%, list=14%, signal=41%
194	MEBARKI_HCC_PROGENITOR_WNT_UP_CTNNB1_INDEPENDENT	22	0.75	1.7	0	0.02	0.993	1147	tags=50%, list=6%, signal=53%
195	TAKEDA_TARGETS_OF_NUP98_HOXA9_FUSION_10D_UP	179	0.57	1.7	0	0.02	0.993	2796	tags=39%, list=14%, signal=45%
196	OSWALD_HEMATOPOIETIC_STEM_CELL_IN_COLLAGEN_GEL_UP	215	0.56	1.7	0	0.021	0.994	1933	tags=28%, list=9%, signal=31%
197	REACTOME_TNFR2_NON_CANONICAL_NF_KB_PATHWAY	97	0.6	1.7	0	0.021	0.994	1988	tags=24%, list=10%, signal=26%
198	REACTOME_KERATINIZATION	145	0.56	1.7	0	0.021	0.994	3055	tags=21%, list=15%, signal=24%
199	MEBARKI_HCC_PROGENITOR_WNT_UP_BLOCKED_BY_FZD8CRD	120	0.58	1.7	0	0.022	0.996	3109	tags=40%, list=15%, signal=47%
200	LEE_NEURAL_CREST_STEM_CELL_UP	141	0.58	1.7	0	0.022	0.996	3570	tags=43%, list=18%, signal=52%
201	FOROUTAN_TGFB_EMT_UP	185	0.57	1.69	0	0.022	0.997	3000	tags=43%, list=15%, signal=50%
202	WANG_SMARCE1_TARGETS_UP	284	0.55	1.69	0	0.022	0.997	2430	tags=35%, list=12%, signal=39%
203	ZWANG_CLASS_3_TRANSIENTLY_INDUCED_BY_EGF	215	0.55	1.69	0	0.023	0.997	3356	tags=43%, list=16%, signal=51%
204	LI_AMPLIFIED_IN_LUNG_CANCER	175	0.56	1.69	0	0.022	0.997	2449	tags=27%, list=12%, signal=30%
205	HINATA_NFKB_TARGETS_KERATINOCYTE_UP	79	0.61	1.69	0	0.022	0.997	1770	tags=38%, list=9%, signal=41%
206	VECCHI_GASTRIC_CANCER_EARLY_UP	417	0.53	1.69	0	0.024	0.998	3675	tags=29%, list=18%, signal=35%
207	MCBRYAN_PUBERTAL_BREAST_4_5WK_UP	257	0.55	1.69	0	0.024	0.998	2798	tags=34%, list=14%, signal=39%
208	BOQUEST_STEM_CELL_UP	251	0.55	1.69	0	0.024	0.998	2750	tags=45%, list=13%, signal=51%
209	TURASHVILI_BREAST_DUCTAL_CARCINOMA_VS_LOBULAR_NORMAL_UP	70	0.62	1.69	0	0.024	0.999	2796	tags=31%, list=14%, signal=36%
210	LIEN_BREAST_CARCINOMA_METAPLASTIC_VS_DUCTAL_DN	106	0.58	1.68	0	0.024	0.999	1792	tags=28%, list=9%, signal=31%
211	TAVAZOIE_METASTASIS	102	0.59	1.68	0	0.024	0.999	2814	tags=32%, list=14%, signal=37%
212	MCCLUNG_DELTA_FOSB_TARGETS_2WK	46	0.65	1.68	0	0.025	0.999	2064	tags=35%, list=10%, signal=39%
213	REACTOME_TNF_RECEPTOR_SUPERFAMILY_TNFSF_MEMBERS_MEDIATING_NON_CANONICAL_NF_KB_PATHWAY	15	0.81	1.68	0	0.025	0.999	2468	tags=67%, list=12%, signal=76%
214	SARRIO_EPITHELIAL_MESENCHYMAL_TRANSITION_UP	160	0.56	1.68	0	0.025	0.999	3338	tags=35%, list=16%, signal=42%
215	LINDGREN_BLADDER_CANCER_CLUSTER_2B	364	0.53	1.68	0	0.026	0.999	2743	tags=37%, list=13%, signal=42%
216	BLANCO_MELO_COVID19_BRONCHIAL_EPITHELIAL_CELLS_SARS_COV_2_INFECTION_UP	135	0.56	1.68	0	0.026	0.999	1931	tags=35%, list=9%, signal=38%
217	KUMAR_TARGETS_OF_MLL_AF9_FUSION	380	0.53	1.68	0	0.027	0.999	2371	tags=24%, list=12%, signal=27%
218	JEON_SMAD6_TARGETS_UP	22	0.75	1.67	0	0.027	0.999	3191	tags=55%, list=16%, signal=65%
219	HELLER_HDAC_TARGETS_SILENCED_BY_METHYLATION_DN	275	0.54	1.67	0	0.027	0.999	3955	tags=40%, list=19%, signal=49%
220	AZARE_NEOPLASTIC_TRANSFORMATION_BY_STAT3_UP	125	0.58	1.67	0	0.027	0.999	2849	tags=42%, list=14%, signal=48%
221	WANG_ESOPHAGUS_CANCER_VS_NORMAL_UP	115	0.58	1.67	0	0.027	0.999	3776	tags=41%, list=19%, signal=50%
222	HOOI_ST7_TARGETS_DN	108	0.58	1.67	0	0.027	0.999	3375	tags=39%, list=17%, signal=46%
223	FISCHER_DIRECT_P53_TARGETS_META_ANALYSIS	298	0.54	1.67	0	0.027	0.999	3052	tags=36%, list=15%, signal=42%
224	WP_TCELL_RECEPTOR_SIGNALING	87	0.59	1.67	0	0.028	0.999	2581	tags=34%, list=13%, signal=39%
225	MARTIN_NFKB_TARGETS_UP	41	0.66	1.67	0	0.028	0.999	2732	tags=44%, list=13%, signal=51%
226	CARRILLOREIXACH_MRS3_VS_LOWER_RISK_HEPATOBLASTOMA_DN	160	0.56	1.67	0	0.028	0.999	2730	tags=34%, list=13%, signal=39%
227	NAKAJIMA_MAST_CELL	45	0.64	1.66	0	0.03	1	1782	tags=44%, list=9%, signal=49%
228	CUI_TCF21_TARGETS_2_UP	411	0.53	1.66	0	0.03	1	3375	tags=33%, list=17%, signal=39%
229	REACTOME_REGULATION_OF_INSULIN_LIKE_GROWTH_FACTOR_IGF_TRANSPORT_AND_UPTAKE_BY_INSULIN_LIKE_GROWTH_FACTOR_BINDING_PROTEINS_IGFBPS	118	0.57	1.66	0	0.03	1	3800	tags=43%, list=19%, signal=53%
230	BROWNE_HCMV_INFECTION_12HR_DN	96	0.58	1.66	0	0.031	1	3147	tags=32%, list=15%, signal=38%
231	VANTVEER_BREAST_CANCER_ESR1_DN	210	0.54	1.66	0	0.031	1	3452	tags=37%, list=17%, signal=44%
232	MACAEVA_PBMC_RESPONSE_TO_IR	94	0.59	1.66	0	0.031	1	3396	tags=44%, list=17%, signal=52%
233	XIE_ST_HSC_S1PR3_OE_UP	175	0.55	1.66	0	0.031	1	2931	tags=39%, list=14%, signal=46%
234	BERTUCCI_MEDULLARY_VS_DUCTAL_BREAST_CANCER_UP	195	0.55	1.66	0	0.032	1	3411	tags=35%, list=17%, signal=42%
235	FOROUTAN_PRODRANK_TGFB_EMT_UP	179	0.55	1.66	0	0.032	1	3000	tags=41%, list=15%, signal=48%
236	BOYLAN_MULTIPLE_MYELOMA_PCA1_UP	114	0.57	1.65	0	0.033	1	1245	tags=31%, list=6%, signal=33%
237	JAEGER_METASTASIS_DN	248	0.54	1.65	0	0.033	1	2408	tags=35%, list=12%, signal=40%
238	GRAHAM_CML_DIVIDING_VS_NORMAL_QUIESCENT_DN	93	0.58	1.65	0	0.036	1	2388	tags=40%, list=12%, signal=45%
239	MIKKELSEN_MEF_LCP_WITH_H3K4ME3	122	0.56	1.64	0	0.036	1	2812	tags=35%, list=14%, signal=41%
240	CHIARADONNA_NEOPLASTIC_TRANSFORMATION_KRAS_UP	124	0.56	1.64	0	0.037	1	3812	tags=44%, list=19%, signal=53%
241	NAGASHIMA_NRG1_SIGNALING_UP	168	0.55	1.64	0	0.037	1	2046	tags=32%, list=10%, signal=35%
242	JIANG_MELANOMA_TRM7_CD8	86	0.58	1.64	0	0.037	1	2746	tags=33%, list=13%, signal=37%
243	REACTOME_LEISHMANIA_INFECTION	168	0.54	1.63	0	0.039	1	1687	tags=18%, list=8%, signal=20%
244	WILENSKY_RESPONSE_TO_DARAPLADIB	28	0.7	1.63	0	0.039	1	2193	tags=39%, list=11%, signal=44%
245	SENESE_HDAC1_AND_HDAC2_TARGETS_UP	228	0.53	1.63	0	0.039	1	2046	tags=26%, list=10%, signal=29%
246	WP_HAIR_FOLLICLE_DEVELOPMENT_CYTODIFFERENTIATION_STAGE_3_OF_3	83	0.58	1.63	0	0.039	1	2811	tags=37%, list=14%, signal=43%
247	SATO_SILENCED_BY_METHYLATION_IN_PANCREATIC_CANCER_1	402	0.52	1.63	0	0.04	1	2966	tags=30%, list=15%, signal=35%
248	LEE_DIFFERENTIATING_T_LYMPHOCYTE	191	0.54	1.62	0	0.043	1	3014	tags=34%, list=15%, signal=39%
249	SENGUPTA_NASOPHARYNGEAL_CARCINOMA_WITH_LMP1_DN	157	0.55	1.62	0	0.043	1	1860	tags=37%, list=9%, signal=40%
250	BLANCO_MELO_COVID19_SARS_COV_2_INFECTION_CALU3_CELLS_UP	319	0.52	1.62	0	0.044	1	2588	tags=31%, list=13%, signal=35%
251	LIM_MAMMARY_STEM_CELL_UP	456	0.52	1.62	0	0.044	1	2724	tags=35%, list=13%, signal=40%
252	REACTOME_G_ALPHA_I_SIGNALLING_EVENTS	292	0.52	1.62	0	0.046	1	2398	tags=21%, list=12%, signal=23%
253	TAKEDA_TARGETS_OF_NUP98_HOXA9_FUSION_3D_UP	177	0.53	1.61	0	0.047	1	3156	tags=33%, list=15%, signal=39%
254	SMIRNOV_RESPONSE_TO_IR_6HR_UP	161	0.54	1.61	0	0.048	1	3228	tags=40%, list=16%, signal=47%
255	ONDER_CDH1_TARGETS_2_DN	456	0.51	1.61	0	0.049	1	2170	tags=30%, list=11%, signal=33%
256	REACTOME_CLASS_A_1_RHODOPSIN_LIKE_RECEPTORS	309	0.52	1.61	0	0.049	1	2047	tags=22%, list=10%, signal=24%
257	PETROVA_ENDOTHELIUM_LYMPHATIC_VS_BLOOD_DN	158	0.54	1.6	0	0.051	1	2802	tags=41%, list=14%, signal=47%
258	RUTELLA_RESPONSE_TO_CSF2RB_AND_IL4_UP	334	0.51	1.6	0	0.052	1	2815	tags=32%, list=14%, signal=37%
259	HELLER_SILENCED_BY_METHYLATION_UP	269	0.51	1.59	0	0.057	1	3196	tags=39%, list=16%, signal=45%
260	CHANDRAN_METASTASIS_DN	309	0.51	1.59	0	0.059	1	2633	tags=30%, list=13%, signal=34%
261	NABA_ECM_GLYCOPROTEINS	185	0.52	1.58	0	0.061	1	2892	tags=36%, list=14%, signal=41%
262	WP_MEASLES_VIRUS_INFECTION	126	0.54	1.58	0	0.061	1	4010	tags=36%, list=20%, signal=44%
263	WP_IL18_SIGNALING	263	0.51	1.58	0	0.062	1	2666	tags=24%, list=13%, signal=28%
264	VERHAAK_AML_WITH_NPM1_MUTATED_DN	244	0.51	1.58	0	0.062	1	3012	tags=38%, list=15%, signal=44%
265	BLANCO_MELO_COVID19_SARS_COV_2_INFECTION_A594_ACE2_EXPRESSING_CELLS_UP	487	0.49	1.57	0	0.068	1	3914	tags=35%, list=19%, signal=42%
266	RICKMAN_TUMOR_DIFFERENTIATED_WELL_VS_POORLY_DN	369	0.5	1.57	0	0.068	1	2403	tags=26%, list=12%, signal=29%
267	PASINI_SUZ12_TARGETS_DN	303	0.5	1.57	0	0.069	1	3064	tags=36%, list=15%, signal=41%
268	SENESE_HDAC3_TARGETS_UP	474	0.5	1.57	0	0.07	1	3130	tags=30%, list=15%, signal=34%
269	ROZANOV_MMP14_TARGETS_UP	253	0.51	1.56	0	0.071	1	2966	tags=38%, list=15%, signal=44%
270	WIERENGA_STAT5A_TARGETS_UP	195	0.52	1.56	0	0.074	1	2811	tags=32%, list=14%, signal=37%
271	RUTELLA_RESPONSE_TO_HGF_VS_CSF2RB_AND_IL4_DN	245	0.51	1.55	0	0.077	1	2786	tags=33%, list=14%, signal=38%
272	WINTER_HYPOXIA_METAGENE	232	0.51	1.55	0	0.077	1	3534	tags=32%, list=17%, signal=39%
273	BOYLAN_MULTIPLE_MYELOMA_C_D_DN	261	0.5	1.55	0	0.077	1	2371	tags=33%, list=12%, signal=36%
274	DESERT_STEM_CELL_HEPATOCELLULAR_CARCINOMA_SUBCLASS_UP	238	0.51	1.55	0	0.078	1	2649	tags=25%, list=13%, signal=29%
275	JAATINEN_HEMATOPOIETIC_STEM_CELL_DN	222	0.5	1.54	0	0.085	1	2193	tags=35%, list=11%, signal=38%
276	BLANCO_MELO_BETA_INTERFERON_TREATED_BRONCHIAL_EPITHELIAL_CELLS_UP	358	0.49	1.54	0	0.086	1	3185	tags=32%, list=16%, signal=37%
277	TONKS_TARGETS_OF_RUNX1_RUNX1T1_FUSION_HSC_DN	185	0.51	1.54	0	0.085	1	1726	tags=24%, list=8%, signal=26%
278	OISHI_CHOLANGIOMA_STEM_CELL_LIKE_DN	261	0.5	1.53	0	0.09	1	3269	tags=39%, list=16%, signal=46%
279	BLANCO_MELO_COVID19_SARS_COV_2_INFECTION_A594_ACE2_EXPRESSING_CELLS_RUXOLITINIB_UP	426	0.49	1.53	0	0.092	1	3909	tags=32%, list=19%, signal=39%
280	LEI_MYB_TARGETS	310	0.49	1.53	0	0.093	1	2008	tags=22%, list=10%, signal=24%
281	THUM_SYSTOLIC_HEART_FAILURE_UP	414	0.48	1.52	0	0.101	1	3120	tags=28%, list=15%, signal=33%
282	WANG_MLL_TARGETS	276	0.48	1.51	0	0.105	1	3321	tags=38%, list=16%, signal=44%
283	DAZARD_RESPONSE_TO_UV_NHEK_UP	211	0.49	1.5	0	0.11	1	2803	tags=28%, list=14%, signal=32%
284	IWANAGA_CARCINOGENESIS_BY_KRAS_PTEN_UP	180	0.5	1.5	0	0.111	1	3587	tags=33%, list=18%, signal=39%
285	LI_INDUCED_T_TO_NATURAL_KILLER_UP	300	0.48	1.5	0	0.115	1	2430	tags=26%, list=12%, signal=29%
286	LIU_PROSTATE_CANCER_DN	471	0.47	1.49	0	0.121	1	3099	tags=34%, list=15%, signal=39%
287	PHONG_TNF_RESPONSE_NOT_VIA_P38	329	0.48	1.49	0	0.124	1	3356	tags=38%, list=16%, signal=45%
288	REACTOME_GPCR_LIGAND_BINDING	431	0.47	1.48	0	0.126	1	2047	tags=19%, list=10%, signal=20%
289	RUTELLA_RESPONSE_TO_HGF_UP	411	0.47	1.48	0	0.131	1	2422	tags=26%, list=12%, signal=29%
290	GAL_LEUKEMIC_STEM_CELL_DN	227	0.48	1.47	0	0.136	1	1879	tags=21%, list=9%, signal=23%
291	MATSUDA_NATURAL_KILLER_DIFFERENTIATION	461	0.47	1.47	0	0.138	1	3432	tags=29%, list=17%, signal=34%
292	GRUETZMANN_PANCREATIC_CANCER_UP	347	0.47	1.47	0	0.141	1	2845	tags=29%, list=14%, signal=34%
293	CHARAFE_BREAST_CANCER_LUMINAL_VS_BASAL_DN	443	0.46	1.46	0	0.15	1	3096	tags=35%, list=15%, signal=41%
294	EBAUER_TARGETS_OF_PAX3_FOXO1_FUSION_UP	185	0.48	1.45	0	0.151	1	2677	tags=30%, list=13%, signal=34%
295	JIANG_MELANOMA_TRM8_CD4	402	0.46	1.45	0	0.15	1	2950	tags=26%, list=14%, signal=29%
296	TARTE_PLASMA_CELL_VS_PLASMABLAST_UP	368	0.46	1.45	0	0.15	1	2608	tags=25%, list=13%, signal=28%
297	JIANG_MELANOMA_TRM3_CD8	405	0.46	1.45	0	0.152	1	3077	tags=25%, list=15%, signal=29%
298	BOQUEST_STEM_CELL_CULTURED_VS_FRESH_UP	407	0.46	1.45	0	0.153	1	1918	tags=30%, list=9%, signal=33%
299	RIGGI_EWING_SARCOMA_PROGENITOR_UP	414	0.46	1.45	0	0.155	1	2680	tags=28%, list=13%, signal=31%
300	CHARAFE_BREAST_CANCER_LUMINAL_VS_MESENCHYMAL_DN	451	0.46	1.44	0	0.157	1	3062	tags=33%, list=15%, signal=38%
301	WANG_SMARCE1_TARGETS_DN	370	0.46	1.44	0	0.16	1	3177	tags=29%, list=16%, signal=33%
302	MIKKELSEN_MCV6_HCP_WITH_H3K27ME3	399	0.45	1.43	0	0.166	1	2724	tags=22%, list=13%, signal=25%
303	HAN_SATB1_TARGETS_DN	377	0.45	1.42	0	0.184	1	3203	tags=30%, list=16%, signal=35%
304	REACTOME_SIGNALING_BY_INTERLEUKINS	457	0.45	1.41	0	0.188	1	2029	tags=20%, list=10%, signal=21%
305	FOSTER_TOLERANT_MACROPHAGE_DN	403	0.44	1.4	0	0.202	1	2812	tags=27%, list=14%, signal=31%
306	SU_THYMUS	18	0.83	1.84	0.001	0.003	0.238	2020	tags=61%, list=10%, signal=68%
307	KORKOLA_TERATOMA	40	0.72	1.82	0.001	0.003	0.315	2798	tags=38%, list=14%, signal=43%
308	TIAN_TNF_SIGNALING_VIA_NFKB	26	0.77	1.81	0.001	0.005	0.419	3577	tags=81%, list=18%, signal=98%
309	KERLEY_RESPONSE_TO_CISPLATIN_UP	44	0.7	1.79	0.001	0.006	0.533	2960	tags=64%, list=15%, signal=74%
310	MISHRA_CARCINOMA_ASSOCIATED_FIBROBLAST_UP	22	0.78	1.77	0.001	0.008	0.701	1054	tags=45%, list=5%, signal=48%
311	SESTO_RESPONSE_TO_UV_C3	21	0.78	1.77	0.001	0.009	0.749	2638	tags=48%, list=13%, signal=55%
312	HUPER_BREAST_BASAL_VS_LUMINAL_DN	56	0.65	1.75	0.001	0.011	0.839	2608	tags=41%, list=13%, signal=47%
313	THUM_MIR21_TARGETS_HEART_DISEASE_UP	17	0.8	1.75	0.001	0.012	0.866	1083	tags=59%, list=5%, signal=62%
314	WP_CHRONIC_HYPERGLYCEMIA_IMPAIRMENT_OF_NEURON_FUNCTION	45	0.68	1.74	0.001	0.013	0.917	1210	tags=24%, list=6%, signal=26%
315	KRIEG_HYPOXIA_VIA_KDM3A	52	0.66	1.74	0.001	0.013	0.922	2802	tags=52%, list=14%, signal=60%
316	WP_MODULATORS_OF_TCR_SIGNALING_AND_T_CELL_ACTIVATION	59	0.65	1.73	0.001	0.014	0.936	2581	tags=41%, list=13%, signal=46%
317	NABA_MATRISOME_HIGHLY_METASTATIC_BREAST_CANCER_TUMOR_CELL_DERIVED	28	0.72	1.73	0.001	0.014	0.943	3601	tags=61%, list=18%, signal=74%
318	ROY_WOUND_BLOOD_VESSEL_UP	49	0.66	1.73	0.001	0.015	0.954	1384	tags=37%, list=7%, signal=39%
319	WOO_LIVER_CANCER_RECURRENCE_UP	98	0.6	1.71	0.001	0.018	0.979	2856	tags=43%, list=14%, signal=50%
320	RICKMAN_HEAD_AND_NECK_CANCER_A	99	0.61	1.71	0.001	0.019	0.985	2062	tags=45%, list=10%, signal=50%
321	BOYLAN_MULTIPLE_MYELOMA_C_DN	57	0.65	1.71	0.001	0.019	0.986	3614	tags=46%, list=18%, signal=55%
322	DESERT_EXTRACELLULAR_MATRIX_HEPATOCELLULAR_CARCINOMA_SUBCLASS_UP	20	0.76	1.7	0.001	0.02	0.993	1421	tags=35%, list=7%, signal=38%
323	LEE_TARGETS_OF_PTCH1_AND_SUFU_UP	55	0.63	1.7	0.001	0.021	0.994	3579	tags=47%, list=18%, signal=57%
324	VANTVEER_BREAST_CANCER_BRCA1_UP	33	0.7	1.7	0.001	0.022	0.996	3437	tags=48%, list=17%, signal=58%
325	YAN_ESCAPE_FROM_ANOIKIS	21	0.73	1.7	0.001	0.022	0.996	3618	tags=62%, list=18%, signal=75%
326	WP_CELL_INTERACTIONS_OF_THE_PANCREATIC_CANCER_MICROENVIRONMENT	25	0.71	1.69	0.001	0.022	0.997	1773	tags=40%, list=9%, signal=44%
327	WP_ALLOGRAFT_REJECTION	87	0.59	1.69	0.001	0.022	0.997	2400	tags=34%, list=12%, signal=39%
328	MURAKAMI_UV_RESPONSE_6HR_DN	20	0.76	1.69	0.001	0.023	0.997	1250	tags=50%, list=6%, signal=53%
329	FURUKAWA_DUSP6_TARGETS_PCI35_UP	68	0.61	1.69	0.001	0.024	0.998	2315	tags=35%, list=11%, signal=40%
330	CERIBELLI_PROMOTERS_INACTIVE_AND_BOUND_BY_NFY	35	0.68	1.68	0.001	0.025	0.999	2539	tags=31%, list=12%, signal=36%
331	GRAHAM_NORMAL_QUIESCENT_VS_NORMAL_DIVIDING_UP	64	0.63	1.68	0.001	0.025	0.999	2378	tags=41%, list=12%, signal=46%
332	JECHLINGER_EPITHELIAL_TO_MESENCHYMAL_TRANSITION_UP	61	0.62	1.67	0.001	0.027	0.999	1691	tags=43%, list=8%, signal=46%
333	HARRIS_HYPOXIA	80	0.6	1.67	0.001	0.027	0.999	3511	tags=46%, list=17%, signal=56%
334	SHAFFER_IRF4_TARGETS_IN_PLASMA_CELL_VS_MATURE_B_LYMPHOCYTE	64	0.61	1.67	0.001	0.028	0.999	2844	tags=50%, list=14%, signal=58%
335	AMIT_SERUM_RESPONSE_240_MCF10A	54	0.64	1.67	0.001	0.028	0.999	2672	tags=44%, list=13%, signal=51%
336	PID_TCR_PATHWAY	62	0.61	1.67	0.001	0.028	0.999	3395	tags=42%, list=17%, signal=50%
337	REACTOME_COLLAGEN_BIOSYNTHESIS_AND_MODIFYING_ENZYMES	60	0.62	1.65	0.001	0.033	1	2347	tags=40%, list=12%, signal=45%
338	MUELLER_METHYLATED_IN_GLIOBLASTOMA	43	0.64	1.65	0.001	0.034	1	1881	tags=35%, list=9%, signal=38%
339	GAVIN_FOXP3_TARGETS_CLUSTER_P2	79	0.6	1.65	0.001	0.036	1	3062	tags=37%, list=15%, signal=43%
340	ZHAN_EARLY_DIFFERENTIATION_GENES_DN	40	0.64	1.64	0.001	0.037	1	2518	tags=35%, list=12%, signal=40%
341	NAKAMURA_CANCER_MICROENVIRONMENT_UP	25	0.7	1.63	0.001	0.039	1	608	tags=32%, list=3%, signal=33%
342	FLECHNER_BIOPSY_KIDNEY_TRANSPLANT_REJECTED_VS_OK_UP	81	0.57	1.61	0.001	0.049	1	2057	tags=30%, list=10%, signal=33%
343	KEGG_CELL_ADHESION_MOLECULES_CAMS	126	0.54	1.61	0.001	0.05	1	2767	tags=35%, list=14%, signal=40%
344	ANDERSEN_CHOLANGIOCARCINOMA_CLASS1	56	0.6	1.6	0.001	0.051	1	2086	tags=32%, list=10%, signal=36%
345	BLANCO_MELO_RESPIRATORY_SYNCYTIAL_VIRUS_INFECTION_A594_CELLS_DN	109	0.55	1.6	0.001	0.051	1	3585	tags=39%, list=18%, signal=48%
346	BLANCO_MELO_HUMAN_PARAINFLUENZA_VIRUS_3_INFECTION_A594_CELLS_UP	194	0.53	1.6	0.001	0.052	1	2882	tags=35%, list=14%, signal=40%
347	MCBRYAN_PUBERTAL_BREAST_3_4WK_UP	202	0.52	1.58	0.001	0.059	1	2235	tags=31%, list=11%, signal=34%
348	BOSCO_ALLERGEN_INDUCED_TH2_ASSOCIATED_MODULE	144	0.53	1.57	0.001	0.066	1	2366	tags=35%, list=12%, signal=39%
349	BROCKE_APOPTOSIS_REVERSED_BY_IL6	141	0.53	1.56	0.001	0.072	1	2945	tags=38%, list=14%, signal=44%
350	HOELZEL_NF1_TARGETS_UP	128	0.53	1.55	0.001	0.08	1	3299	tags=45%, list=16%, signal=53%
351	ALTEMEIER_RESPONSE_TO_LPS_WITH_MECHANICAL_VENTILATION	114	0.54	1.55	0.001	0.08	1	2732	tags=42%, list=13%, signal=48%
352	JIANG_MELANOMA_TRM1_CD8	168	0.51	1.53	0.001	0.094	1	3611	tags=38%, list=18%, signal=46%
353	HELLER_HDAC_TARGETS_DN	283	0.49	1.51	0.001	0.103	1	3938	tags=39%, list=19%, signal=48%
354	SENESE_HDAC1_TARGETS_DN	254	0.49	1.51	0.001	0.108	1	3258	tags=33%, list=16%, signal=39%
355	MA_RAT_AGING_DN	152	0.51	1.49	0.001	0.117	1	2960	tags=34%, list=15%, signal=40%
356	AMIT_EGF_RESPONSE_480_HELA	157	0.5	1.48	0.001	0.128	1	2732	tags=30%, list=13%, signal=34%
357	CHICAS_RB1_TARGETS_GROWING	231	0.47	1.43	0.001	0.166	1	3231	tags=32%, list=16%, signal=38%
358	WP_PLEURAL_MESOTHELIOMA	420	0.44	1.4	0.001	0.193	1	3209	tags=28%, list=16%, signal=32%
359	SANSOM_APC_TARGETS_DN	343	0.45	1.4	0.001	0.202	1	2786	tags=24%, list=14%, signal=28%
360	REN_ALVEOLAR_RHABDOMYOSARCOMA_DN	392	0.44	1.39	0.001	0.203	1	3025	tags=29%, list=15%, signal=33%
361	ZHOU_INFLAMMATORY_RESPONSE_FIMA_UP	473	0.43	1.37	0.001	0.226	1	3056	tags=27%, list=15%, signal=31%
362	BROWNE_HCMV_INFECTION_48HR_DN	457	0.43	1.36	0.001	0.237	1	3348	tags=28%, list=16%, signal=32%
363	JIANG_MELANOMA_TRM9_CD8	492	0.42	1.34	0.001	0.262	1	4239	tags=32%, list=21%, signal=39%
364	REACTOME_DEFECTIVE_C1GALT1C1_CAUSES_TNPS	16	0.8	1.72	0.002	0.017	0.974	1175	tags=38%, list=6%, signal=40%
365	LEE_LIVER_CANCER_HEPATOBLAST	16	0.79	1.69	0.002	0.024	0.998	1446	tags=50%, list=7%, signal=54%
366	MAHAJAN_RESPONSE_TO_IL1A_UP	71	0.61	1.68	0.002	0.025	0.999	1881	tags=35%, list=9%, signal=39%
367	CHIARETTI_ACUTE_LYMPHOBLASTIC_LEUKEMIA_ZAP70	66	0.61	1.64	0.002	0.036	1	2641	tags=36%, list=13%, signal=42%
368	FRIDMAN_SENESCENCE_UP	76	0.58	1.63	0.002	0.039	1	2950	tags=37%, list=14%, signal=43%
369	GOTZMANN_EPITHELIAL_TO_MESENCHYMAL_TRANSITION_UP	65	0.61	1.63	0.002	0.042	1	2960	tags=35%, list=15%, signal=41%
370	RASHI_RESPONSE_TO_IONIZING_RADIATION_6	85	0.56	1.59	0.002	0.057	1	1473	tags=24%, list=7%, signal=25%
371	LIN_SILENCED_BY_TUMOR_MICROENVIRONMENT	100	0.56	1.59	0.002	0.058	1	1394	tags=31%, list=7%, signal=33%
372	ZHU_CMV_ALL_DN	111	0.55	1.57	0.002	0.067	1	2960	tags=36%, list=15%, signal=42%
373	WP_CHEMOKINE_SIGNALING	157	0.52	1.57	0.002	0.068	1	2038	tags=23%, list=10%, signal=25%
374	LE_EGR2_TARGETS_UP	108	0.54	1.55	0.002	0.078	1	3193	tags=31%, list=16%, signal=37%
375	LI_INDUCED_T_TO_NATURAL_KILLER_DN	129	0.51	1.51	0.002	0.108	1	2665	tags=26%, list=13%, signal=30%
376	MISSIAGLIA_REGULATED_BY_METHYLATION_UP	118	0.51	1.5	0.002	0.111	1	3196	tags=36%, list=16%, signal=42%
377	ZHENG_BOUND_BY_FOXP3	473	0.46	1.45	0.002	0.15	1	3208	tags=27%, list=16%, signal=32%
378	JAATINEN_HEMATOPOIETIC_STEM_CELL_UP	311	0.45	1.41	0.002	0.184	1	3287	tags=30%, list=16%, signal=35%
379	ZHOU_INFLAMMATORY_RESPONSE_LPS_UP	373	0.44	1.4	0.002	0.197	1	2672	tags=25%, list=13%, signal=28%
380	SABATES_COLORECTAL_ADENOMA_DN	292	0.45	1.4	0.002	0.198	1	2289	tags=28%, list=11%, signal=31%
381	SENGUPTA_NASOPHARYNGEAL_CARCINOMA_WITH_LMP1_UP	390	0.44	1.4	0.002	0.2	1	3182	tags=29%, list=16%, signal=34%
382	WORSCHECH_TUMOR_EVASION_AND_TOLEROGENICITY_UP	29	0.74	1.79	0.003	0.006	0.585	2014	tags=45%, list=10%, signal=50%
383	NABA_MATRISOME_METASTATIC_COLORECTAL_LIVER_METASTASIS	28	0.74	1.74	0.003	0.013	0.925	3309	tags=57%, list=16%, signal=68%
384	REACTOME_DIFFERENTIATION_OF_KERATINOCYTES_IN_INTERFOLLICULAR_EPIDERMIS_IN_MAMMALIAN_SKIN	32	0.7	1.73	0.003	0.014	0.943	1752	tags=34%, list=9%, signal=38%
385	KEGG_TYPE_I_DIABETES_MELLITUS	43	0.68	1.73	0.003	0.015	0.964	3235	tags=47%, list=16%, signal=55%
386	ZHU_CMV_8_HR_UP	40	0.68	1.71	0.003	0.018	0.979	2349	tags=40%, list=12%, signal=45%
387	KHETCHOUMIAN_TRIM24_TARGETS_UP	43	0.67	1.71	0.003	0.018	0.98	2672	tags=44%, list=13%, signal=51%
388	BILANGES_SERUM_SENSITIVE_VIA_TSC1	19	0.75	1.71	0.003	0.019	0.986	1574	tags=37%, list=8%, signal=40%
389	REACTOME_DEFECTIVE_GALNT3_CAUSES_HFTC	15	0.8	1.7	0.003	0.022	0.996	1175	tags=40%, list=6%, signal=42%
390	WP_OSTEOARTHRITIC_CHONDROCYTE_HYPERTROPHY	45	0.66	1.69	0.003	0.023	0.997	2097	tags=33%, list=10%, signal=37%
391	TONKS_TARGETS_OF_RUNX1_RUNX1T1_FUSION_SUSTAINDED_IN_ERYTHROCYTE_UP	42	0.66	1.66	0.003	0.03	1	2798	tags=52%, list=14%, signal=61%
392	SMIRNOV_RESPONSE_TO_IR_2HR_UP	52	0.63	1.66	0.003	0.031	1	3301	tags=52%, list=16%, signal=62%
393	WP_PLATELETMEDIATED_INTERACTIONS_WITH_VASCULAR_AND_CIRCULATING_CELLS	16	0.77	1.65	0.003	0.034	1	812	tags=50%, list=4%, signal=52%
394	WANG_TNF_TARGETS	24	0.7	1.65	0.003	0.034	1	2710	tags=50%, list=13%, signal=58%
395	RASHI_RESPONSE_TO_IONIZING_RADIATION_1	37	0.66	1.65	0.003	0.035	1	1340	tags=30%, list=7%, signal=32%
396	REACTOME_SYNTHESIS_SECRETION_AND_DEACYLATION_OF_GHRELIN	19	0.74	1.62	0.003	0.045	1	1218	tags=37%, list=6%, signal=39%
397	INGRAM_SHH_TARGETS_DN	61	0.59	1.6	0.003	0.05	1	1595	tags=39%, list=8%, signal=43%
398	PETROVA_PROX1_TARGETS_DN	55	0.61	1.6	0.003	0.051	1	3051	tags=53%, list=15%, signal=62%
399	WP_HEPATITIS_C_AND_HEPATOCELLULAR_CARCINOMA	50	0.61	1.6	0.003	0.052	1	2404	tags=36%, list=12%, signal=41%
400	AMIT_EGF_RESPONSE_240_MCF10A	21	0.69	1.6	0.003	0.054	1	2374	tags=57%, list=12%, signal=65%
401	YAUCH_HEDGEHOG_SIGNALING_PARACRINE_UP	143	0.52	1.55	0.003	0.08	1	1937	tags=24%, list=10%, signal=26%
402	POOLA_INVASIVE_BREAST_CANCER_DN	126	0.52	1.51	0.003	0.103	1	2955	tags=32%, list=14%, signal=37%
403	BHAT_ESR1_TARGETS_NOT_VIA_AKT1_UP	202	0.49	1.5	0.003	0.113	1	4279	tags=40%, list=21%, signal=50%
404	DAVICIONI_MOLECULAR_ARMS_VS_ERMS_DN	174	0.5	1.48	0.003	0.125	1	2966	tags=37%, list=15%, signal=43%
405	WHITEFORD_PEDIATRIC_CANCER_MARKERS	115	0.5	1.46	0.003	0.145	1	4535	tags=36%, list=22%, signal=46%
406	YAUCH_HEDGEHOG_SIGNALING_PARACRINE_DN	236	0.47	1.45	0.003	0.151	1	2922	tags=23%, list=14%, signal=27%
407	CHIANG_LIVER_CANCER_SUBCLASS_PROLIFERATION_UP	171	0.49	1.45	0.003	0.153	1	4479	tags=43%, list=22%, signal=55%
408	PLASARI_TGFB1_TARGETS_10HR_UP	187	0.48	1.45	0.003	0.154	1	2400	tags=35%, list=12%, signal=39%
409	VERHAAK_GLIOBLASTOMA_MESENCHYMAL	210	0.47	1.43	0.003	0.173	1	3557	tags=35%, list=17%, signal=42%
410	BROWNE_HCMV_INFECTION_4HR_DN	239	0.46	1.42	0.003	0.184	1	4417	tags=32%, list=22%, signal=40%
411	BRUINS_UVC_RESPONSE_VIA_TP53_GROUP_D	261	0.46	1.42	0.003	0.183	1	2967	tags=27%, list=15%, signal=31%
412	BHAT_ESR1_TARGETS_VIA_AKT1_UP	272	0.46	1.41	0.003	0.192	1	4126	tags=34%, list=20%, signal=42%
413	HADDAD_B_LYMPHOCYTE_PROGENITOR	279	0.44	1.37	0.003	0.225	1	3807	tags=30%, list=19%, signal=37%
414	SENESE_HDAC1_TARGETS_UP	429	0.42	1.34	0.003	0.267	1	3972	tags=30%, list=19%, signal=36%
415	MEISSNER_NPC_HCP_WITH_H3K4ME2	464	0.42	1.32	0.003	0.282	1	3819	tags=33%, list=19%, signal=40%
416	SHIPP_DLBCL_CURED_VS_FATAL_UP	36	0.68	1.71	0.004	0.019	0.986	1080	tags=22%, list=5%, signal=23%
417	LI_WILMS_TUMOR	26	0.72	1.7	0.004	0.02	0.993	2057	tags=42%, list=10%, signal=47%
418	SMID_BREAST_CANCER_RELAPSE_IN_PLEURA_DN	26	0.73	1.69	0.004	0.023	0.997	1515	tags=42%, list=7%, signal=46%
419	FRIDMAN_IMMORTALIZATION_DN	33	0.68	1.69	0.004	0.023	0.998	2811	tags=45%, list=14%, signal=53%
420	HANSON_HRAS_SIGNALING_VIA_NFKB	21	0.74	1.68	0.004	0.025	0.999	1763	tags=38%, list=9%, signal=42%
421	WP_INTERACTIONS_BETWEEN_IMMUNE_CELLS_AND_MICRORNAS_IN_TUMOR_MICROENVIRONMENT	29	0.69	1.68	0.004	0.026	0.999	2400	tags=45%, list=12%, signal=51%
422	SHIN_B_CELL_LYMPHOMA_CLUSTER_2	28	0.71	1.68	0.004	0.026	0.999	2844	tags=46%, list=14%, signal=54%
423	LE_NEURONAL_DIFFERENTIATION_UP	18	0.75	1.67	0.004	0.027	0.999	886	tags=22%, list=4%, signal=23%
424	PIEPOLI_LGI1_TARGETS_DN	17	0.77	1.67	0.004	0.027	0.999	1860	tags=29%, list=9%, signal=32%
425	REACTOME_ECM_PROTEOGLYCANS	71	0.6	1.67	0.004	0.028	0.999	2796	tags=42%, list=14%, signal=49%
426	MARSON_FOXP3_CORE_DIRECT_TARGETS	16	0.77	1.67	0.004	0.029	1	2388	tags=56%, list=12%, signal=64%
427	DOANE_BREAST_CANCER_CLASSES_DN	30	0.69	1.66	0.004	0.029	1	3033	tags=43%, list=15%, signal=51%
428	MORI_PLASMA_CELL_DN	35	0.67	1.66	0.004	0.031	1	2390	tags=46%, list=12%, signal=52%
429	KEGG_ALLOGRAFT_REJECTION	37	0.66	1.65	0.004	0.033	1	4093	tags=51%, list=20%, signal=64%
430	DAZARD_UV_RESPONSE_CLUSTER_G28	20	0.73	1.64	0.004	0.036	1	1881	tags=50%, list=9%, signal=55%
431	SCHAEFFER_PROSTATE_DEVELOPMENT_12HR_DN	48	0.63	1.64	0.004	0.037	1	3144	tags=42%, list=15%, signal=49%
432	NABA_MATRISOME_POORLY_METASTATIC_MELANOMA	36	0.65	1.64	0.004	0.037	1	3332	tags=56%, list=16%, signal=66%
433	LI_ESTROGENE_META_E2_RESPONSE_UP	60	0.6	1.64	0.004	0.037	1	3334	tags=45%, list=16%, signal=54%
434	SHIN_B_CELL_LYMPHOMA_CLUSTER_9	19	0.75	1.64	0.004	0.038	1	707	tags=37%, list=3%, signal=38%
435	VANDESLUIS_COMMD1_TARGETS_GROUP_3_DN	33	0.67	1.64	0.004	0.039	1	1168	tags=30%, list=6%, signal=32%
436	WP_GLYCOSAMINOGLYCAN_SYNTHESIS_IN_FIBROBLASTS	40	0.65	1.63	0.004	0.042	1	4275	tags=48%, list=21%, signal=60%
437	KEGG_MEDICUS_REFERENCE_WNT_SIGNALING_MODULATION_WNT_INHIBITOR	28	0.68	1.63	0.004	0.042	1	1595	tags=36%, list=8%, signal=39%
438	SANCHEZ_MDM2_TARGETS	15	0.77	1.62	0.004	0.043	1	1858	tags=47%, list=9%, signal=51%
439	YAMASHITA_LIVER_CANCER_STEM_CELL_UP	44	0.63	1.62	0.004	0.043	1	3712	tags=50%, list=18%, signal=61%
440	WP_APOPTOSIS	84	0.58	1.62	0.004	0.043	1	3356	tags=37%, list=16%, signal=44%
441	NABA_MATRISOME_PRIMARY_METASTATIC_COLORECTAL_TUMOR	57	0.61	1.62	0.004	0.043	1	3062	tags=42%, list=15%, signal=49%
442	KANG_AR_TARGETS_DN	17	0.74	1.62	0.004	0.045	1	1100	tags=24%, list=5%, signal=25%
443	BROWNE_HCMV_INFECTION_8HR_DN	45	0.62	1.62	0.004	0.045	1	3792	tags=53%, list=19%, signal=65%
444	WANG_LSD1_TARGETS_UP	21	0.71	1.61	0.004	0.049	1	2811	tags=52%, list=14%, signal=61%
445	GU_PDEF_TARGETS_UP	66	0.59	1.61	0.004	0.05	1	3022	tags=44%, list=15%, signal=51%
446	WP_CLOCKCONTROLLED_AUTOPHAGY_IN_BONE_METABOLISM	80	0.58	1.61	0.004	0.05	1	2591	tags=29%, list=13%, signal=33%
447	KUROZUMI_RESPONSE_TO_ONCOCYTIC_VIRUS_AND_CYCLIC_RGD	20	0.71	1.61	0.004	0.05	1	587	tags=25%, list=3%, signal=26%
448	KLEIN_TARGETS_OF_BCR_ABL1_FUSION	46	0.62	1.6	0.004	0.051	1	1932	tags=30%, list=9%, signal=34%
449	MCGARVEY_SILENCED_BY_METHYLATION_IN_COLON_CANCER	41	0.63	1.59	0.004	0.055	1	1048	tags=24%, list=5%, signal=26%
450	KIM_LRRC3B_TARGETS	29	0.67	1.59	0.004	0.055	1	2351	tags=34%, list=12%, signal=39%
451	ZHAN_MULTIPLE_MYELOMA_LB_DN	40	0.61	1.59	0.004	0.059	1	3044	tags=40%, list=15%, signal=47%
452	FOROUTAN_INTEGRATED_TGFB_EMT_DN	71	0.57	1.57	0.004	0.066	1	1305	tags=30%, list=6%, signal=31%
453	GALINDO_IMMUNE_RESPONSE_TO_ENTEROTOXIN	73	0.57	1.56	0.004	0.071	1	3356	tags=47%, list=16%, signal=56%
454	SHETH_LIVER_CANCER_VS_TXNIP_LOSS_PAM3	71	0.55	1.51	0.004	0.108	1	2179	tags=35%, list=11%, signal=39%
455	ONDER_CDH1_TARGETS_1_DN	166	0.5	1.5	0.004	0.11	1	3912	tags=40%, list=19%, signal=49%
456	BLANCO_MELO_COVID19_SARS_COV_2_POS_PATIENT_LUNG_TISSUE_UP	157	0.49	1.47	0.004	0.139	1	2490	tags=29%, list=12%, signal=33%
457	WP_OREXIN_RECEPTOR_PATHWAY	191	0.48	1.45	0.004	0.151	1	2097	tags=22%, list=10%, signal=24%
458	MARKEY_RB1_ACUTE_LOF_DN	220	0.47	1.42	0.004	0.176	1	2811	tags=27%, list=14%, signal=31%
459	ALFANO_MYC_TARGETS	228	0.45	1.38	0.004	0.214	1	3222	tags=27%, list=16%, signal=31%
460	WP_PHOTODYNAMIC_THERAPYINDUCED_NFKB_SURVIVAL_SIGNALING	34	0.69	1.69	0.005	0.022	0.997	1881	tags=35%, list=9%, signal=39%
461	KLEIN_PRIMARY_EFFUSION_LYMPHOMA_DN	53	0.62	1.65	0.005	0.033	1	2120	tags=40%, list=10%, signal=44%
462	PID_TAP63_PATHWAY	54	0.62	1.64	0.005	0.038	1	2170	tags=33%, list=11%, signal=37%
463	PID_CD8_TCR_PATHWAY	52	0.62	1.64	0.005	0.038	1	2581	tags=38%, list=13%, signal=44%
464	THEILGAARD_NEUTROPHIL_AT_SKIN_WOUND_UP	71	0.59	1.64	0.005	0.038	1	3969	tags=45%, list=19%, signal=56%
465	KEGG_MEDICUS_VARIANT_MUTATION_CAUSED_ABERRANT_HTT_TO_RETROGRADE_AXONAL_TRANSPORT	41	0.63	1.64	0.005	0.039	1	3488	tags=41%, list=17%, signal=50%
466	REACTOME_MOLECULES_ASSOCIATED_WITH_ELASTIC_FIBRES	35	0.66	1.63	0.005	0.04	1	2966	tags=54%, list=15%, signal=63%
467	DORN_ADENOVIRUS_INFECTION_48HR_DN	38	0.65	1.63	0.005	0.04	1	3340	tags=53%, list=16%, signal=63%
468	SAMOLS_TARGETS_OF_KHSV_MIRNAS_DN	59	0.6	1.61	0.005	0.05	1	1691	tags=32%, list=8%, signal=35%
469	JIANG_MELANOMA_TRM11_CD8	44	0.63	1.61	0.005	0.05	1	2884	tags=45%, list=14%, signal=53%
470	WP_SLEEP_REGULATION	35	0.65	1.6	0.005	0.051	1	1699	tags=26%, list=8%, signal=28%
471	WP_DEVELOPMENT_OF_URETERIC_COLLECTION_SYSTEM	54	0.6	1.59	0.005	0.056	1	2276	tags=39%, list=11%, signal=44%
472	SHIPP_DLBCL_VS_FOLLICULAR_LYMPHOMA_DN	43	0.63	1.59	0.005	0.059	1	2371	tags=44%, list=12%, signal=50%
473	WINNEPENNINCKX_MELANOMA_METASTASIS_DN	43	0.6	1.56	0.005	0.075	1	1659	tags=28%, list=8%, signal=30%
474	CHEBOTAEV_GR_TARGETS_DN	116	0.52	1.52	0.005	0.103	1	3485	tags=36%, list=17%, signal=43%
475	GERY_CEBP_TARGETS	124	0.5	1.48	0.005	0.134	1	2100	tags=29%, list=10%, signal=32%
476	LEE_NEURAL_CREST_STEM_CELL_DN	121	0.51	1.47	0.005	0.136	1	2897	tags=36%, list=14%, signal=42%
477	MANNE_COVID19_COMBINED_COHORT_VS_HEALTHY_DONOR_PLATELETS_UP	164	0.49	1.47	0.005	0.137	1	2907	tags=24%, list=14%, signal=28%
478	GAUSSMANN_MLL_AF4_FUSION_TARGETS_G_UP	222	0.46	1.42	0.005	0.176	1	3079	tags=30%, list=15%, signal=35%
479	KOBAYASHI_EGFR_SIGNALING_24HR_DN	249	0.46	1.41	0.005	0.189	1	4479	tags=35%, list=22%, signal=45%
480	FARMER_BREAST_CANCER_BASAL_VS_LULMINAL	322	0.44	1.39	0.005	0.207	1	2331	tags=25%, list=11%, signal=28%
481	DURCHDEWALD_SKIN_CARCINOGENESIS_DN	259	0.44	1.38	0.005	0.213	1	2514	tags=22%, list=12%, signal=25%
482	JINESH_BLEBBISHIELD_TO_IMMUNE_CELL_FUSION_PBSHMS_UP	373	0.43	1.37	0.005	0.233	1	2960	tags=27%, list=15%, signal=31%
483	SHEDDEN_LUNG_CANCER_POOR_SURVIVAL_A6	442	0.43	1.35	0.005	0.247	1	5873	tags=44%, list=29%, signal=60%
484	ODONNELL_TFRC_TARGETS_UP	395	0.43	1.35	0.005	0.249	1	2383	tags=21%, list=12%, signal=24%
485	BASAKI_YBX1_TARGETS_DN	384	0.42	1.33	0.005	0.277	1	3445	tags=27%, list=17%, signal=31%
486	WP_CANCER_IMMUNOTHERAPY_BY_PD1_BLOCKADE	23	0.75	1.72	0.006	0.018	0.979	1407	tags=43%, list=7%, signal=47%
487	TSAI_RESPONSE_TO_RADIATION_THERAPY	31	0.69	1.67	0.006	0.029	1	3156	tags=65%, list=15%, signal=76%
488	WP_GENES_ASSOCIATED_WITH_THE_DEVELOPMENT_OF_RHEUMATOID_ARTHRITIS	18	0.76	1.65	0.006	0.033	1	2421	tags=56%, list=12%, signal=63%
489	DAVICIONI_PAX_FOXO1_SIGNATURE_IN_ARMS_DN	19	0.74	1.65	0.006	0.033	1	2945	tags=53%, list=14%, signal=61%
490	BIOCARTA_G1_PATHWAY	28	0.69	1.65	0.006	0.034	1	2482	tags=36%, list=12%, signal=41%
491	STEIN_ESTROGEN_RESPONSE_NOT_VIA_ESRRA	18	0.73	1.63	0.006	0.04	1	1730	tags=28%, list=8%, signal=30%
492	XU_HGF_SIGNALING_NOT_VIA_AKT1_48HR_UP	32	0.66	1.62	0.006	0.045	1	1603	tags=38%, list=8%, signal=41%
493	LIEN_BREAST_CARCINOMA_METAPLASTIC	31	0.67	1.62	0.006	0.045	1	2570	tags=48%, list=13%, signal=55%
494	AMIT_EGF_RESPONSE_120_MCF10A	40	0.64	1.61	0.006	0.047	1	2470	tags=38%, list=12%, signal=43%
495	UNTERMAN_IPF_VS_CTRL_TREG_CELL_DN	21	0.71	1.61	0.006	0.049	1	2959	tags=62%, list=15%, signal=72%
496	NABA_MATRISOME_HIGHLY_METASTATIC_BREAST_CANCER	40	0.63	1.6	0.006	0.053	1	3601	tags=52%, list=18%, signal=64%
497	LEE_DOUBLE_POLAR_THYMOCYTE	26	0.68	1.59	0.006	0.056	1	1627	tags=35%, list=8%, signal=38%
498	WP_CYTOKINES_AND_INFLAMMATORY_RESPONSE	24	0.69	1.59	0.006	0.056	1	2743	tags=42%, list=13%, signal=48%
499	BRUECKNER_TARGETS_OF_MIRLET7A3_DN	75	0.57	1.58	0.006	0.062	1	2796	tags=47%, list=14%, signal=54%
500	WP_T_CELL_MODULATION_IN_PANCREATIC_CANCER	45	0.61	1.58	0.006	0.065	1	2400	tags=42%, list=12%, signal=48%
501	PID_NFAT_TFPATHWAY	43	0.61	1.57	0.006	0.066	1	2691	tags=42%, list=13%, signal=48%
502	WP_ENDOCHONDRAL_OSSIFICATION	60	0.59	1.55	0.006	0.076	1	2798	tags=38%, list=14%, signal=44%
503	BLANCO_MELO_COVID19_SARS_COV_2_INFECTION_A594_CELLS_UP	81	0.56	1.55	0.006	0.079	1	1410	tags=26%, list=7%, signal=28%
504	KEGG_ECM_RECEPTOR_INTERACTION	77	0.56	1.55	0.006	0.079	1	2802	tags=42%, list=14%, signal=48%
505	UEDA_CENTRAL_CLOCK	88	0.54	1.54	0.006	0.087	1	3428	tags=35%, list=17%, signal=42%
506	ZHU_CMV_24_HR_DN	77	0.55	1.53	0.006	0.094	1	2960	tags=38%, list=15%, signal=44%
507	WP_TH17_CELL_DIFFERENTIATION_PATHWAY	68	0.56	1.53	0.006	0.094	1	2598	tags=35%, list=13%, signal=40%
508	DOANE_BREAST_CANCER_ESR1_UP	110	0.53	1.51	0.006	0.108	1	1768	tags=31%, list=9%, signal=34%
509	MIKKELSEN_IPS_ICP_WITH_H3K4ME3_AND_H327ME3	113	0.5	1.46	0.006	0.148	1	2709	tags=34%, list=13%, signal=39%
510	CHIARADONNA_NEOPLASTIC_TRANSFORMATION_CDC25_UP	114	0.51	1.46	0.006	0.15	1	2882	tags=37%, list=14%, signal=43%
511	RUIZ_TNC_TARGETS_DN	139	0.49	1.45	0.006	0.154	1	4175	tags=39%, list=20%, signal=49%
512	TONKS_TARGETS_OF_RUNX1_RUNX1T1_FUSION_ERYTHROCYTE_UP	153	0.48	1.45	0.006	0.156	1	2846	tags=36%, list=14%, signal=41%
513	WP_VITAMIN_D_RECEPTOR_PATHWAY	173	0.48	1.44	0.006	0.16	1	3547	tags=43%, list=17%, signal=52%
514	KIM_WT1_TARGETS_12HR_DN	212	0.45	1.38	0.006	0.216	1	3137	tags=26%, list=15%, signal=31%
515	DUTERTRE_ESTRADIOL_RESPONSE_24HR_DN	493	0.41	1.31	0.006	0.303	1	2991	tags=27%, list=15%, signal=30%
516	CLASPER_LYMPHATIC_VESSELS_DURING_METASTASIS_DN	32	0.7	1.7	0.007	0.021	0.994	2084	tags=56%, list=10%, signal=63%
517	VANDESLUIS_COMMD1_TARGETS_GROUP_4_DN	16	0.77	1.67	0.007	0.028	0.999	2058	tags=38%, list=10%, signal=42%
518	REACTOME_ELASTIC_FIBRE_FORMATION	42	0.65	1.66	0.007	0.032	1	2966	tags=52%, list=15%, signal=61%
519	MARSON_FOXP3_TARGETS_STIMULATED_UP	27	0.69	1.65	0.007	0.034	1	2728	tags=44%, list=13%, signal=51%
520	KEGG_NOD_LIKE_RECEPTOR_SIGNALING_PATHWAY	60	0.6	1.61	0.007	0.049	1	1972	tags=27%, list=10%, signal=29%
521	LOPES_METHYLATED_IN_COLON_CANCER_UP	27	0.68	1.6	0.007	0.052	1	3632	tags=63%, list=18%, signal=77%
522	KANG_FLUOROURACIL_RESISTANCE_UP	22	0.71	1.59	0.007	0.055	1	1865	tags=45%, list=9%, signal=50%
523	CERIBELLI_GENES_INACTIVE_AND_BOUND_BY_NFY	37	0.64	1.58	0.007	0.065	1	2214	tags=30%, list=11%, signal=33%
524	MORI_PRE_BI_LYMPHOCYTE_UP	78	0.57	1.57	0.007	0.065	1	3072	tags=32%, list=15%, signal=38%
525	COWLING_MYCN_TARGETS	41	0.62	1.55	0.007	0.077	1	3208	tags=44%, list=16%, signal=52%
526	MCCLUNG_COCAIN_REWARD_4WK	71	0.56	1.54	0.007	0.085	1	1798	tags=23%, list=9%, signal=25%
527	BASSO_CD40_SIGNALING_DN	69	0.56	1.53	0.007	0.095	1	1882	tags=30%, list=9%, signal=33%
528	TARTE_PLASMA_CELL_VS_B_LYMPHOCYTE_UP	77	0.54	1.51	0.007	0.105	1	2956	tags=35%, list=14%, signal=41%
529	BHATI_G2M_ARREST_BY_2METHOXYESTRADIOL_UP	116	0.51	1.51	0.007	0.106	1	4329	tags=38%, list=21%, signal=48%
530	MIKKELSEN_ES_ICP_WITH_H3K4ME3_AND_H3K27ME3	123	0.52	1.51	0.007	0.109	1	3273	tags=36%, list=16%, signal=42%
531	SMIRNOV_RESPONSE_TO_IR_6HR_DN	111	0.52	1.5	0.007	0.114	1	1918	tags=28%, list=9%, signal=31%
532	ELVIDGE_HYPOXIA_UP	165	0.47	1.4	0.007	0.198	1	1770	tags=24%, list=9%, signal=26%
533	JINESH_BLEBBISHIELD_TO_IMMUNE_CELL_FUSION_PBSHMS_DN	367	0.44	1.37	0.007	0.233	1	2589	tags=28%, list=13%, signal=31%
534	ZWANG_CLASS_1_TRANSIENTLY_INDUCED_BY_EGF	496	0.41	1.31	0.007	0.295	1	3210	tags=27%, list=16%, signal=31%
535	REACTOME_PD_1_SIGNALING	26	0.72	1.68	0.008	0.025	0.999	3235	tags=54%, list=16%, signal=64%
536	KEGG_ASTHMA	30	0.69	1.67	0.008	0.027	0.999	3965	tags=60%, list=19%, signal=74%
537	WP_DOPAMINERGIC_NEUROGENESIS	29	0.67	1.66	0.008	0.031	1	3496	tags=31%, list=17%, signal=37%
538	HANN_RESISTANCE_TO_BCL2_INHIBITOR_UP	34	0.67	1.65	0.008	0.035	1	2586	tags=53%, list=13%, signal=61%
539	KEGG_GLYCOSAMINOGLYCAN_BIOSYNTHESIS_HEPARAN_SULFATE	26	0.69	1.64	0.008	0.039	1	3544	tags=42%, list=17%, signal=51%
540	HU_GENOTOXIC_DAMAGE_24HR	35	0.65	1.62	0.008	0.046	1	3571	tags=43%, list=18%, signal=52%
541	PID_DELTA_NP63_PATHWAY	47	0.62	1.61	0.008	0.049	1	2170	tags=32%, list=11%, signal=36%
542	NEWMAN_ERCC6_TARGETS_DN	37	0.64	1.61	0.008	0.05	1	2160	tags=43%, list=11%, signal=48%
543	BLANCO_MELO_INFLUENZA_A_INFECTION_A594_CELLS_UP	39	0.63	1.6	0.008	0.051	1	2388	tags=33%, list=12%, signal=38%
544	VALK_AML_WITH_CEBPA	36	0.64	1.6	0.008	0.053	1	2257	tags=33%, list=11%, signal=37%
545	JAEGER_METASTASIS_UP	42	0.62	1.59	0.008	0.056	1	3338	tags=48%, list=16%, signal=57%
546	WIERENGA_STAT5A_TARGETS_GROUP2	51	0.61	1.58	0.008	0.063	1	2730	tags=47%, list=13%, signal=54%
547	KEGG_AUTOIMMUNE_THYROID_DISEASE	47	0.6	1.56	0.008	0.074	1	4093	tags=40%, list=20%, signal=50%
548	CHIBA_RESPONSE_TO_TSA_UP	48	0.59	1.56	0.008	0.074	1	1522	tags=31%, list=7%, signal=34%
549	WP_P53_TRANSCRIPTIONAL_GENE_NETWORK	86	0.55	1.54	0.008	0.082	1	2690	tags=33%, list=13%, signal=37%
550	WP_CHROMOSOMAL_AND_MICROSATELLITE_INSTABILITY_IN_COLORECTAL_CANCER	71	0.56	1.52	0.008	0.101	1	3969	tags=44%, list=19%, signal=54%
551	WP_SPINAL_CORD_INJURY	114	0.51	1.48	0.008	0.129	1	2638	tags=30%, list=13%, signal=34%
552	LEE_LIVER_CANCER_E2F1_UP	61	0.56	1.47	0.008	0.137	1	3295	tags=43%, list=16%, signal=51%
553	GROSS_HYPOXIA_VIA_ELK3_DN	146	0.49	1.46	0.008	0.15	1	2718	tags=32%, list=13%, signal=36%
554	MATTIOLI_MGUS_VS_PCL	108	0.5	1.45	0.008	0.155	1	424	tags=10%, list=2%, signal=10%
555	PEDERSEN_METASTASIS_BY_ERBB2_ISOFORM_7	385	0.42	1.33	0.008	0.275	1	3268	tags=28%, list=16%, signal=33%
556	WP_MIRNA_REGULATION_OF_P53_PATHWAY_IN_PROSTATE_CANCER	22	0.73	1.67	0.009	0.027	0.999	3969	tags=73%, list=19%, signal=90%
557	MURATA_VIRULENCE_OF_H_PILORI	21	0.73	1.65	0.009	0.034	1	1587	tags=33%, list=8%, signal=36%
558	TING_SILENCED_BY_DICER	30	0.68	1.64	0.009	0.036	1	2602	tags=47%, list=13%, signal=53%
559	DI_MARTINO_MATRISOME_HIGHLY_PROLIFERATIVE_HNSCC	27	0.69	1.64	0.009	0.038	1	3493	tags=67%, list=17%, signal=80%
560	KEGG_MEDICUS_REFERENCE_ANTIGEN_PROCESSING_AND_PRESENTATION_BY_MHC_CLASS_II_MOLECULES	15	0.77	1.63	0.009	0.04	1	3725	tags=87%, list=18%, signal=106%
561	WP_IL26_SIGNALING	45	0.62	1.62	0.009	0.044	1	1940	tags=36%, list=10%, signal=39%
562	KEGG_MEDICUS_REFERENCE_RETROGRADE_AXONAL_TRANSPORT	39	0.65	1.62	0.009	0.045	1	3488	tags=44%, list=17%, signal=52%
563	ONO_FOXP3_TARGETS_DN	40	0.64	1.62	0.009	0.045	1	1655	tags=35%, list=8%, signal=38%
564	NAKAMURA_ADIPOGENESIS_LATE_DN	34	0.65	1.6	0.009	0.051	1	2846	tags=50%, list=14%, signal=58%
565	LUI_THYROID_CANCER_CLUSTER_4	16	0.76	1.6	0.009	0.051	1	2959	tags=63%, list=15%, signal=73%
566	DORN_ADENOVIRUS_INFECTION_32HR_DN	37	0.65	1.6	0.009	0.052	1	3352	tags=51%, list=16%, signal=61%
567	LI_ESTROGENE_META_E2_RESPONSE_DN	22	0.7	1.59	0.009	0.055	1	3109	tags=73%, list=15%, signal=86%
568	KOINUMA_COLON_CANCER_MSI_UP	16	0.74	1.59	0.009	0.055	1	2646	tags=56%, list=13%, signal=65%
569	LIM_MAMMARY_LUMINAL_PROGENITOR_UP	55	0.6	1.58	0.009	0.061	1	2588	tags=35%, list=13%, signal=39%
570	BIOCARTA_SHH_PATHWAY	16	0.72	1.58	0.009	0.063	1	1268	tags=25%, list=6%, signal=27%
571	WP_ENDOCHONDRAL_OSSIFICATION_WITH_SKELETAL_DYSPLASIAS	60	0.59	1.57	0.009	0.065	1	2798	tags=38%, list=14%, signal=44%
572	HASLINGER_B_CLL_WITH_11Q23_DELETION	22	0.69	1.57	0.009	0.067	1	3563	tags=50%, list=17%, signal=61%
573	RICKMAN_HEAD_AND_NECK_CANCER_F	53	0.6	1.57	0.009	0.07	1	2662	tags=42%, list=13%, signal=48%
574	PID_IL12_2PATHWAY	60	0.58	1.56	0.009	0.073	1	3652	tags=52%, list=18%, signal=63%
575	WARTERS_IR_RESPONSE_5GY	46	0.59	1.53	0.009	0.09	1	2973	tags=57%, list=15%, signal=66%
576	TENEDINI_MEGAKARYOCYTE_MARKERS	60	0.56	1.51	0.009	0.103	1	2029	tags=32%, list=10%, signal=35%
577	CHIARADONNA_NEOPLASTIC_TRANSFORMATION_KRAS_CDC25_UP	57	0.56	1.5	0.009	0.116	1	3067	tags=39%, list=15%, signal=45%
578	KEGG_T_CELL_RECEPTOR_SIGNALING_PATHWAY	105	0.52	1.5	0.009	0.116	1	2616	tags=27%, list=13%, signal=30%
579	LEE_EARLY_T_LYMPHOCYTE_UP	103	0.52	1.47	0.009	0.139	1	4479	tags=42%, list=22%, signal=53%
580	BLANCO_MELO_BRONCHIAL_EPITHELIAL_CELLS_INFLUENZA_A_INFECTION_UP	130	0.5	1.47	0.009	0.14	1	3111	tags=32%, list=15%, signal=37%
581	SENESE_HDAC2_TARGETS_UP	111	0.51	1.47	0.009	0.141	1	2801	tags=29%, list=14%, signal=33%
582	BROWNE_HCMV_INFECTION_30MIN_DN	139	0.49	1.46	0.009	0.144	1	3159	tags=28%, list=15%, signal=33%
583	FOSTER_TOLERANT_MACROPHAGE_UP	157	0.47	1.39	0.009	0.207	1	3299	tags=30%, list=16%, signal=35%
584	ZHENG_FOXP3_TARGETS_IN_THYMUS_UP	195	0.46	1.39	0.009	0.211	1	4010	tags=30%, list=20%, signal=37%
585	ENK_UV_RESPONSE_EPIDERMIS_UP	282	0.44	1.38	0.009	0.213	1	2732	tags=23%, list=13%, signal=26%
586	PEREZ_TP63_TARGETS	339	0.43	1.35	0.009	0.249	1	2741	tags=27%, list=13%, signal=30%
587	AFFAR_YY1_TARGETS_DN	242	0.43	1.33	0.009	0.274	1	2991	tags=29%, list=15%, signal=33%
588	RATTENBACHER_BOUND_BY_CELF1	407	0.41	1.3	0.009	0.314	1	4444	tags=30%, list=22%, signal=38%
589	WP_TP53_NETWORK	19	0.73	1.62	0.01	0.043	1	3961	tags=68%, list=19%, signal=85%
590	CROONQUIST_STROMAL_STIMULATION_UP	51	0.61	1.61	0.01	0.048	1	2672	tags=51%, list=13%, signal=59%
591	BANG_VERTEPORFIN_ENDOMETRIAL_CANCER_CELLS_UP	19	0.72	1.61	0.01	0.049	1	2806	tags=53%, list=14%, signal=61%
592	BERENJENO_TRANSFORMED_BY_RHOA_REVERSIBLY_DN	29	0.67	1.61	0.01	0.05	1	2672	tags=48%, list=13%, signal=55%
593	UNTERMAN_PROGRESSIVE_VS_STABLE_IPF_MONOCYTE_DN	22	0.7	1.6	0.01	0.054	1	2801	tags=68%, list=14%, signal=79%
594	AMIT_EGF_RESPONSE_60_HELA	46	0.61	1.58	0.01	0.062	1	3919	tags=54%, list=19%, signal=67%
595	KEGG_P53_SIGNALING_PATHWAY	67	0.57	1.56	0.01	0.072	1	3969	tags=51%, list=19%, signal=63%
596	AMIT_EGF_RESPONSE_120_HELA	65	0.57	1.54	0.01	0.084	1	3303	tags=38%, list=16%, signal=46%
597	WP_HEMATOPOIETIC_STEM_CELL_DIFFERENTIATION	54	0.57	1.53	0.01	0.094	1	1625	tags=30%, list=8%, signal=32%
598	ZHANG_TARGETS_OF_EWSR1_FLI1_FUSION	83	0.55	1.52	0.01	0.102	1	1858	tags=29%, list=9%, signal=32%
599	KEGG_ANTIGEN_PROCESSING_AND_PRESENTATION	77	0.54	1.5	0.01	0.114	1	4291	tags=40%, list=21%, signal=51%
600	RICKMAN_HEAD_AND_NECK_CANCER_E	83	0.54	1.5	0.01	0.114	1	2523	tags=33%, list=12%, signal=37%
601	PASQUALUCCI_LYMPHOMA_BY_GC_STAGE_UP	278	0.44	1.34	0.01	0.26	1	2913	tags=28%, list=14%, signal=33%
602	BIOCARTA_NO2IL12_PATHWAY	15	0.77	1.63	0.011	0.039	1	1182	tags=47%, list=6%, signal=50%
603	ROY_WOUND_BLOOD_VESSEL_DN	21	0.69	1.58	0.011	0.059	1	2897	tags=43%, list=14%, signal=50%
604	WP_16P112_DISTAL_DELETION_SYNDROME	30	0.67	1.58	0.011	0.06	1	2010	tags=33%, list=10%, signal=37%
605	RASHI_NFKB1_TARGETS	18	0.72	1.57	0.011	0.066	1	3352	tags=56%, list=16%, signal=66%
606	WEINMANN_ADAPTATION_TO_HYPOXIA_DN	37	0.62	1.57	0.011	0.067	1	2162	tags=46%, list=11%, signal=51%
607	SHARMA_PILOCYTIC_ASTROCYTOMA_LOCATION_UP	27	0.66	1.57	0.011	0.069	1	2464	tags=37%, list=12%, signal=42%
608	REACTOME_CGMP_EFFECTS	16	0.72	1.56	0.011	0.071	1	2589	tags=56%, list=13%, signal=64%
609	VANASSE_BCL2_TARGETS_DN	60	0.58	1.55	0.011	0.079	1	2452	tags=32%, list=12%, signal=36%
610	BIOCARTA_CCR5_PATHWAY	16	0.72	1.55	0.011	0.081	1	1317	tags=38%, list=6%, signal=40%
611	MCMURRAY_TP53_HRAS_COOPERATION_RESPONSE_DN	64	0.57	1.54	0.011	0.082	1	2170	tags=27%, list=11%, signal=30%
612	HADDAD_T_LYMPHOCYTE_AND_NK_PROGENITOR_DN	58	0.57	1.53	0.011	0.089	1	2874	tags=34%, list=14%, signal=40%
613	WIEDERSCHAIN_TARGETS_OF_BMI1_AND_PCGF2	57	0.58	1.53	0.011	0.094	1	2591	tags=44%, list=13%, signal=50%
614	AMIT_SERUM_RESPONSE_60_MCF10A	56	0.57	1.51	0.011	0.106	1	2796	tags=43%, list=14%, signal=50%
615	TRAYNOR_RETT_SYNDROM_UP	38	0.59	1.49	0.011	0.125	1	2280	tags=47%, list=11%, signal=53%
616	WP_LNCRNA_IN_CANONICAL_WNT_SIGNALING_AND_COLORECTAL_CANCER	91	0.53	1.47	0.011	0.134	1	3192	tags=37%, list=16%, signal=44%
617	SAFFORD_T_LYMPHOCYTE_ANERGY	89	0.52	1.47	0.011	0.141	1	2718	tags=34%, list=13%, signal=39%
618	IZADPANAH_STEM_CELL_ADIPOSE_VS_BONE_UP	123	0.5	1.46	0.011	0.147	1	3137	tags=36%, list=15%, signal=42%
619	PROVENZANI_METASTASIS_DN	138	0.49	1.44	0.011	0.16	1	3723	tags=36%, list=18%, signal=43%
620	GRAHAM_CML_DIVIDING_VS_NORMAL_QUIESCENT_UP	183	0.48	1.43	0.011	0.166	1	4161	tags=34%, list=20%, signal=43%
621	VERHAAK_AML_WITH_NPM1_MUTATED_UP	174	0.48	1.42	0.011	0.183	1	1908	tags=27%, list=9%, signal=30%
622	GOLDRATH_ANTIGEN_RESPONSE	351	0.42	1.32	0.011	0.28	1	3553	tags=29%, list=17%, signal=35%
623	DURAND_STROMA_S_UP	287	0.43	1.32	0.011	0.283	1	2441	tags=29%, list=12%, signal=32%
624	WP_TNFRELATED_WEAK_INDUCER_OF_APOPTOSIS_TWEAK_SIGNALING	40	0.63	1.61	0.012	0.05	1	3739	tags=50%, list=18%, signal=61%
625	EHRLICH_ICF_SYNDROM_DN	16	0.74	1.59	0.012	0.059	1	474	tags=38%, list=2%, signal=38%
626	MORI_LARGE_PRE_BII_LYMPHOCYTE_DN	56	0.57	1.54	0.012	0.084	1	3062	tags=41%, list=15%, signal=48%
627	AIYAR_COBRA1_TARGETS_UP	37	0.61	1.54	0.012	0.088	1	2071	tags=32%, list=10%, signal=36%
628	JINESH_BLEBBISHIELD_TRANSFORMED_STEM_CELL_SPHERES_UP	162	0.48	1.43	0.012	0.172	1	3483	tags=37%, list=17%, signal=44%
629	RUIZ_TNC_TARGETS_UP	151	0.47	1.39	0.012	0.203	1	2602	tags=30%, list=13%, signal=35%
630	SUZUKI_AMPLIFIED_IN_ORAL_CANCER	16	0.76	1.62	0.013	0.044	1	497	tags=19%, list=2%, signal=19%
631	SHAFFER_IRF4_MULTIPLE_MYELOMA_PROGRAM	35	0.65	1.62	0.013	0.044	1	3250	tags=54%, list=16%, signal=64%
632	YANG_BREAST_CANCER_ESR1_DN	21	0.71	1.62	0.013	0.044	1	1475	tags=38%, list=7%, signal=41%
633	ZHU_SKIL_TARGETS_UP	20	0.71	1.58	0.013	0.063	1	3222	tags=65%, list=16%, signal=77%
634	TSUNODA_CISPLATIN_RESISTANCE_UP	15	0.75	1.57	0.013	0.068	1	1931	tags=40%, list=9%, signal=44%
635	NAKAMURA_ADIPOGENESIS_EARLY_DN	33	0.64	1.56	0.013	0.071	1	2846	tags=52%, list=14%, signal=60%
636	TONKS_TARGETS_OF_RUNX1_RUNX1T1_FUSION_ERYTHROCYTE_DN	18	0.72	1.56	0.013	0.076	1	617	tags=39%, list=3%, signal=40%
637	KOHOUTEK_CCNT1_TARGETS	51	0.58	1.51	0.013	0.108	1	1677	tags=27%, list=8%, signal=30%
638	WP_OVERLAP_BETWEEN_SIGNAL_TRANSDUCTION_PATHWAYS_CONTRIBUTING_TO_LMNA_LAMINOPATHIES	54	0.57	1.5	0.013	0.116	1	2762	tags=33%, list=14%, signal=38%
639	LEE_LIVER_CANCER_MYC_E2F1_UP	53	0.57	1.49	0.013	0.119	1	3222	tags=43%, list=16%, signal=51%
640	SASSON_RESPONSE_TO_FORSKOLIN_DN	84	0.53	1.49	0.013	0.125	1	3570	tags=35%, list=18%, signal=42%
641	HOLLERN_EMT_BREAST_TUMOR_UP	136	0.48	1.43	0.013	0.172	1	3245	tags=35%, list=16%, signal=41%
642	HAN_SATB1_TARGETS_UP	407	0.41	1.29	0.013	0.321	1	2359	tags=22%, list=12%, signal=24%
643	VERRECCHIA_DELAYED_RESPONSE_TO_TGFB1	35	0.64	1.61	0.014	0.048	1	2154	tags=40%, list=11%, signal=45%
644	NOJIMA_SFRP2_TARGETS_DN	24	0.69	1.6	0.014	0.05	1	2845	tags=54%, list=14%, signal=63%
645	SARTIPY_NORMAL_AT_INSULIN_RESISTANCE_UP	28	0.66	1.58	0.014	0.065	1	3394	tags=61%, list=17%, signal=73%
646	SEITZ_NEOPLASTIC_TRANSFORMATION_BY_8P_DELETION_DN	30	0.65	1.57	0.014	0.067	1	1248	tags=23%, list=6%, signal=25%
647	PAL_PRMT5_TARGETS_DN	27	0.66	1.57	0.014	0.068	1	887	tags=19%, list=4%, signal=19%
648	GENTILE_UV_LOW_DOSE_UP	24	0.67	1.56	0.014	0.074	1	3143	tags=54%, list=15%, signal=64%
649	VALK_AML_CLUSTER_6	33	0.63	1.56	0.014	0.076	1	3364	tags=52%, list=17%, signal=62%
650	PID_IL4_2PATHWAY	62	0.57	1.53	0.014	0.089	1	1352	tags=26%, list=7%, signal=28%
651	VANHARANTA_UTERINE_FIBROID_UP	43	0.6	1.52	0.014	0.096	1	2008	tags=49%, list=10%, signal=54%
652	OSADA_ASCL1_TARGETS_DN	24	0.66	1.52	0.014	0.097	1	1771	tags=42%, list=9%, signal=46%
653	BURTON_ADIPOGENESIS_7	47	0.59	1.52	0.014	0.1	1	2552	tags=40%, list=13%, signal=46%
654	LIU_VAV3_PROSTATE_CARCINOGENESIS_DN	17	0.71	1.52	0.014	0.102	1	1592	tags=35%, list=8%, signal=38%
655	BLANCO_MELO_COVID19_SARS_COV_2_INFECTION_A594_ACE2_EXPRESSING_CELLS_DN	93	0.52	1.47	0.014	0.134	1	4096	tags=45%, list=20%, signal=56%
656	ZHAN_MULTIPLE_MYELOMA_CD1_VS_CD2_UP	66	0.54	1.47	0.014	0.136	1	3220	tags=36%, list=16%, signal=43%
657	COLDREN_GEFITINIB_RESISTANCE_UP	84	0.52	1.47	0.014	0.138	1	2766	tags=29%, list=14%, signal=33%
658	KEGG_TOLL_LIKE_RECEPTOR_SIGNALING_PATHWAY	92	0.52	1.47	0.014	0.141	1	1773	tags=17%, list=9%, signal=19%
659	SMID_BREAST_CANCER_LUMINAL_A_UP	84	0.52	1.46	0.014	0.147	1	1751	tags=31%, list=9%, signal=34%
660	IKEDA_MIR30_TARGETS_UP	115	0.49	1.43	0.014	0.166	1	3897	tags=37%, list=19%, signal=45%
661	NIKOLSKY_BREAST_CANCER_8Q12_Q22_AMPLICON	124	0.49	1.43	0.014	0.167	1	3295	tags=23%, list=16%, signal=28%
662	SCHAEFFER_PROSTATE_DEVELOPMENT_12HR_UP	105	0.5	1.42	0.014	0.174	1	2143	tags=33%, list=11%, signal=37%
663	PEDRIOLI_MIR31_TARGETS_UP	200	0.45	1.37	0.014	0.233	1	2626	tags=22%, list=13%, signal=24%
664	CONCANNON_APOPTOSIS_BY_EPOXOMICIN_UP	237	0.44	1.36	0.014	0.237	1	3257	tags=29%, list=16%, signal=34%
665	GRYDER_PAX3FOXO1_ENHANCERS_KO_DOWN	428	0.4	1.25	0.014	0.366	1	4883	tags=37%, list=24%, signal=47%
666	SPIELMAN_LYMPHOBLAST_EUROPEAN_VS_ASIAN_2FC_DN	21	0.72	1.63	0.015	0.042	1	2908	tags=62%, list=14%, signal=72%
667	KEGG_MEDICUS_REFERENCE_TCR_PLCG_ITPR_SIGNALING_PATHWAY	18	0.73	1.61	0.015	0.049	1	2581	tags=56%, list=13%, signal=64%
668	ZHAN_LATE_DIFFERENTIATION_GENES_DN	16	0.73	1.59	0.015	0.056	1	2379	tags=50%, list=12%, signal=57%
669	PID_INTEGRIN5_PATHWAY	15	0.75	1.56	0.015	0.071	1	4792	tags=93%, list=24%, signal=122%
670	HOFMANN_MYELODYSPLASTIC_SYNDROM_RISK_DN	22	0.68	1.56	0.015	0.075	1	1164	tags=27%, list=6%, signal=29%
671	ONDER_CDH1_TARGETS_3_DN	57	0.58	1.55	0.015	0.08	1	2638	tags=46%, list=13%, signal=52%
672	XU_CREBBP_TARGETS_DN	38	0.61	1.53	0.015	0.088	1	2400	tags=26%, list=12%, signal=30%
673	SHIN_B_CELL_LYMPHOMA_CLUSTER_3	27	0.65	1.53	0.015	0.093	1	3356	tags=52%, list=16%, signal=62%
674	PID_ATF2_PATHWAY	57	0.58	1.52	0.015	0.1	1	1858	tags=33%, list=9%, signal=37%
675	TURASHVILI_BREAST_DUCTAL_CARCINOMA_VS_LOBULAR_NORMAL_DN	66	0.55	1.5	0.015	0.111	1	2251	tags=39%, list=11%, signal=44%
676	HOSHIDA_LIVER_CANCER_SURVIVAL_UP	69	0.55	1.49	0.015	0.117	1	1546	tags=28%, list=8%, signal=30%
677	WP_TCELL_ACTIVATION_SARSCOV2	84	0.53	1.48	0.015	0.127	1	2743	tags=29%, list=13%, signal=33%
678	LI_ESTROGENE_EARLY_E2_RESPONSE_UP	82	0.53	1.48	0.015	0.129	1	2998	tags=39%, list=15%, signal=46%
679	KEGG_B_CELL_RECEPTOR_SIGNALING_PATHWAY	74	0.53	1.46	0.015	0.149	1	3389	tags=35%, list=17%, signal=42%
680	RICKMAN_TUMOR_DIFFERENTIATED_MODERATELY_VS_POORLY_UP	121	0.5	1.45	0.015	0.155	1	1538	tags=18%, list=8%, signal=20%
681	PEDERSEN_METASTASIS_BY_ERBB2_ISOFORM_4	100	0.5	1.43	0.015	0.17	1	3247	tags=43%, list=16%, signal=51%
682	PANGAS_TUMOR_SUPPRESSION_BY_SMAD1_AND_SMAD5_UP	127	0.48	1.39	0.015	0.205	1	3220	tags=35%, list=16%, signal=42%
683	GAUSSMANN_MLL_AF4_FUSION_TARGETS_A_UP	190	0.45	1.36	0.015	0.24	1	4446	tags=38%, list=22%, signal=49%
684	MEISSNER_BRAIN_HCP_WITH_H3K27ME3	244	0.43	1.34	0.015	0.264	1	4565	tags=35%, list=22%, signal=44%
685	RICKMAN_METASTASIS_DN	255	0.43	1.32	0.015	0.289	1	3263	tags=24%, list=16%, signal=28%
686	FLORIO_NEOCORTEX_BASAL_RADIAL_GLIA_UP	342	0.42	1.31	0.015	0.3	1	2955	tags=21%, list=14%, signal=25%
687	ZHOU_INFLAMMATORY_RESPONSE_LIVE_UP	418	0.41	1.29	0.015	0.323	1	3103	tags=28%, list=15%, signal=32%
688	DI_MARTINO_MATRISOME_HIGHLY_PROLIFERATIVE_HNSCC_TUMOR_CELL_DERIVED	17	0.73	1.62	0.016	0.043	1	2892	tags=65%, list=14%, signal=75%
689	REACTOME_SCAVENGING_BY_CLASS_A_RECEPTORS	18	0.73	1.61	0.016	0.048	1	3230	tags=50%, list=16%, signal=59%
690	HOFMANN_MYELODYSPLASTIC_SYNDROM_HIGH_RISK_DN	19	0.71	1.6	0.016	0.053	1	2686	tags=42%, list=13%, signal=48%
691	WP_ANTIVIRAL_AND_ANTIINFLAMMATORY_EFFECTS_OF_NRF2_ON_SARSCOV2_PATHWAY	32	0.66	1.59	0.016	0.055	1	702	tags=22%, list=3%, signal=23%
692	ONO_AML1_TARGETS_UP	23	0.69	1.58	0.016	0.063	1	3879	tags=57%, list=19%, signal=70%
693	XU_HGF_SIGNALING_NOT_VIA_AKT1_48HR_DN	19	0.69	1.56	0.016	0.071	1	2095	tags=26%, list=10%, signal=29%
694	STEARMAN_TUMOR_FIELD_EFFECT_UP	37	0.62	1.55	0.016	0.077	1	2057	tags=32%, list=10%, signal=36%
695	UROSEVIC_RESPONSE_TO_IMIQUIMOD	19	0.7	1.55	0.016	0.078	1	3952	tags=53%, list=19%, signal=65%
696	SATO_SILENCED_EPIGENETICALLY_IN_PANCREATIC_CANCER	43	0.6	1.54	0.016	0.082	1	2845	tags=42%, list=14%, signal=49%
697	DAZARD_UV_RESPONSE_CLUSTER_G2	29	0.64	1.54	0.016	0.085	1	2729	tags=45%, list=13%, signal=52%
698	LIU_TARGETS_OF_VMYB_VS_CMYB_DN	43	0.61	1.54	0.016	0.088	1	2847	tags=44%, list=14%, signal=51%
699	UNTERMAN_IPF_VS_CTRL_B_CELL_DN	34	0.63	1.53	0.016	0.088	1	2601	tags=50%, list=13%, signal=57%
700	CORRE_MULTIPLE_MYELOMA_UP	69	0.55	1.51	0.016	0.108	1	1952	tags=39%, list=10%, signal=43%
701	WP_DNA_DAMAGE_RESPONSE	69	0.54	1.49	0.016	0.124	1	4154	tags=41%, list=20%, signal=51%
702	MORI_IMMATURE_B_LYMPHOCYTE_DN	90	0.52	1.48	0.016	0.132	1	4506	tags=32%, list=22%, signal=41%
703	WP_PEPTIDE_GPCRS	68	0.54	1.48	0.016	0.133	1	2003	tags=22%, list=10%, signal=24%
704	LI_ESTROGENE_EARLY_E2_RESPONSE_DN	74	0.53	1.47	0.016	0.141	1	2690	tags=45%, list=13%, signal=51%
705	PID_REG_GR_PATHWAY	82	0.52	1.46	0.016	0.147	1	1698	tags=21%, list=8%, signal=23%
706	BENPORATH_ES_CORE_NINE_CORRELATED	99	0.51	1.45	0.016	0.151	1	2862	tags=29%, list=14%, signal=34%
707	GAVIN_FOXP3_TARGETS_CLUSTER_P7	88	0.51	1.44	0.016	0.158	1	4407	tags=50%, list=22%, signal=64%
708	KEGG_SYSTEMIC_LUPUS_ERYTHEMATOSUS	120	0.49	1.43	0.016	0.166	1	2986	tags=25%, list=15%, signal=29%
709	WINNEPENNINCKX_MELANOMA_METASTASIS_UP	158	0.46	1.37	0.016	0.224	1	6722	tags=54%, list=33%, signal=80%
710	DOANE_RESPONSE_TO_ANDROGEN_DN	234	0.43	1.33	0.016	0.268	1	4212	tags=33%, list=21%, signal=42%
711	WONG_ENDMETRIUM_CANCER_UP	23	0.7	1.63	0.017	0.039	1	1737	tags=39%, list=9%, signal=43%
712	SMID_BREAST_CANCER_RELAPSE_IN_LUNG_DN	37	0.61	1.53	0.017	0.094	1	1540	tags=30%, list=8%, signal=32%
713	ZHENG_FOXP3_TARGETS_IN_T_LYMPHOCYTE_DN	35	0.62	1.52	0.017	0.096	1	2998	tags=46%, list=15%, signal=54%
714	LINDSTEDT_DENDRITIC_CELL_MATURATION_B	47	0.59	1.52	0.017	0.098	1	3577	tags=55%, list=18%, signal=67%
715	SCHLESINGER_H3K27ME3_IN_NORMAL_AND_METHYLATED_IN_CANCER	24	0.66	1.52	0.017	0.103	1	1037	tags=21%, list=5%, signal=22%
716	REACTOME_INTRINSIC_PATHWAY_FOR_APOPTOSIS	55	0.57	1.51	0.017	0.108	1	3969	tags=36%, list=19%, signal=45%
717	MARSON_FOXP3_TARGETS_DN	51	0.58	1.51	0.017	0.108	1	2945	tags=47%, list=14%, signal=55%
718	RHODES_CANCER_META_SIGNATURE	63	0.55	1.51	0.017	0.108	1	4692	tags=38%, list=23%, signal=49%
719	WESTON_VEGFA_TARGETS_3HR	61	0.56	1.5	0.017	0.111	1	1915	tags=25%, list=9%, signal=27%
720	SASSON_RESPONSE_TO_GONADOTROPHINS_DN	85	0.53	1.49	0.017	0.116	1	3570	tags=36%, list=18%, signal=44%
721	HUMMERICH_SKIN_CANCER_PROGRESSION_UP	82	0.53	1.47	0.017	0.138	1	3332	tags=45%, list=16%, signal=54%
722	DUAN_PRDM5_TARGETS	74	0.53	1.44	0.017	0.158	1	2432	tags=28%, list=12%, signal=32%
723	KEGG_HEMATOPOIETIC_CELL_LINEAGE	84	0.51	1.43	0.017	0.165	1	1558	tags=26%, list=8%, signal=28%
724	CARRILLOREIXACH_HEPATOBLASTOMA_VS_NORMAL_HYPOMETHYLATED_AND_UP	151	0.46	1.37	0.017	0.228	1	3070	tags=30%, list=15%, signal=35%
725	KINSEY_TARGETS_OF_EWSR1_FLII_FUSION_DN	319	0.42	1.32	0.017	0.291	1	2833	tags=27%, list=14%, signal=30%
726	ACEVEDO_LIVER_CANCER_WITH_H3K27ME3_UP	263	0.42	1.3	0.017	0.313	1	3748	tags=30%, list=18%, signal=36%
727	INGA_TP53_TARGETS	16	0.75	1.6	0.018	0.053	1	2973	tags=69%, list=15%, signal=80%
728	KEGG_MEDICUS_PATHOGEN_HTLV_1_TAX_TO_NFY_MEDIATED_TRANSCRIPTION	15	0.74	1.56	0.018	0.071	1	3725	tags=80%, list=18%, signal=98%
729	KYNG_DNA_DAMAGE_BY_UV	49	0.6	1.55	0.018	0.077	1	3009	tags=35%, list=15%, signal=41%
730	HAN_JNK_SINGALING_DN	38	0.62	1.55	0.018	0.079	1	2710	tags=53%, list=13%, signal=61%
731	WP_MIRNA_ROLE_IN_IMMUNE_RESPONSE_IN_SEPSIS	35	0.62	1.54	0.018	0.082	1	3651	tags=46%, list=18%, signal=56%
732	DORN_ADENOVIRUS_INFECTION_24HR_DN	40	0.61	1.54	0.018	0.087	1	3352	tags=50%, list=16%, signal=60%
733	OSADA_ASCL1_TARGETS_UP	45	0.6	1.54	0.018	0.087	1	3347	tags=60%, list=16%, signal=72%
734	WINTER_HYPOXIA_DN	49	0.58	1.53	0.018	0.09	1	1961	tags=33%, list=10%, signal=36%
735	MURAKAMI_UV_RESPONSE_24HR	18	0.7	1.53	0.018	0.091	1	2897	tags=61%, list=14%, signal=71%
736	LI_WILMS_TUMOR_VS_FETAL_KIDNEY_2_DN	46	0.58	1.51	0.018	0.103	1	1901	tags=37%, list=9%, signal=41%
737	MEBARKI_HCC_PROGENITOR_WNT_UP_CTNNB1_DEPENDENT_BLOCKED_BY_FZD8CRD	45	0.59	1.5	0.018	0.111	1	3514	tags=49%, list=17%, signal=59%
738	SUNG_METASTASIS_STROMA_UP	105	0.49	1.41	0.018	0.189	1	3299	tags=37%, list=16%, signal=44%
739	ELVIDGE_HYPOXIA_BY_DMOG_UP	128	0.48	1.4	0.018	0.2	1	1770	tags=27%, list=9%, signal=29%
740	DAVICIONI_TARGETS_OF_PAX_FOXO1_FUSIONS_UP	255	0.43	1.34	0.018	0.266	1	3192	tags=34%, list=16%, signal=39%
741	SENESE_HDAC1_AND_HDAC2_TARGETS_DN	228	0.43	1.33	0.018	0.277	1	2306	tags=27%, list=11%, signal=30%
742	WP_PHOTODYNAMIC_THERAPYINDUCED_HIF1_SURVIVAL_SIGNALING	37	0.62	1.56	0.019	0.075	1	4029	tags=46%, list=20%, signal=57%
743	VALK_AML_CLUSTER_1	29	0.65	1.55	0.019	0.077	1	2844	tags=48%, list=14%, signal=56%
744	LU_TUMOR_ANGIOGENESIS_UP	24	0.68	1.55	0.019	0.08	1	2389	tags=50%, list=12%, signal=57%
745	REACTOME_TRANSPORT_OF_CONNEXONS_TO_THE_PLASMA_MEMBRANE	18	0.71	1.54	0.019	0.082	1	3784	tags=44%, list=19%, signal=55%
746	BIOCARTA_CTLA4_PATHWAY	21	0.67	1.52	0.019	0.1	1	2743	tags=48%, list=13%, signal=55%
747	WP_INFLAMMATORY_RESPONSE_PATHWAY	28	0.63	1.51	0.019	0.108	1	2802	tags=54%, list=14%, signal=62%
748	REACTOME_INTRAFLAGELLAR_TRANSPORT	52	0.57	1.5	0.019	0.11	1	4534	tags=40%, list=22%, signal=52%
749	WP_MIRNA_REGULATION_OF_DNA_DAMAGE_RESPONSE	75	0.53	1.45	0.019	0.155	1	4154	tags=39%, list=20%, signal=48%
750	TAKEDA_TARGETS_OF_NUP98_HOXA9_FUSION_10D_DN	140	0.47	1.4	0.019	0.198	1	2740	tags=37%, list=13%, signal=43%
751	GAJATE_RESPONSE_TO_TRABECTEDIN_UP	64	0.56	1.53	0.02	0.089	1	2179	tags=34%, list=11%, signal=38%
752	DAVICIONI_TARGETS_OF_PAX_FOXO1_FUSIONS_DN	64	0.56	1.52	0.02	0.101	1	3495	tags=39%, list=17%, signal=47%
753	WP_INTEGRATED_CANCER_PATHWAY	45	0.59	1.52	0.02	0.102	1	4303	tags=44%, list=21%, signal=56%
754	MORI_IMMATURE_B_LYMPHOCYTE_UP	49	0.58	1.51	0.02	0.103	1	2511	tags=37%, list=12%, signal=42%
755	WP_GDNFRET_SIGNALING_AXIS	22	0.66	1.51	0.02	0.108	1	3762	tags=73%, list=18%, signal=89%
756	KIM_GERMINAL_CENTER_T_HELPER_UP	63	0.54	1.46	0.02	0.143	1	2661	tags=27%, list=13%, signal=31%
757	MARTIN_VIRAL_GPCR_SIGNALING_UP	81	0.52	1.45	0.02	0.15	1	3039	tags=36%, list=15%, signal=42%
758	CASTELLANO_NRAS_TARGETS_UP	65	0.53	1.45	0.02	0.151	1	3961	tags=48%, list=19%, signal=59%
759	BOSCO_EPITHELIAL_DIFFERENTIATION_MODULE	60	0.54	1.45	0.02	0.156	1	1982	tags=28%, list=10%, signal=31%
760	TONKS_TARGETS_OF_RUNX1_RUNX1T1_FUSION_SUSTAINED_IN_MONOCYTE_UP	21	0.69	1.56	0.021	0.075	1	2666	tags=52%, list=13%, signal=60%
761	REACTOME_CLASS_C_3_METABOTROPIC_GLUTAMATE_PHEROMONE_RECEPTORS	33	0.62	1.54	0.021	0.085	1	1	tags=3%, list=0%, signal=3%
762	WP_PRION_DISEASE_PATHWAY	31	0.63	1.52	0.021	0.095	1	2297	tags=32%, list=11%, signal=36%
763	WP_PHOTODYNAMIC_THERAPYINDUCED_AP1_SURVIVAL_SIGNALING	50	0.58	1.51	0.021	0.103	1	3618	tags=46%, list=18%, signal=56%
764	LEE_EARLY_T_LYMPHOCYTE_DN	56	0.56	1.49	0.021	0.121	1	2437	tags=39%, list=12%, signal=44%
765	WP_NCRNAS_INVOLVED_IN_WNT_SIGNALING_IN_HEPATOCELLULAR_CARCINOMA	83	0.51	1.44	0.021	0.161	1	3192	tags=36%, list=16%, signal=43%
766	SHETH_LIVER_CANCER_VS_TXNIP_LOSS_PAM5	99	0.5	1.42	0.021	0.174	1	1552	tags=21%, list=8%, signal=23%
767	WP_MACROPHAGESTIMULATING_PROTEIN_MSP_SIGNALING	104	0.49	1.41	0.021	0.192	1	2432	tags=25%, list=12%, signal=28%
768	SANSOM_APC_TARGETS_UP	123	0.48	1.38	0.021	0.216	1	3752	tags=36%, list=18%, signal=44%
769	REACTOME_NUCLEAR_EVENTS_STIMULATED_BY_ALK_SIGNALING_IN_CANCER	33	0.63	1.55	0.022	0.078	1	1118	tags=18%, list=5%, signal=19%
770	YAO_TEMPORAL_RESPONSE_TO_PROGESTERONE_CLUSTER_3	17	0.7	1.53	0.022	0.09	1	888	tags=41%, list=4%, signal=43%
771	AMIT_SERUM_RESPONSE_40_MCF10A	30	0.63	1.5	0.022	0.113	1	2801	tags=43%, list=14%, signal=50%
772	BROWNE_HCMV_INFECTION_2HR_UP	38	0.59	1.48	0.022	0.129	1	1918	tags=39%, list=9%, signal=43%
773	KEGG_LEISHMANIA_INFECTION	69	0.53	1.44	0.022	0.16	1	3725	tags=39%, list=18%, signal=48%
774	RICKMAN_HEAD_AND_NECK_CANCER_C	102	0.49	1.41	0.022	0.185	1	2618	tags=34%, list=13%, signal=39%
775	LI_ESTROGENE_BIDIRECTIONAL_E2_RESPONSE	91	0.5	1.41	0.022	0.187	1	2072	tags=29%, list=10%, signal=32%
776	CERVERA_SDHB_TARGETS_2	114	0.48	1.37	0.022	0.229	1	2892	tags=39%, list=14%, signal=46%
777	AFFAR_YY1_TARGETS_UP	186	0.44	1.33	0.022	0.277	1	2601	tags=30%, list=13%, signal=34%
778	WP_PI3KAKT_SIGNALING	316	0.42	1.29	0.022	0.323	1	2805	tags=26%, list=14%, signal=30%
779	YAGI_AML_WITH_INV_16_TRANSLOCATION	399	0.41	1.27	0.022	0.342	1	3804	tags=23%, list=19%, signal=27%
780	WP_PURINE_METABOLISM_AND_RELATED_DISORDERS	22	0.69	1.57	0.023	0.069	1	3694	tags=55%, list=18%, signal=67%
781	REACTOME_COSTIMULATION_BY_THE_CD28_FAMILY	70	0.54	1.47	0.023	0.138	1	3739	tags=40%, list=18%, signal=49%
782	SCHUETZ_BREAST_CANCER_DUCTAL_INVASIVE_DN	79	0.52	1.46	0.023	0.145	1	3147	tags=35%, list=15%, signal=42%
783	BROWNE_HCMV_INFECTION_2HR_DN	47	0.56	1.45	0.023	0.15	1	2866	tags=34%, list=14%, signal=40%
784	REACTOME_NON_INTEGRIN_MEMBRANE_ECM_INTERACTIONS	54	0.55	1.45	0.023	0.155	1	3208	tags=46%, list=16%, signal=55%
785	TONKS_TARGETS_OF_RUNX1_RUNX1T1_FUSION_HSC_UP	180	0.45	1.34	0.023	0.258	1	3228	tags=37%, list=16%, signal=43%
786	ZHENG_GLIOBLASTOMA_PLASTICITY_UP	244	0.43	1.31	0.023	0.292	1	2388	tags=24%, list=12%, signal=27%
787	BENPORATH_ES_1	370	0.41	1.27	0.023	0.345	1	5478	tags=47%, list=27%, signal=63%
788	PID_TCR_CALCIUM_PATHWAY	27	0.64	1.55	0.024	0.08	1	2598	tags=41%, list=13%, signal=47%
789	RICKMAN_HEAD_AND_NECK_CANCER_B	53	0.57	1.48	0.024	0.128	1	1867	tags=26%, list=9%, signal=29%
790	MASSARWEH_RESPONSE_TO_ESTRADIOL	58	0.55	1.47	0.024	0.137	1	4594	tags=55%, list=23%, signal=71%
791	NAKAYAMA_SOFT_TISSUE_TUMORS_PCA1_DN	75	0.53	1.44	0.024	0.16	1	2021	tags=35%, list=10%, signal=38%
792	DE_YY1_TARGETS_DN	93	0.49	1.39	0.024	0.205	1	3557	tags=32%, list=17%, signal=39%
793	RYAN_MANTLE_CELL_LYMPHOMA_NOTCH_DIRECT_UP	143	0.46	1.37	0.024	0.227	1	3421	tags=37%, list=17%, signal=44%
794	JIANG_MELANOMA_TRM4	191	0.44	1.35	0.024	0.252	1	3261	tags=32%, list=16%, signal=38%
795	SHEPARD_BMYB_MORPHOLINO_DN	196	0.44	1.34	0.024	0.258	1	2039	tags=19%, list=10%, signal=21%
796	MIKKELSEN_NPC_HCP_WITH_H3K27ME3	317	0.42	1.3	0.024	0.313	1	4167	tags=29%, list=20%, signal=36%
797	WP_OLIGODENDROCYTE_SPECIFICATION_AND_DIFFERENTIATION_LEADING_TO_MYELIN_COMPONENTS_FOR_CNS	28	0.65	1.55	0.025	0.079	1	3326	tags=43%, list=16%, signal=51%
798	NABA_MATRISOME_HGSOC_OMENTAL_METASTASIS	56	0.57	1.5	0.025	0.111	1	875	tags=27%, list=4%, signal=28%
799	BREDEMEYER_RAG_SIGNALING_VIA_ATM_NOT_VIA_NFKB_UP	51	0.57	1.49	0.025	0.12	1	3351	tags=31%, list=16%, signal=37%
800	GRAHAM_NORMAL_QUIESCENT_VS_NORMAL_DIVIDING_DN	87	0.51	1.44	0.025	0.163	1	4161	tags=39%, list=20%, signal=49%
801	KEGG_PATHWAYS_IN_CANCER	314	0.41	1.27	0.025	0.338	1	3356	tags=27%, list=16%, signal=32%
802	BIOCARTA_INFLAM_PATHWAY	26	0.66	1.56	0.026	0.073	1	3965	tags=50%, list=19%, signal=62%
803	WU_HBX_TARGETS_1_UP	15	0.72	1.54	0.026	0.083	1	1334	tags=33%, list=7%, signal=36%
804	REACTOME_NITRIC_OXIDE_STIMULATES_GUANYLATE_CYCLASE	22	0.67	1.53	0.026	0.094	1	2589	tags=45%, list=13%, signal=52%
805	MAEKAWA_ATF2_TARGETS	23	0.66	1.53	0.026	0.094	1	1984	tags=35%, list=10%, signal=38%
806	TSENG_ADIPOGENIC_POTENTIAL_UP	27	0.65	1.53	0.026	0.095	1	3836	tags=52%, list=19%, signal=64%
807	WP_HIPPOCAMPAL_SYNAPTOGENESIS_AND_NEUROGENESIS	26	0.64	1.51	0.026	0.104	1	1339	tags=19%, list=7%, signal=21%
808	PID_FGF_PATHWAY	53	0.55	1.44	0.026	0.16	1	1889	tags=21%, list=9%, signal=23%
809	PID_BETA_CATENIN_NUC_PATHWAY	75	0.52	1.44	0.026	0.165	1	1909	tags=21%, list=9%, signal=23%
810	PASQUALUCCI_LYMPHOMA_BY_GC_STAGE_DN	164	0.44	1.33	0.026	0.275	1	3892	tags=34%, list=19%, signal=41%
811	SWEET_LUNG_CANCER_KRAS_UP	457	0.4	1.25	0.026	0.37	1	3080	tags=24%, list=15%, signal=28%
812	BIOCARTA_STEM_PATHWAY	15	0.72	1.51	0.027	0.108	1	1136	tags=33%, list=6%, signal=35%
813	STOSSI_RESPONSE_TO_ESTRADIOL	41	0.59	1.5	0.027	0.112	1	4078	tags=61%, list=20%, signal=76%
814	SALVADOR_MARTIN_PEDIATRIC_TBD_ANTI_TNF_THERAPY_NONRESPONDER_POST_TREATMENT_UP	20	0.67	1.48	0.027	0.125	1	2486	tags=45%, list=12%, signal=51%
815	BROWNE_HCMV_INFECTION_1HR_UP	49	0.57	1.46	0.027	0.142	1	1881	tags=24%, list=9%, signal=27%
816	BROWNE_HCMV_INFECTION_4HR_UP	50	0.55	1.45	0.027	0.151	1	1884	tags=22%, list=9%, signal=24%
817	WP_G1_TO_S_CELL_CYCLE_CONTROL	62	0.53	1.44	0.027	0.163	1	5931	tags=50%, list=29%, signal=70%
818	IZADPANAH_STEM_CELL_ADIPOSE_VS_BONE_DN	104	0.49	1.39	0.027	0.205	1	2370	tags=30%, list=12%, signal=34%
819	ZHU_CMV_ALL_UP	104	0.49	1.39	0.027	0.211	1	3694	tags=33%, list=18%, signal=40%
820	MCCABE_BOUND_BY_HOXC6	412	0.4	1.25	0.027	0.371	1	2514	tags=16%, list=12%, signal=18%
821	NOJIMA_SFRP2_TARGETS_UP	31	0.63	1.52	0.028	0.098	1	1937	tags=23%, list=10%, signal=25%
822	VALK_AML_WITH_11Q23_REARRANGED	22	0.66	1.49	0.028	0.117	1	606	tags=32%, list=3%, signal=33%
823	STANELLE_E2F1_TARGETS	29	0.62	1.49	0.028	0.12	1	3958	tags=45%, list=19%, signal=56%
824	KEGG_MEDICUS_ENV_FACTOR_IRON_TO_ANTEROGRADE_AXONAL_TRANSPORT	16	0.69	1.48	0.028	0.128	1	3335	tags=31%, list=16%, signal=37%
825	PARENT_MTOR_SIGNALING_DN	42	0.58	1.47	0.028	0.141	1	3445	tags=40%, list=17%, signal=49%
826	NAKAMURA_METASTASIS_MODEL_UP	39	0.58	1.46	0.028	0.146	1	3247	tags=33%, list=16%, signal=40%
827	WU_SILENCED_BY_METHYLATION_IN_BLADDER_CANCER	48	0.57	1.46	0.028	0.147	1	2108	tags=38%, list=10%, signal=42%
828	LI_ESTROGENE_T47D_E2_RESPONSE_UP	56	0.54	1.44	0.028	0.16	1	3082	tags=29%, list=15%, signal=34%
829	GRAHAM_CML_QUIESCENT_VS_NORMAL_QUIESCENT_UP	91	0.49	1.39	0.028	0.209	1	2552	tags=32%, list=13%, signal=36%
830	REACTOME_MHC_CLASS_II_ANTIGEN_PRESENTATION	120	0.47	1.37	0.028	0.225	1	3968	tags=33%, list=19%, signal=41%
831	DEBIASI_APOPTOSIS_BY_REOVIRUS_INFECTION_UP	291	0.41	1.28	0.028	0.326	1	4721	tags=34%, list=23%, signal=44%
832	BIOCARTA_CSK_PATHWAY	22	0.67	1.54	0.029	0.085	1	3725	tags=50%, list=18%, signal=61%
833	WP_IL19_SIGNALING	27	0.63	1.49	0.029	0.125	1	3481	tags=44%, list=17%, signal=54%
834	PID_UPA_UPAR_PATHWAY	38	0.59	1.47	0.029	0.138	1	2875	tags=47%, list=14%, signal=55%
835	STAMBOLSKY_RESPONSE_TO_VITAMIN_D3_UP	80	0.52	1.46	0.029	0.15	1	3616	tags=38%, list=18%, signal=45%
836	MORI_PRE_BI_LYMPHOCYTE_DN	76	0.51	1.41	0.029	0.184	1	3389	tags=39%, list=17%, signal=47%
837	KASLER_HDAC7_TARGETS_1_UP	186	0.44	1.33	0.029	0.279	1	2510	tags=21%, list=12%, signal=24%
838	KAYO_AGING_MUSCLE_UP	229	0.42	1.3	0.029	0.307	1	3155	tags=22%, list=15%, signal=26%
839	STAEGE_EWING_FAMILY_TUMOR	26	0.65	1.52	0.03	0.1	1	2579	tags=38%, list=13%, signal=44%
840	LY_AGING_PREMATURE_DN	30	0.62	1.51	0.03	0.105	1	1719	tags=27%, list=8%, signal=29%
841	RIZ_ERYTHROID_DIFFERENTIATION_HEMGN	26	0.62	1.48	0.03	0.133	1	2428	tags=38%, list=12%, signal=44%
842	ZHENG_IL22_SIGNALING_UP	57	0.54	1.45	0.03	0.155	1	2278	tags=37%, list=11%, signal=41%
843	YAMASHITA_METHYLATED_IN_PROSTATE_CANCER	61	0.54	1.44	0.03	0.163	1	2811	tags=36%, list=14%, signal=42%
844	WP_CELL_LINEAGE_MAP_FOR_NEURONAL_DIFFERENTIATION	123	0.46	1.36	0.03	0.239	1	3752	tags=29%, list=18%, signal=36%
845	WP_GPCRS_CLASS_A_RHODOPSINLIKE	233	0.42	1.29	0.03	0.32	1	2047	tags=15%, list=10%, signal=17%
846	PID_INTEGRIN3_PATHWAY	38	0.6	1.5	0.031	0.113	1	1884	tags=34%, list=9%, signal=38%
847	WP_MIR5093P_ALTERATION_OF_YAP1ECM_AXIS	15	0.72	1.5	0.031	0.116	1	2875	tags=60%, list=14%, signal=70%
848	NOUSHMEHR_GBM_SILENCED_BY_METHYLATION	49	0.58	1.48	0.031	0.125	1	1397	tags=33%, list=7%, signal=35%
849	DEMAGALHAES_AGING_UP	52	0.55	1.44	0.031	0.16	1	1210	tags=27%, list=6%, signal=29%
850	MORI_LARGE_PRE_BII_LYMPHOCYTE_UP	87	0.5	1.4	0.031	0.199	1	5868	tags=43%, list=29%, signal=59%
851	SHAFFER_IRF4_TARGETS_IN_MYELOMA_VS_MATURE_B_LYMPHOCYTE	98	0.49	1.39	0.031	0.205	1	3260	tags=39%, list=16%, signal=46%
852	GAUSSMANN_MLL_AF4_FUSION_TARGETS_F_UP	179	0.44	1.33	0.031	0.278	1	3121	tags=33%, list=15%, signal=39%
853	HELLER_HDAC_TARGETS_SILENCED_BY_METHYLATION_UP	443	0.39	1.24	0.031	0.382	1	2796	tags=26%, list=14%, signal=29%
854	MACLACHLAN_BRCA1_TARGETS_UP	20	0.67	1.51	0.032	0.103	1	932	tags=25%, list=5%, signal=26%
855	KEGG_MEDICUS_REFERENCE_CCR_CXCR_GNB_G_PI3K_RAC_SIGNALING_PATHWAY	28	0.63	1.5	0.032	0.114	1	2038	tags=29%, list=10%, signal=32%
856	SCHOEN_NFKB_SIGNALING	34	0.6	1.49	0.032	0.121	1	2811	tags=47%, list=14%, signal=54%
857	BIOCARTA_TOB1_PATHWAY	19	0.68	1.48	0.032	0.129	1	2598	tags=58%, list=13%, signal=66%
858	FRASOR_RESPONSE_TO_ESTRADIOL_UP	34	0.6	1.47	0.032	0.141	1	1240	tags=26%, list=6%, signal=28%
859	ZHANG_ANTIVIRAL_RESPONSE_TO_RIBAVIRIN_DN	42	0.58	1.46	0.032	0.145	1	2176	tags=38%, list=11%, signal=43%
860	MORI_PLASMA_CELL_UP	51	0.54	1.43	0.032	0.172	1	4540	tags=49%, list=22%, signal=63%
861	REACTOME_CELL_JUNCTION_ORGANIZATION	112	0.48	1.38	0.032	0.215	1	1973	tags=21%, list=10%, signal=24%
862	NATSUME_RESPONSE_TO_INTERFERON_BETA_UP	67	0.51	1.38	0.032	0.216	1	4212	tags=46%, list=21%, signal=58%
863	FOSTER_KDM1A_TARGETS_UP	232	0.42	1.3	0.032	0.314	1	3339	tags=24%, list=16%, signal=29%
864	LINDGREN_BLADDER_CANCER_HIGH_RECURRENCE	45	0.57	1.48	0.033	0.128	1	2374	tags=36%, list=12%, signal=40%
865	MIKKELSEN_IPS_HCP_WITH_H3_UNMETHYLATED	73	0.51	1.42	0.033	0.179	1	2999	tags=23%, list=15%, signal=27%
866	HAHTOLA_MYCOSIS_FUNGOIDES_CD4_UP	61	0.53	1.41	0.033	0.185	1	1881	tags=34%, list=9%, signal=38%
867	HOWLIN_PUBERTAL_MAMMARY_GLAND	62	0.52	1.4	0.033	0.197	1	2071	tags=35%, list=10%, signal=39%
868	WP_TOLLLIKE_RECEPTOR_SIGNALING	93	0.49	1.39	0.033	0.208	1	1773	tags=16%, list=9%, signal=18%
869	CHEN_HOXA5_TARGETS_9HR_UP	218	0.43	1.33	0.033	0.275	1	4070	tags=29%, list=20%, signal=36%
870	MULLIGHAN_MLL_SIGNATURE_2_DN	270	0.42	1.3	0.033	0.312	1	3059	tags=26%, list=15%, signal=30%
871	BIOCARTA_STATHMIN_PATHWAY	20	0.67	1.51	0.034	0.108	1	1268	tags=25%, list=6%, signal=27%
872	KYNG_ENVIRONMENTAL_STRESS_RESPONSE_NOT_BY_4NQO_IN_WS	37	0.59	1.47	0.034	0.141	1	2931	tags=27%, list=14%, signal=32%
873	WP_SELECTIVE_EXPRESSION_OF_CHEMOKINE_RECEPTORS_DURING_TCELL_POLARIZATION	28	0.61	1.46	0.034	0.148	1	1694	tags=32%, list=8%, signal=35%
874	OHM_METHYLATED_IN_ADULT_CANCERS	27	0.61	1.45	0.034	0.151	1	2570	tags=33%, list=13%, signal=38%
875	DAUER_STAT3_TARGETS_UP	48	0.55	1.43	0.034	0.17	1	2682	tags=40%, list=13%, signal=45%
876	FERRARI_RESPONSE_TO_FENRETINIDE_UP	22	0.66	1.49	0.035	0.125	1	2070	tags=50%, list=10%, signal=56%
877	MUELLER_COMMON_TARGETS_OF_AML_FUSIONS_DN	33	0.59	1.43	0.035	0.166	1	3304	tags=30%, list=16%, signal=36%
878	REACTOME_TCR_SIGNALING	120	0.48	1.38	0.035	0.219	1	3909	tags=32%, list=19%, signal=39%
879	HELLER_SILENCED_BY_METHYLATION_DN	101	0.47	1.37	0.035	0.227	1	3332	tags=35%, list=16%, signal=41%
880	REACTOME_GLYCOSAMINOGLYCAN_METABOLISM	119	0.47	1.36	0.035	0.241	1	3846	tags=35%, list=19%, signal=43%
881	LI_WILMS_TUMOR_VS_FETAL_KIDNEY_1_DN	161	0.44	1.32	0.035	0.29	1	3072	tags=25%, list=15%, signal=30%
882	KEGG_MEDICUS_PATHOGEN_SALMONELLA_SIFA_TO_MICROTUBULE_PLUS_END_DIRECTED_TRANSPORT	22	0.65	1.5	0.036	0.116	1	3335	tags=32%, list=16%, signal=38%
883	VALK_AML_CLUSTER_16	28	0.62	1.49	0.036	0.121	1	1569	tags=29%, list=8%, signal=31%
884	BLANCO_MELO_COVID19_BRONCHIAL_EPITHELIAL_CELLS_SARS_COV_2_INFECTION_DN	55	0.53	1.42	0.036	0.183	1	3001	tags=36%, list=15%, signal=43%
885	IGLESIAS_E2F_TARGETS_UP	138	0.46	1.36	0.036	0.241	1	1719	tags=22%, list=8%, signal=24%
886	WP_CANCER_PATHWAYS	481	0.38	1.22	0.036	0.412	1	3630	tags=29%, list=18%, signal=35%
887	DACOSTA_ERCC3_ALLELE_XPCS_VS_TTD_UP	26	0.62	1.47	0.037	0.141	1	1789	tags=35%, list=9%, signal=38%
888	MCCABE_HOXC6_TARGETS_CANCER_UP	30	0.61	1.45	0.037	0.152	1	1278	tags=20%, list=6%, signal=21%
889	POMEROY_MEDULLOBLASTOMA_DESMOPLASIC_VS_CLASSIC_DN	57	0.54	1.44	0.037	0.16	1	2811	tags=33%, list=14%, signal=39%
890	IKEDA_MIR1_TARGETS_UP	52	0.54	1.42	0.037	0.176	1	4695	tags=37%, list=23%, signal=47%
891	WP_TCELL_ANTIGEN_RECEPTOR_TCR_PATHWAY_DURING_STAPHYLOCOCCUS_AUREUS_INFECTION	60	0.53	1.41	0.037	0.188	1	2598	tags=30%, list=13%, signal=34%
892	SLEBOS_HEAD_AND_NECK_CANCER_WITH_HPV_UP	77	0.51	1.4	0.037	0.194	1	4368	tags=36%, list=21%, signal=46%
893	WP_GLUCOCORTICOID_RECEPTOR_PATHWAY	67	0.51	1.39	0.037	0.212	1	1972	tags=34%, list=10%, signal=38%
894	BILD_MYC_ONCOGENIC_SIGNATURE	204	0.42	1.28	0.037	0.33	1	4576	tags=35%, list=22%, signal=44%
895	LIU_TARGETS_OF_VMYB_VS_CMYB_UP	16	0.7	1.48	0.038	0.13	1	2880	tags=31%, list=14%, signal=36%
896	WP_INFLUENCE_OF_LAMINOPATHIES_ON_WNT_SIGNALING	34	0.59	1.45	0.038	0.151	1	3823	tags=44%, list=19%, signal=54%
897	BIOCARTA_EICOSANOID_PATHWAY	22	0.63	1.43	0.038	0.17	1	2696	tags=45%, list=13%, signal=52%
898	ONDER_CDH1_SIGNALING_VIA_CTNNB1	79	0.5	1.37	0.038	0.229	1	3109	tags=44%, list=15%, signal=52%
899	WP_COMPLEMENT_SYSTEM	92	0.48	1.36	0.038	0.24	1	2791	tags=25%, list=14%, signal=29%
900	TSAI_RESPONSE_TO_IONIZING_RADIATION	144	0.45	1.32	0.038	0.282	1	3356	tags=37%, list=16%, signal=44%
901	KIM_WT1_TARGETS_8HR_UP	162	0.44	1.32	0.038	0.281	1	3389	tags=31%, list=17%, signal=37%
902	WAMUNYOKOLI_OVARIAN_CANCER_LMP_DN	194	0.43	1.31	0.038	0.303	1	4139	tags=34%, list=20%, signal=42%
903	KEGG_MEDICUS_VARIANT_MUTATION_CAUSED_ABERRANT_SNCA_TO_ANTEROGRADE_AXONAL_TRANSPORT	22	0.66	1.5	0.039	0.116	1	3335	tags=32%, list=16%, signal=38%
904	HUANG_FOXA2_TARGETS_DN	36	0.58	1.47	0.039	0.137	1	2798	tags=50%, list=14%, signal=58%
905	ZHAN_MULTIPLE_MYELOMA_CD2_UP	45	0.56	1.46	0.039	0.142	1	2228	tags=36%, list=11%, signal=40%
906	CHARAFE_BREAST_CANCER_BASAL_VS_MESENCHYMAL_DN	49	0.55	1.46	0.039	0.15	1	3265	tags=45%, list=16%, signal=53%
907	REACTOME_ASSEMBLY_AND_CELL_SURFACE_PRESENTATION_OF_NMDA_RECEPTORS	41	0.56	1.45	0.039	0.15	1	5463	tags=49%, list=27%, signal=67%
908	UZONYI_RESPONSE_TO_LEUKOTRIENE_AND_THROMBIN	35	0.58	1.45	0.039	0.151	1	2485	tags=49%, list=12%, signal=55%
909	CROMER_TUMORIGENESIS_DN	46	0.56	1.44	0.039	0.16	1	2615	tags=43%, list=13%, signal=50%
910	WP_2Q13_COPY_NUMBER_VARIATION_SYNDROME	57	0.54	1.42	0.039	0.174	1	4204	tags=37%, list=21%, signal=46%
911	WINTER_HYPOXIA_UP	91	0.49	1.38	0.039	0.212	1	3533	tags=29%, list=17%, signal=34%
912	WP_CELL_CYCLE	117	0.46	1.35	0.039	0.255	1	4682	tags=32%, list=23%, signal=42%
913	KOYAMA_SEMA3B_TARGETS_UP	249	0.42	1.27	0.039	0.346	1	4089	tags=31%, list=20%, signal=39%
914	KEGG_MEDICUS_REFERENCE_ANTEROGRADE_AXONAL_TRANSPORT	21	0.67	1.5	0.04	0.11	1	3335	tags=33%, list=16%, signal=40%
915	REACTOME_REGULATION_OF_MITF_M_DEPENDENT_GENES_INVOLVED_IN_CELL_CYCLE_AND_PROLIFERATION	17	0.69	1.49	0.04	0.125	1	1909	tags=35%, list=9%, signal=39%
916	FINETTI_BREAST_CANCERS_KINOME_BLUE	20	0.66	1.46	0.04	0.15	1	2496	tags=35%, list=12%, signal=40%
917	ROZANOV_MMP14_TARGETS_SUBSET	31	0.59	1.42	0.04	0.174	1	2796	tags=52%, list=14%, signal=60%
918	PID_CMYB_PATHWAY	83	0.5	1.37	0.04	0.229	1	3763	tags=34%, list=18%, signal=41%
919	NIKOLSKY_BREAST_CANCER_11Q12_Q14_AMPLICON	144	0.44	1.31	0.04	0.295	1	3845	tags=26%, list=19%, signal=32%
920	KONDO_EZH2_TARGETS	223	0.42	1.28	0.04	0.335	1	2866	tags=25%, list=14%, signal=29%
921	DEURIG_T_CELL_PROLYMPHOCYTIC_LEUKEMIA_DN	308	0.4	1.26	0.04	0.357	1	2817	tags=23%, list=14%, signal=26%
922	LIAN_NEUTROPHIL_GRANULE_CONSTITUENTS	24	0.64	1.5	0.041	0.111	1	1399	tags=38%, list=7%, signal=40%
923	BOQUEST_STEM_CELL_CULTURED_VS_FRESH_DN	31	0.59	1.44	0.041	0.16	1	2242	tags=52%, list=11%, signal=58%
924	MOLENAAR_TARGETS_OF_CCND1_AND_CDK4_DN	56	0.54	1.43	0.041	0.166	1	4956	tags=52%, list=24%, signal=68%
925	LI_LUNG_CANCER	41	0.57	1.43	0.041	0.171	1	326	tags=10%, list=2%, signal=10%
926	LEE_LIVER_CANCER_DENA_UP	55	0.54	1.41	0.041	0.184	1	3255	tags=40%, list=16%, signal=47%
927	MORI_SMALL_PRE_BII_LYMPHOCYTE_UP	75	0.49	1.38	0.041	0.213	1	3355	tags=35%, list=16%, signal=41%
928	FEKIR_HEPARG_SIDE_POP_VS_HEPARG_UP	85	0.48	1.36	0.041	0.238	1	2333	tags=32%, list=11%, signal=36%
929	GENTILE_UV_RESPONSE_CLUSTER_D1	17	0.69	1.48	0.042	0.125	1	2345	tags=47%, list=12%, signal=53%
930	GUILLAUMOND_KLF10_TARGETS_UP	46	0.55	1.41	0.042	0.184	1	850	tags=20%, list=4%, signal=20%
931	WUNDER_INFLAMMATORY_RESPONSE_AND_CHOLESTEROL_UP	60	0.52	1.4	0.042	0.198	1	3795	tags=47%, list=19%, signal=57%
932	PURBEY_TARGETS_OF_CTBP1_AND_SATB1_UP	73	0.51	1.39	0.042	0.203	1	1194	tags=16%, list=6%, signal=17%
933	WP_WNT_SIGNALING_WP428	110	0.46	1.34	0.042	0.268	1	3192	tags=29%, list=16%, signal=34%
934	WP_CALCIUM_MEDIATED_TCELL_APOPTOSIS_INVOLVED_IN_INCLUSION_BODY_MYOSITIS	19	0.67	1.5	0.043	0.114	1	635	tags=26%, list=3%, signal=27%
935	KEGG_MEDICUS_VARIANT_MUTATION_CAUSED_ABERRANT_SOD1_TO_RETROGRADE_AXONAL_TRANSPORT	26	0.62	1.47	0.043	0.138	1	2949	tags=42%, list=14%, signal=49%
936	FERRANDO_TAL1_NEIGHBORS	18	0.66	1.46	0.043	0.148	1	1056	tags=39%, list=5%, signal=41%
937	DORN_ADENOVIRUS_INFECTION_12HR_UP	26	0.62	1.45	0.043	0.153	1	4418	tags=58%, list=22%, signal=74%
938	WIERENGA_STAT5A_TARGETS_GROUP1	123	0.47	1.36	0.043	0.239	1	2155	tags=22%, list=11%, signal=24%
939	ROPERO_HDAC2_TARGETS	108	0.47	1.35	0.043	0.254	1	2711	tags=25%, list=13%, signal=29%
940	KIM_RESPONSE_TO_TSA_AND_DECITABINE_UP	129	0.46	1.34	0.043	0.26	1	1636	tags=23%, list=8%, signal=25%
941	DORN_ADENOVIRUS_INFECTION_12HR_DN	33	0.6	1.46	0.044	0.143	1	2025	tags=39%, list=10%, signal=44%
942	SWEET_KRAS_TARGETS_UP	80	0.49	1.37	0.044	0.231	1	2672	tags=35%, list=13%, signal=40%
943	RAO_BOUND_BY_SALL4_ISOFORM_A	169	0.43	1.29	0.044	0.315	1	3043	tags=18%, list=15%, signal=21%
944	RIZKI_TUMOR_INVASIVENESS_3D_UP	199	0.42	1.29	0.044	0.32	1	2737	tags=23%, list=13%, signal=26%
945	REACTOME_TP53_REGULATES_TRANSCRIPTION_OF_GENES_INVOLVED_IN_CYTOCHROME_C_RELEASE	20	0.66	1.47	0.045	0.137	1	1247	tags=25%, list=6%, signal=27%
946	WP_LUNG_PATHOLOGY_OF_COVID19	19	0.67	1.45	0.045	0.155	1	973	tags=32%, list=5%, signal=33%
947	SNIJDERS_AMPLIFIED_IN_HEAD_AND_NECK_TUMORS	37	0.57	1.42	0.045	0.174	1	2711	tags=30%, list=13%, signal=34%
948	PLASARI_NFIC_TARGETS_BASAL_UP	27	0.6	1.42	0.045	0.18	1	3144	tags=41%, list=15%, signal=48%
949	WP_GENES_RELATED_TO_PRIMARY_CILIUM_DEVELOPMENT_BASED_ON_CRISPR	100	0.47	1.36	0.045	0.24	1	5349	tags=42%, list=26%, signal=57%
950	GROSS_HYPOXIA_VIA_ELK3_AND_HIF1A_UP	132	0.46	1.36	0.045	0.24	1	3308	tags=29%, list=16%, signal=34%
951	MCBRYAN_PUBERTAL_TGFB1_TARGETS_UP	164	0.43	1.3	0.045	0.313	1	3784	tags=36%, list=19%, signal=44%
952	GENTILE_UV_HIGH_DOSE_DN	279	0.4	1.24	0.045	0.384	1	3648	tags=27%, list=18%, signal=33%
953	AMIT_EGF_RESPONSE_480_MCF10A	43	0.55	1.39	0.046	0.205	1	1255	tags=23%, list=6%, signal=25%
954	MIKKELSEN_NPC_HCP_WITH_H3K4ME3_AND_H3K27ME3	199	0.42	1.29	0.046	0.323	1	3365	tags=30%, list=17%, signal=36%
955	CHEN_LVAD_SUPPORT_OF_FAILING_HEART_DN	41	0.57	1.45	0.047	0.155	1	2851	tags=44%, list=14%, signal=51%
956	VANASSE_BCL2_TARGETS_UP	32	0.59	1.43	0.047	0.166	1	1293	tags=31%, list=6%, signal=33%
957	FIGUEROA_AML_METHYLATION_CLUSTER_2_UP	48	0.54	1.4	0.047	0.194	1	4537	tags=38%, list=22%, signal=48%
958	SHETH_LIVER_CANCER_VS_TXNIP_LOSS_PAM2	168	0.43	1.31	0.047	0.302	1	3638	tags=33%, list=18%, signal=40%
959	YANG_BCL3_TARGETS_UP	323	0.4	1.25	0.047	0.373	1	3093	tags=24%, list=15%, signal=28%
960	HERNANDEZ_ABERRANT_MITOSIS_BY_DOCETACEL_4NM_UP	19	0.66	1.49	0.048	0.123	1	1698	tags=42%, list=8%, signal=46%
961	HOEGERKORP_CD44_TARGETS_TEMPORAL_DN	24	0.63	1.45	0.048	0.151	1	3260	tags=29%, list=16%, signal=35%
962	SMID_BREAST_CANCER_RELAPSE_IN_LUNG_UP	22	0.64	1.44	0.048	0.157	1	2232	tags=50%, list=11%, signal=56%
963	WP_CCL18_SIGNALING	41	0.55	1.41	0.048	0.188	1	1703	tags=27%, list=8%, signal=29%
964	NABA_MATRISOME_HIGHLY_METASTATIC_MELANOMA	15	0.7	1.47	0.049	0.139	1	2770	tags=60%, list=14%, signal=69%
965	WANG_BARRETTS_ESOPHAGUS_AND_ESOPHAGUS_CANCER_UP	24	0.61	1.43	0.049	0.167	1	2802	tags=50%, list=14%, signal=58%
966	BIOCARTA_TCR_PATHWAY	42	0.56	1.42	0.049	0.182	1	3559	tags=43%, list=17%, signal=52%
967	BOYLAN_MULTIPLE_MYELOMA_C_UP	49	0.54	1.41	0.049	0.186	1	3979	tags=37%, list=20%, signal=46%
968	REACTOME_HS_GAG_BIOSYNTHESIS	29	0.59	1.41	0.049	0.192	1	4087	tags=48%, list=20%, signal=60%
969	MEISSNER_BRAIN_HCP_WITH_H3K4ME2_AND_H3K27ME3	52	0.53	1.39	0.049	0.205	1	3138	tags=42%, list=15%, signal=50%
970	BOYLAN_MULTIPLE_MYELOMA_PCA3_UP	75	0.5	1.37	0.049	0.226	1	3244	tags=37%, list=16%, signal=44%
971	MCCLUNG_CREB1_TARGETS_UP	96	0.49	1.37	0.049	0.229	1	2521	tags=24%, list=12%, signal=27%
972	KEGG_CELL_CYCLE	121	0.46	1.34	0.049	0.257	1	4682	tags=32%, list=23%, signal=42%
973	WP_ENDODERM_DIFFERENTIATION	136	0.45	1.31	0.049	0.295	1	4200	tags=29%, list=21%, signal=37%
974	LEE_RECENT_THYMIC_EMIGRANT	222	0.42	1.28	0.049	0.332	1	3193	tags=25%, list=16%, signal=30%
975	MOREIRA_RESPONSE_TO_TSA_DN	18	0.65	1.43	0.05	0.172	1	2371	tags=44%, list=12%, signal=50%
976	VERRECCHIA_EARLY_RESPONSE_TO_TGFB1	53	0.54	1.41	0.05	0.184	1	2811	tags=38%, list=14%, signal=44%
977	PID_INTEGRIN1_PATHWAY	58	0.52	1.38	0.05	0.216	1	1884	tags=36%, list=9%, signal=40%
978	BOYLAN_MULTIPLE_MYELOMA_C_D_UP	139	0.44	1.3	0.05	0.313	1	3324	tags=27%, list=16%, signal=32%
979	RIZ_ERYTHROID_DIFFERENTIATION_6HR	33	0.62	1.51	0.051	0.105	1	3129	tags=39%, list=15%, signal=46%
980	WILLIAMS_ESR1_TARGETS_UP	26	0.61	1.45	0.051	0.153	1	1845	tags=31%, list=9%, signal=34%
981	MOREIRA_RESPONSE_TO_TSA_UP	27	0.61	1.44	0.051	0.158	1	2400	tags=30%, list=12%, signal=34%
982	KEGG_MEDICUS_REFERENCE_N_GLYCAN_BIOSYNTHESIS	16	0.68	1.44	0.051	0.16	1	2510	tags=44%, list=12%, signal=50%
983	HEDENFALK_BREAST_CANCER_BRACX_UP	18	0.65	1.43	0.051	0.167	1	1587	tags=28%, list=8%, signal=30%
984	REACTOME_GABA_B_RECEPTOR_ACTIVATION	40	0.55	1.39	0.051	0.207	1	2038	tags=18%, list=10%, signal=19%
985	WP_DNA_IRDOUBLE_STRAND_BREAKS_AND_CELLULAR_RESPONSE_VIA_ATM	55	0.53	1.39	0.051	0.209	1	5579	tags=40%, list=27%, signal=55%
986	HOFFMANN_SMALL_PRE_BII_TO_IMMATURE_B_LYMPHOCYTE_UP	65	0.52	1.38	0.051	0.218	1	3235	tags=34%, list=16%, signal=40%
987	MA_RAT_AGING_UP	97	0.47	1.34	0.051	0.257	1	1931	tags=28%, list=9%, signal=31%
988	WU_CELL_MIGRATION	180	0.43	1.29	0.051	0.319	1	2845	tags=36%, list=14%, signal=41%
989	MIKKELSEN_MEF_HCP_WITH_H3_UNMETHYLATED	214	0.42	1.29	0.051	0.321	1	2604	tags=17%, list=13%, signal=19%
990	BOYAULT_LIVER_CANCER_SUBCLASS_G5_DN	27	0.62	1.46	0.052	0.149	1	5103	tags=63%, list=25%, signal=84%
991	BANDRES_RESPONSE_TO_CARMUSTIN_MGMT_48HR_UP	16	0.68	1.45	0.052	0.151	1	3806	tags=38%, list=19%, signal=46%
992	HASLINGER_B_CLL_WITH_CHROMOSOME_12_TRISOMY	23	0.63	1.45	0.052	0.155	1	2033	tags=17%, list=10%, signal=19%
993	MACLACHLAN_BRCA1_TARGETS_DN	16	0.67	1.44	0.052	0.156	1	1156	tags=25%, list=6%, signal=26%
994	AKL_HTLV1_INFECTION_DN	64	0.5	1.36	0.052	0.24	1	2610	tags=34%, list=13%, signal=39%
995	DUTERTRE_ESTRADIOL_RESPONSE_6HR_UP	217	0.41	1.26	0.052	0.357	1	4549	tags=38%, list=22%, signal=48%
996	MARKS_HDAC_TARGETS_DN	15	0.68	1.45	0.053	0.152	1	2598	tags=47%, list=13%, signal=53%
997	KEGG_MEDICUS_VARIANT_MUTATION_CAUSED_ABERRANT_HTT_TO_ANTEROGRADE_AXONAL_TRANSPORT	23	0.64	1.44	0.053	0.159	1	5463	tags=48%, list=27%, signal=65%
998	PLASARI_TGFB1_TARGETS_1HR_UP	30	0.6	1.43	0.053	0.172	1	1187	tags=33%, list=6%, signal=35%
999	REACTOME_REGULATED_NECROSIS	58	0.52	1.37	0.053	0.225	1	3374	tags=33%, list=17%, signal=39%
1000	LU_IL4_SIGNALING	89	0.48	1.35	0.053	0.256	1	2456	tags=30%, list=12%, signal=34%
1001	KEGG_WNT_SIGNALING_PATHWAY	147	0.44	1.31	0.053	0.297	1	2242	tags=19%, list=11%, signal=21%
1002	REACTOME_AZATHIOPRINE_ADME	23	0.63	1.44	0.054	0.16	1	3341	tags=35%, list=16%, signal=42%
1003	BIOCARTA_CELLCYCLE_PATHWAY	23	0.62	1.43	0.054	0.167	1	2626	tags=35%, list=13%, signal=40%
1004	WP_LDL_INFLUENCE_ON_CD14_AND_TLR4	23	0.62	1.43	0.054	0.172	1	3577	tags=39%, list=18%, signal=47%
1005	PID_HIV_NEF_PATHWAY	35	0.57	1.42	0.054	0.184	1	3481	tags=40%, list=17%, signal=48%
1006	REACTOME_TRANSCRIPTIONAL_REGULATION_BY_VENTX	39	0.55	1.41	0.054	0.185	1	1909	tags=13%, list=9%, signal=14%
1007	HALMOS_CEBPA_TARGETS_UP	47	0.54	1.39	0.054	0.207	1	2387	tags=40%, list=12%, signal=46%
1008	SEKI_INFLAMMATORY_RESPONSE_LPS_UP	72	0.5	1.38	0.054	0.221	1	2237	tags=38%, list=11%, signal=42%
1009	MARTINEZ_RESPONSE_TO_TRABECTEDIN_UP	68	0.5	1.38	0.054	0.221	1	2746	tags=24%, list=13%, signal=27%
1010	SMID_BREAST_CANCER_RELAPSE_IN_BRAIN_DN	79	0.49	1.37	0.054	0.229	1	3319	tags=37%, list=16%, signal=44%
1011	KARLSSON_TGFB1_TARGETS_UP	120	0.45	1.33	0.054	0.276	1	4242	tags=37%, list=21%, signal=46%
1012	DARWICHE_PAPILLOMA_RISK_LOW_DN	155	0.44	1.29	0.054	0.315	1	1787	tags=13%, list=9%, signal=14%
1013	MARTORIATI_MDM4_TARGETS_NEUROEPITHELIUM_UP	170	0.43	1.29	0.054	0.315	1	3308	tags=36%, list=16%, signal=42%
1014	BIOCARTA_MITOCHONDRIA_PATHWAY	19	0.66	1.45	0.055	0.151	1	3969	tags=53%, list=19%, signal=65%
1015	VALK_AML_CLUSTER_2	27	0.61	1.45	0.055	0.156	1	2697	tags=44%, list=13%, signal=51%
1016	KEGG_MEDICUS_VARIANT_MUTATION_CAUSED_ABERRANT_DCTN1_TO_RETROGRADE_AXONAL_TRANSPORT	15	0.68	1.44	0.055	0.161	1	3335	tags=33%, list=16%, signal=40%
1017	WP_PLURIPOTENT_STEM_CELL_DIFFERENTIATION_PATHWAY	46	0.55	1.42	0.055	0.184	1	2400	tags=33%, list=12%, signal=37%
1018	CHIANG_LIVER_CANCER_SUBCLASS_INTERFERON_UP	24	0.6	1.4	0.055	0.196	1	2494	tags=42%, list=12%, signal=47%
1019	KONDO_PROSTATE_CANCER_WITH_H3K27ME3	160	0.43	1.3	0.055	0.312	1	2598	tags=19%, list=13%, signal=21%
1020	JI_CARCINOGENESIS_BY_KRAS_AND_STK11_DN	15	0.68	1.47	0.056	0.139	1	875	tags=33%, list=4%, signal=35%
1021	MATZUK_EMBRYONIC_GERM_CELL	18	0.67	1.47	0.056	0.141	1	1339	tags=39%, list=7%, signal=42%
1022	NEWMAN_ERCC6_TARGETS_UP	24	0.62	1.41	0.056	0.188	1	2740	tags=46%, list=13%, signal=53%
1023	ZHAN_MULTIPLE_MYELOMA_MF_UP	46	0.54	1.37	0.056	0.226	1	1999	tags=33%, list=10%, signal=36%
1024	YU_MYC_TARGETS_DN	57	0.51	1.36	0.056	0.236	1	3390	tags=42%, list=17%, signal=50%
1025	CROONQUIST_NRAS_VS_STROMAL_STIMULATION_DN	91	0.47	1.35	0.056	0.255	1	1818	tags=22%, list=9%, signal=24%
1026	KYNG_DNA_DAMAGE_BY_GAMMA_AND_UV_RADIATION	74	0.48	1.34	0.056	0.268	1	2458	tags=24%, list=12%, signal=28%
1027	FRASOR_RESPONSE_TO_ESTRADIOL_DN	72	0.48	1.33	0.056	0.269	1	2306	tags=36%, list=11%, signal=41%
1028	MANNE_COVID19_COMBINED_COHORT_VS_HEALTHY_DONOR_PLATELETS_DN	205	0.42	1.28	0.056	0.333	1	1981	tags=22%, list=10%, signal=25%
1029	NABA_MATRISOME_POORLY_METASTATIC_BREAST_CANCER	22	0.63	1.44	0.057	0.156	1	1236	tags=36%, list=6%, signal=39%
1030	STAMBOLSKY_TARGETS_OF_MUTATED_TP53_DN	51	0.54	1.41	0.057	0.19	1	5123	tags=43%, list=25%, signal=57%
1031	MIKKELSEN_NPC_LCP_WITH_H3K4ME3	56	0.53	1.4	0.057	0.193	1	3294	tags=38%, list=16%, signal=45%
1032	GERHOLD_ADIPOGENESIS_DN	60	0.52	1.39	0.057	0.205	1	2798	tags=37%, list=14%, signal=42%
1033	REACTOME_O_LINKED_GLYCOSYLATION_OF_MUCINS	59	0.51	1.37	0.057	0.231	1	1788	tags=24%, list=9%, signal=26%
1034	ZHONG_SECRETOME_OF_LUNG_CANCER_AND_ENDOTHELIUM	64	0.5	1.37	0.057	0.231	1	1877	tags=20%, list=9%, signal=22%
1035	LENAOUR_DENDRITIC_CELL_MATURATION_DN	129	0.45	1.3	0.057	0.305	1	2948	tags=33%, list=14%, signal=38%
1036	IVANOVA_HEMATOPOIESIS_STEM_CELL	183	0.42	1.27	0.057	0.338	1	2508	tags=19%, list=12%, signal=21%
1037	PEREZ_TP53_AND_TP63_TARGETS	198	0.42	1.26	0.057	0.351	1	2741	tags=27%, list=13%, signal=31%
1038	KEGG_MEDICUS_REFERENCE_KINETOCHORE_FIBER_ORGANIZATION	20	0.64	1.45	0.058	0.153	1	3335	tags=30%, list=16%, signal=36%
1039	ZHOU_TNF_SIGNALING_30MIN	48	0.53	1.41	0.058	0.188	1	2832	tags=25%, list=14%, signal=29%
1040	FOURNIER_ACINAR_DEVELOPMENT_LATE_DN	21	0.61	1.4	0.058	0.198	1	5026	tags=62%, list=25%, signal=82%
1041	ELVIDGE_HYPOXIA_BY_DMOG_DN	56	0.51	1.36	0.058	0.242	1	4040	tags=45%, list=20%, signal=56%
1042	SANSOM_APC_TARGETS	199	0.42	1.26	0.058	0.357	1	1930	tags=19%, list=9%, signal=21%
1043	KEGG_MEDICUS_REFERENCE_KINETOCHORE_MICROTUBULE_ATTACHMENT	17	0.68	1.47	0.059	0.14	1	3335	tags=35%, list=16%, signal=42%
1044	WP_QUERCETIN_AND_NFKB_AP1_INDUCED_APOPTOSIS	16	0.68	1.44	0.059	0.16	1	1054	tags=19%, list=5%, signal=20%
1045	OUYANG_PROSTATE_CANCER_MARKERS	21	0.62	1.42	0.059	0.183	1	2796	tags=43%, list=14%, signal=50%
1046	KEGG_MEDICUS_VARIANT_MLL_AF4_FUSION_TO_TRANSCRIPTIONAL_ACTIVATION	25	0.6	1.42	0.059	0.184	1	4045	tags=40%, list=20%, signal=50%
1047	KONDO_PROSTATE_CANCER_HCP_WITH_H3K27ME3	85	0.48	1.34	0.059	0.259	1	3467	tags=24%, list=17%, signal=28%
1048	DUTTA_APOPTOSIS_VIA_NFKB	31	0.59	1.43	0.06	0.172	1	3313	tags=48%, list=16%, signal=58%
1049	MAGRANGEAS_MULTIPLE_MYELOMA_IGG_VS_IGA_DN	27	0.59	1.43	0.06	0.172	1	1858	tags=22%, list=9%, signal=24%
1050	WP_HYPERTROPHY_MODEL	18	0.65	1.41	0.06	0.185	1	3401	tags=39%, list=17%, signal=47%
1051	GAZDA_DIAMOND_BLACKFAN_ANEMIA_PROGENITOR_UP	39	0.55	1.39	0.06	0.212	1	774	tags=15%, list=4%, signal=16%
1052	ZHANG_PROLIFERATING_VS_QUIESCENT	48	0.53	1.38	0.06	0.216	1	3109	tags=40%, list=15%, signal=47%
1053	HECKER_IFNB1_TARGETS	90	0.47	1.34	0.06	0.265	1	2882	tags=33%, list=14%, signal=39%
1054	BHATI_G2M_ARREST_BY_2METHOXYESTRADIOL_DN	122	0.45	1.32	0.06	0.283	1	2238	tags=24%, list=11%, signal=27%
1055	MANNE_COVID19_NONICU_VS_HEALTHY_DONOR_PLATELETS_UP	129	0.45	1.31	0.06	0.294	1	2846	tags=22%, list=14%, signal=26%
1056	YAMAZAKI_TCEB3_TARGETS_DN	184	0.42	1.28	0.06	0.332	1	3011	tags=22%, list=15%, signal=25%
1057	BENPORATH_ES_2	38	0.55	1.38	0.061	0.213	1	5551	tags=55%, list=27%, signal=76%
1058	RADAEVA_RESPONSE_TO_IFNA1_UP	45	0.54	1.38	0.061	0.215	1	4546	tags=47%, list=22%, signal=60%
1059	DAWSON_METHYLATED_IN_LYMPHOMA_TCL1	54	0.52	1.37	0.061	0.229	1	2104	tags=22%, list=10%, signal=25%
1060	REN_BOUND_BY_E2F	61	0.5	1.34	0.061	0.258	1	6048	tags=48%, list=30%, signal=67%
1061	SYED_ESTRADIOL_RESPONSE	17	0.66	1.44	0.062	0.157	1	2612	tags=29%, list=13%, signal=34%
1062	REACTOME_ABERRANT_REGULATION_OF_MITOTIC_G1_S_TRANSITION_IN_CANCER_DUE_TO_RB1_DEFECTS	16	0.67	1.43	0.062	0.172	1	2482	tags=38%, list=12%, signal=43%
1063	WP_EBSTEINBARR_VIRUS_LMP1_SIGNALING	23	0.63	1.42	0.062	0.183	1	3651	tags=52%, list=18%, signal=63%
1064	PETRETTO_CARDIAC_HYPERTROPHY	33	0.58	1.42	0.062	0.183	1	2960	tags=42%, list=15%, signal=50%
1065	WATANABE_RECTAL_CANCER_RADIOTHERAPY_RESPONSIVE_DN	86	0.48	1.34	0.062	0.265	1	1701	tags=16%, list=8%, signal=18%
1066	TSENG_IRS1_TARGETS_UP	104	0.46	1.33	0.062	0.277	1	2969	tags=26%, list=15%, signal=30%
1067	LANDIS_ERBB2_BREAST_TUMORS_324_UP	148	0.44	1.29	0.062	0.325	1	2741	tags=28%, list=13%, signal=32%
1068	ONDER_CDH1_TARGETS_2_UP	250	0.4	1.23	0.062	0.394	1	3002	tags=32%, list=15%, signal=37%
1069	VERRECCHIA_RESPONSE_TO_TGFB1_C5	21	0.65	1.48	0.063	0.133	1	2154	tags=43%, list=11%, signal=48%
1070	ZHAN_MULTIPLE_MYELOMA_CD1_VS_CD2_DN	51	0.52	1.38	0.063	0.223	1	2277	tags=29%, list=11%, signal=33%
1071	SANA_RESPONSE_TO_IFNG_UP	74	0.49	1.36	0.063	0.237	1	3235	tags=35%, list=16%, signal=42%
1072	TANAKA_METHYLATED_IN_ESOPHAGEAL_CARCINOMA	94	0.47	1.33	0.063	0.275	1	4213	tags=33%, list=21%, signal=41%
1073	BURTON_ADIPOGENESIS_PEAK_AT_0HR	58	0.49	1.33	0.063	0.275	1	3208	tags=36%, list=16%, signal=43%
1074	PYEON_HPV_POSITIVE_TUMORS_UP	95	0.46	1.32	0.063	0.281	1	4903	tags=42%, list=24%, signal=55%
1075	SENESE_HDAC2_TARGETS_DN	123	0.45	1.32	0.063	0.289	1	962	tags=19%, list=5%, signal=20%
1076	PID_INTEGRIN_A4B1_PATHWAY	28	0.58	1.41	0.064	0.189	1	3005	tags=32%, list=15%, signal=38%
1077	OUILLETTE_CLL_13Q14_DELETION_DN	51	0.52	1.37	0.064	0.223	1	3332	tags=33%, list=16%, signal=40%
1078	PEDERSEN_TARGETS_OF_611CTF_ISOFORM_OF_ERBB2	72	0.49	1.35	0.064	0.249	1	1970	tags=29%, list=10%, signal=32%
1079	WP_1P36_COPY_NUMBER_VARIATION_SYNDROME	94	0.48	1.35	0.064	0.256	1	1988	tags=17%, list=10%, signal=19%
1080	RHODES_UNDIFFERENTIATED_CANCER	67	0.49	1.34	0.064	0.268	1	6340	tags=49%, list=31%, signal=71%
1081	RICKMAN_TUMOR_DIFFERENTIATED_WELL_VS_POORLY_UP	237	0.4	1.24	0.064	0.38	1	4219	tags=30%, list=21%, signal=37%
1082	LEE_INTRATHYMIC_T_PROGENITOR	20	0.65	1.46	0.065	0.144	1	2482	tags=35%, list=12%, signal=40%
1083	TUOMISTO_TUMOR_SUPPRESSION_BY_COL13A1_DN	17	0.66	1.45	0.065	0.154	1	2882	tags=35%, list=14%, signal=41%
1084	KONDO_COLON_CANCER_HCP_WITH_H3K27ME1	24	0.61	1.41	0.065	0.184	1	3582	tags=54%, list=18%, signal=66%
1085	HOFMANN_MYELODYSPLASTIC_SYNDROM_LOW_RISK_UP	21	0.62	1.41	0.065	0.189	1	3730	tags=48%, list=18%, signal=58%
1086	NAM_FXYD5_TARGETS_DN	18	0.65	1.4	0.065	0.198	1	4826	tags=50%, list=24%, signal=65%
1087	REACTOME_SIGNALING_BY_PDGF	52	0.51	1.36	0.065	0.24	1	3332	tags=37%, list=16%, signal=44%
1088	REACTOME_COPI_DEPENDENT_GOLGI_TO_ER_RETROGRADE_TRAFFIC	94	0.46	1.31	0.065	0.295	1	5603	tags=37%, list=27%, signal=51%
1089	BROWN_MYELOID_CELL_DEVELOPMENT_DN	129	0.44	1.28	0.065	0.327	1	3401	tags=35%, list=17%, signal=42%
1090	NAKAMURA_TUMOR_ZONE_PERIPHERAL_VS_CENTRAL_UP	273	0.4	1.24	0.065	0.389	1	3844	tags=30%, list=19%, signal=37%
1091	XU_HGF_TARGETS_INDUCED_BY_AKT1_6HR	19	0.65	1.43	0.066	0.166	1	5123	tags=68%, list=25%, signal=91%
1092	WP_LTF_DANGER_SIGNAL_RESPONSE_PATHWAY	18	0.64	1.42	0.066	0.177	1	702	tags=22%, list=3%, signal=23%
1093	WP_DEVELOPMENT_AND_HETEROGENEITY_OF_THE_ILC_FAMILY	30	0.58	1.4	0.066	0.198	1	1655	tags=37%, list=8%, signal=40%
1094	KEGG_MEDICUS_REFERENCE_CCR5_GNB_G_PLCB_G_PKC_SIGNALING_PATHWAY	25	0.59	1.39	0.066	0.212	1	4386	tags=44%, list=22%, signal=56%
1095	GEISS_RESPONSE_TO_DSRNA_UP	39	0.55	1.37	0.066	0.225	1	3249	tags=49%, list=16%, signal=58%
1096	SEITZ_NEOPLASTIC_TRANSFORMATION_BY_8P_DELETION_UP	70	0.49	1.34	0.066	0.268	1	2470	tags=33%, list=12%, signal=37%
1097	KIM_MYC_AMPLIFICATION_TARGETS_DN	95	0.46	1.31	0.066	0.292	1	2814	tags=31%, list=14%, signal=35%
1098	WP_DNA_DAMAGE_RESPONSE_ONLY_ATM_DEPENDENT	107	0.45	1.31	0.066	0.298	1	3981	tags=39%, list=20%, signal=49%
1099	BLANCO_MELO_BETA_INTERFERON_TREATED_BRONCHIAL_EPITHELIAL_CELLS_DN	188	0.42	1.26	0.066	0.357	1	3726	tags=32%, list=18%, signal=39%
1100	HAMAI_APOPTOSIS_VIA_TRAIL_DN	191	0.41	1.26	0.066	0.359	1	3201	tags=30%, list=16%, signal=35%
1101	WP_OVERVIEW_OF_NANOPARTICLE_EFFECTS	18	0.66	1.45	0.067	0.151	1	1339	tags=28%, list=7%, signal=30%
1102	KEGG_MEDICUS_REFERENCE_PROMOTION_OF_MICROTUBULE_GROWTH	19	0.63	1.43	0.067	0.17	1	3335	tags=26%, list=16%, signal=31%
1103	GAUSSMANN_MLL_AF4_FUSION_TARGETS_B_UP	25	0.6	1.42	0.067	0.181	1	1081	tags=32%, list=5%, signal=34%
1104	KEGG_MEDICUS_REFERENCE_GPCR_PLCB_ITPR_SIGNALING_PATHWAY	48	0.51	1.34	0.067	0.264	1	2003	tags=25%, list=10%, signal=28%
1105	HORIUCHI_WTAP_TARGETS_UP	298	0.39	1.22	0.067	0.409	1	2761	tags=24%, list=14%, signal=28%
1106	WP_HEDGEHOG_SIGNALING_WP47	15	0.67	1.42	0.068	0.184	1	607	tags=20%, list=3%, signal=21%
1107	REACTOME_NEGATIVE_REGULATION_OF_TCF_DEPENDENT_SIGNALING_BY_WNT_LIGAND_ANTAGONISTS	15	0.66	1.4	0.068	0.199	1	1867	tags=47%, list=9%, signal=51%
1108	LY_AGING_OLD_DN	56	0.51	1.37	0.068	0.229	1	1516	tags=16%, list=7%, signal=17%
1109	ZHU_CMV_8_HR_DN	49	0.53	1.36	0.068	0.237	1	2352	tags=29%, list=12%, signal=32%
1110	REACTOME_INTERFERON_ALPHA_BETA_SIGNALING	70	0.49	1.33	0.068	0.276	1	4812	tags=33%, list=24%, signal=43%
1111	WP_BARDETBIEDL_SYNDROME	86	0.46	1.31	0.068	0.303	1	4451	tags=33%, list=22%, signal=41%
1112	MIKKELSEN_MEF_ICP_WITH_H3K27ME3	181	0.42	1.26	0.068	0.351	1	2637	tags=22%, list=13%, signal=25%
1113	SASAKI_ADULT_T_CELL_LEUKEMIA	163	0.42	1.26	0.068	0.352	1	4340	tags=32%, list=21%, signal=40%
1114	RUTELLA_RESPONSE_TO_HGF_VS_CSF2RB_AND_IL4_UP	393	0.38	1.19	0.068	0.449	1	3618	tags=29%, list=18%, signal=35%
1115	LEI_HOXC8_TARGETS_DN	15	0.68	1.43	0.069	0.166	1	1029	tags=33%, list=5%, signal=35%
1116	KIM_HYPOXIA	17	0.66	1.43	0.069	0.171	1	1188	tags=29%, list=6%, signal=31%
1117	WANG_THOC1_TARGETS_DN	19	0.64	1.43	0.069	0.173	1	4974	tags=68%, list=24%, signal=90%
1118	JI_METASTASIS_REPRESSED_BY_STK11	25	0.6	1.39	0.069	0.203	1	1861	tags=32%, list=9%, signal=35%
1119	HIRSCH_CELLULAR_TRANSFORMATION_SIGNATURE_UP	236	0.4	1.23	0.069	0.394	1	3525	tags=33%, list=17%, signal=39%
1120	NIKOLSKY_BREAST_CANCER_15Q26_AMPLICON	18	0.64	1.42	0.07	0.183	1	839	tags=11%, list=4%, signal=12%
1121	KEGG_MEDICUS_REFERENCE_CROSSTALK_BETWEEN_EXTRINSIC_AND_INTRINSIC_APOPTOTIC_PATHWAYS	15	0.65	1.4	0.07	0.2	1	3969	tags=60%, list=19%, signal=74%
1122	REACTOME_GABA_RECEPTOR_ACTIVATION	55	0.5	1.32	0.07	0.28	1	4403	tags=27%, list=22%, signal=35%
1123	LEIN_CHOROID_PLEXUS_MARKERS	100	0.46	1.31	0.07	0.3	1	2346	tags=29%, list=12%, signal=33%
1124	HOLLMANN_APOPTOSIS_VIA_CD40_UP	193	0.41	1.27	0.07	0.35	1	3818	tags=31%, list=19%, signal=37%
1125	REACTOME_PHOSPHOLIPASE_C_MEDIATED_CASCADE_FGFR2	16	0.68	1.44	0.071	0.159	1	5008	tags=44%, list=25%, signal=58%
1126	KEGG_MEDICUS_ENV_FACTOR_ZN_TO_ANTEROGRADE_AXONAL_TRANSPORT	16	0.65	1.44	0.071	0.161	1	3335	tags=31%, list=16%, signal=37%
1127	KORKOLA_EMBRYONIC_CARCINOMA_VS_SEMINOMA_DN	20	0.63	1.41	0.071	0.189	1	1842	tags=35%, list=9%, signal=38%
1128	PLASARI_TGFB1_SIGNALING_VIA_NFIC_1HR_UP	33	0.57	1.4	0.071	0.193	1	2014	tags=36%, list=10%, signal=40%
1129	WP_MIRNA_TARGETS_IN_ECM_AND_MEMBRANE_RECEPTORS	19	0.63	1.4	0.071	0.197	1	2796	tags=53%, list=14%, signal=61%
1130	GRAHAM_CML_QUIESCENT_VS_NORMAL_QUIESCENT_DN	46	0.54	1.39	0.071	0.208	1	2602	tags=37%, list=13%, signal=42%
1131	SPIRA_SMOKERS_LUNG_CANCER_UP	38	0.55	1.36	0.071	0.237	1	2773	tags=47%, list=14%, signal=55%
1132	WP_NOVEL_INTRACELLULAR_COMPONENTS_OF_RIGILIKE_RECEPTOR_PATHWAY	57	0.5	1.33	0.071	0.277	1	5010	tags=39%, list=25%, signal=51%
1133	PURBEY_TARGETS_OF_CTBP1_AND_SATB1_DN	154	0.43	1.29	0.071	0.322	1	3155	tags=23%, list=15%, signal=27%
1134	ZHONG_SECRETOME_OF_LUNG_CANCER_AND_FIBROBLAST	127	0.44	1.29	0.071	0.324	1	3230	tags=23%, list=16%, signal=27%
1135	KIM_WT1_TARGETS_12HR_UP	162	0.43	1.27	0.071	0.35	1	3564	tags=33%, list=17%, signal=40%
1136	SHEN_SMARCA2_TARGETS_DN	304	0.39	1.22	0.071	0.408	1	5382	tags=30%, list=26%, signal=40%
1137	BIOCARTA_NKT_PATHWAY	25	0.62	1.43	0.072	0.166	1	1694	tags=36%, list=8%, signal=39%
1138	BIOCARTA_IL1R_PATHWAY	28	0.58	1.4	0.072	0.202	1	3651	tags=43%, list=18%, signal=52%
1139	WANG_METHYLATED_IN_BREAST_CANCER	35	0.55	1.39	0.072	0.212	1	2046	tags=31%, list=10%, signal=35%
1140	LI_ESTROGENE_LATE_E2_RESPONSE_DN	79	0.48	1.32	0.072	0.289	1	3033	tags=35%, list=15%, signal=41%
1141	WILSON_PROTEASES_AT_TUMOR_BONE_INTERFACE_UP	20	0.64	1.42	0.073	0.177	1	420	tags=25%, list=2%, signal=26%
1142	MATZUK_OVULATION	15	0.66	1.4	0.073	0.198	1	3347	tags=40%, list=16%, signal=48%
1143	RIZ_ERYTHROID_DIFFERENTIATION_HBZ	37	0.55	1.39	0.073	0.203	1	4496	tags=41%, list=22%, signal=52%
1144	JOHANSSON_GLIOMAGENESIS_BY_PDGFB_UP	57	0.52	1.38	0.073	0.216	1	3928	tags=35%, list=19%, signal=43%
1145	MARTIN_VIRAL_GPCR_SIGNALING_DN	46	0.52	1.35	0.073	0.255	1	2709	tags=28%, list=13%, signal=33%
1146	DARWICHE_SKIN_TUMOR_PROMOTER_DN	174	0.42	1.27	0.073	0.339	1	1334	tags=12%, list=7%, signal=13%
1147	GARGALOVIC_RESPONSE_TO_OXIDIZED_PHOSPHOLIPIDS_BLUE_UP	135	0.44	1.28	0.074	0.332	1	3694	tags=27%, list=18%, signal=33%
1148	KOKKINAKIS_METHIONINE_DEPRIVATION_48HR_UP	126	0.44	1.28	0.074	0.333	1	2613	tags=29%, list=13%, signal=33%
1149	WP_RELATIONSHIP_BETWEEN_INFLAMMATION_COX2_AND_EGFR	25	0.6	1.41	0.075	0.192	1	825	tags=20%, list=4%, signal=21%
1150	RORIE_TARGETS_OF_EWSR1_FLI1_FUSION_DN	26	0.59	1.39	0.075	0.208	1	2748	tags=38%, list=13%, signal=44%
1151	WP_CARDIAC_PROGENITOR_DIFFERENTIATION	51	0.53	1.37	0.075	0.225	1	1889	tags=25%, list=9%, signal=28%
1152	YAO_TEMPORAL_RESPONSE_TO_PROGESTERONE_CLUSTER_15	36	0.55	1.37	0.075	0.229	1	1019	tags=17%, list=5%, signal=18%
1153	NGUYEN_NOTCH1_TARGETS_DN	81	0.48	1.32	0.075	0.282	1	2428	tags=26%, list=12%, signal=29%
1154	WONG_ENDMETRIUM_CANCER_DN	73	0.48	1.32	0.075	0.289	1	2140	tags=30%, list=10%, signal=34%
1155	MASRI_RESISTANCE_TO_TAMOXIFEN_AND_AROMATASE_INHIBITORS_UP	17	0.64	1.42	0.076	0.183	1	4021	tags=65%, list=20%, signal=81%
1156	WP_REGULATION_OF_APOPTOSIS_BY_PARATHYROID_HORMONERELATED_PROTEIN	24	0.61	1.41	0.076	0.189	1	4007	tags=50%, list=20%, signal=62%
1157	HOSHIDA_LIVER_CANCER_LATE_RECURRENCE_UP	59	0.5	1.34	0.076	0.266	1	2716	tags=34%, list=13%, signal=39%
1158	KEGG_COMPLEMENT_AND_COAGULATION_CASCADES	68	0.48	1.33	0.076	0.276	1	1931	tags=22%, list=9%, signal=24%
1159	WP_H19_RBE2F1_AND_CDKBETACATENIN_IN_COLORECTAL_CANCER	15	0.68	1.41	0.077	0.185	1	1909	tags=27%, list=9%, signal=29%
1160	PID_IL2_STAT5_PATHWAY	30	0.57	1.38	0.077	0.216	1	2482	tags=33%, list=12%, signal=38%
1161	KEGG_CYTOSOLIC_DNA_SENSING_PATHWAY	49	0.51	1.33	0.077	0.278	1	1317	tags=16%, list=6%, signal=17%
1162	TORCHIA_TARGETS_OF_EWSR1_FLI1_FUSION_TOP20_DN	18	0.65	1.41	0.078	0.187	1	3493	tags=50%, list=17%, signal=60%
1163	COLLIS_PRKDC_SUBSTRATES	16	0.64	1.4	0.078	0.199	1	5579	tags=56%, list=27%, signal=77%
1164	CAIRO_PML_TARGETS_BOUND_BY_MYC_UP	22	0.6	1.38	0.078	0.216	1	4222	tags=45%, list=21%, signal=57%
1165	HUTTMANN_B_CLL_POOR_SURVIVAL_DN	57	0.51	1.34	0.078	0.261	1	2998	tags=44%, list=15%, signal=51%
1166	BURTON_ADIPOGENESIS_9	80	0.47	1.31	0.078	0.296	1	2329	tags=26%, list=11%, signal=30%
1167	FOROUTAN_TGFB_EMT_DN	105	0.45	1.29	0.078	0.314	1	1305	tags=23%, list=6%, signal=24%
1168	ACEVEDO_LIVER_CANCER_WITH_H3K9ME3_UP	123	0.44	1.27	0.078	0.338	1	2878	tags=19%, list=14%, signal=22%
1169	REACTOME_SARS_COV_INFECTIONS	408	0.38	1.19	0.078	0.452	1	2849	tags=15%, list=14%, signal=17%
1170	MOSERLE_IFNA_RESPONSE	29	0.58	1.41	0.079	0.189	1	5123	tags=59%, list=25%, signal=78%
1171	NAKAYAMA_FRA2_TARGETS	43	0.53	1.37	0.079	0.231	1	3351	tags=49%, list=16%, signal=58%
1172	WANG_BARRETTS_ESOPHAGUS_AND_ESOPHAGUS_CANCER_DN	36	0.54	1.36	0.079	0.242	1	2462	tags=33%, list=12%, signal=38%
1173	BURTON_ADIPOGENESIS_PEAK_AT_2HR	45	0.53	1.36	0.079	0.242	1	3351	tags=47%, list=16%, signal=56%
1174	WP_ONCOSTATIN_M_SIGNALING	64	0.49	1.33	0.079	0.276	1	1771	tags=22%, list=9%, signal=24%
1175	DARWICHE_PAPILLOMA_PROGRESSION_RISK	68	0.48	1.33	0.079	0.276	1	2462	tags=21%, list=12%, signal=23%
1176	KEGG_JAK_STAT_SIGNALING_PATHWAY	146	0.43	1.28	0.079	0.334	1	2175	tags=20%, list=11%, signal=22%
1177	WP_FOCAL_ADHESION_PI3KAKTMTORSIGNALING	287	0.39	1.2	0.079	0.435	1	2805	tags=24%, list=14%, signal=27%
1178	REACTOME_CONSTITUTIVE_SIGNALING_BY_ABERRANT_PI3K_IN_CANCER	76	0.48	1.32	0.08	0.283	1	2805	tags=25%, list=14%, signal=29%
1179	GRAESSMANN_RESPONSE_TO_MC_AND_SERUM_DEPRIVATION_UP	207	0.4	1.24	0.08	0.388	1	1917	tags=18%, list=9%, signal=20%
1180	WP_AMPLIFICATION_AND_EXPANSION_OF_ONCOGENIC_PATHWAYS_AS_METASTATIC_TRAITS	16	0.65	1.4	0.081	0.195	1	1248	tags=38%, list=6%, signal=40%
1181	REACTOME_PYROPTOSIS	27	0.6	1.4	0.081	0.2	1	3257	tags=33%, list=16%, signal=40%
1182	SIG_REGULATION_OF_THE_ACTIN_CYTOSKELETON_BY_RHO_GTPASES	32	0.57	1.38	0.081	0.216	1	3423	tags=38%, list=17%, signal=45%
1183	ASTON_MAJOR_DEPRESSIVE_DISORDER_UP	47	0.52	1.36	0.081	0.237	1	1007	tags=17%, list=5%, signal=18%
1184	KEGG_MEDICUS_REFERENCE_IL6_FAMILY_TO_JAK_STAT_SIGNALING_PATHWAY	27	0.58	1.38	0.082	0.22	1	1763	tags=30%, list=9%, signal=32%
1185	HERNANDEZ_MITOTIC_ARREST_BY_DOCETAXEL_1_DN	36	0.54	1.34	0.082	0.261	1	3420	tags=39%, list=17%, signal=47%
1186	CROONQUIST_NRAS_VS_STROMAL_STIMULATION_UP	40	0.53	1.34	0.082	0.264	1	2411	tags=33%, list=12%, signal=37%
1187	REACTOME_REGULATION_OF_RUNX1_EXPRESSION_AND_ACTIVITY	17	0.65	1.41	0.083	0.184	1	2482	tags=29%, list=12%, signal=33%
1188	BIOCARTA_CYTOKINE_PATHWAY	17	0.63	1.39	0.083	0.203	1	587	tags=18%, list=3%, signal=18%
1189	LIAO_HAVE_SOX4_BINDING_SITES	40	0.55	1.38	0.083	0.222	1	1746	tags=25%, list=9%, signal=27%
1190	LANDIS_BREAST_CANCER_PROGRESSION_UP	44	0.53	1.35	0.083	0.254	1	2741	tags=27%, list=13%, signal=31%
1191	REACTOME_NEUREXINS_AND_NEUROLIGINS	55	0.51	1.34	0.083	0.265	1	3478	tags=33%, list=17%, signal=39%
1192	WP_TGFBETA_RECEPTOR_SIGNALING_IN_SKELETAL_DYSPLASIAS	56	0.5	1.32	0.083	0.284	1	2699	tags=36%, list=13%, signal=41%
1193	SMID_BREAST_CANCER_RELAPSE_IN_BONE_UP	97	0.46	1.31	0.083	0.303	1	1574	tags=28%, list=8%, signal=30%
1194	HUMMERICH_SKIN_CANCER_PROGRESSION_DN	98	0.45	1.28	0.083	0.334	1	1720	tags=22%, list=8%, signal=24%
1195	KYNG_DNA_DAMAGE_DN	174	0.41	1.23	0.083	0.391	1	2796	tags=24%, list=14%, signal=28%
1196	OSMAN_BLADDER_CANCER_DN	413	0.37	1.17	0.083	0.481	1	4782	tags=27%, list=23%, signal=35%
1197	KARAKAS_TGFB1_SIGNALING	17	0.63	1.39	0.084	0.207	1	642	tags=24%, list=3%, signal=24%
1198	KEGG_MEDICUS_REFERENCE_IL2_FAMILY_TO_JAK_STAT_SIGNALING_PATHWAY	21	0.61	1.38	0.084	0.221	1	2014	tags=38%, list=10%, signal=42%
1199	SATO_SILENCED_BY_METHYLATION_IN_PANCREATIC_CANCER_2	44	0.52	1.35	0.084	0.251	1	2912	tags=41%, list=14%, signal=48%
1200	WEIGEL_OXIDATIVE_STRESS_BY_TBH_AND_H2O2	32	0.56	1.35	0.084	0.254	1	5492	tags=50%, list=27%, signal=68%
1201	TSUNODA_CISPLATIN_RESISTANCE_DN	47	0.51	1.32	0.084	0.281	1	3015	tags=51%, list=15%, signal=60%
1202	MIKKELSEN_MCV6_LCP_WITH_H3K4ME3	157	0.42	1.25	0.084	0.375	1	2812	tags=22%, list=14%, signal=26%
1203	PLASARI_TGFB1_TARGETS_10HR_DN	243	0.39	1.21	0.084	0.419	1	3064	tags=29%, list=15%, signal=33%
1204	BANDRES_RESPONSE_TO_CARMUSTIN_WITHOUT_MGMT_48HR_UP	15	0.66	1.39	0.085	0.204	1	3909	tags=40%, list=19%, signal=49%
1205	MEBARKI_HCC_PROGENITOR_WNT_DN_CTNNB1_DEPENDENT	30	0.57	1.37	0.085	0.227	1	618	tags=20%, list=3%, signal=21%
1206	AZARE_STAT3_TARGETS	24	0.6	1.37	0.085	0.229	1	2849	tags=38%, list=14%, signal=44%
1207	REACTOME_TERMINATION_OF_O_GLYCAN_BIOSYNTHESIS	22	0.6	1.36	0.085	0.244	1	1316	tags=32%, list=6%, signal=34%
1208	ZHAN_MULTIPLE_MYELOMA_CD1_DN	44	0.53	1.35	0.085	0.255	1	1946	tags=32%, list=10%, signal=35%
1209	KOBAYASHI_RESPONSE_TO_ROMIDEPSIN	18	0.65	1.42	0.086	0.183	1	1522	tags=28%, list=7%, signal=30%
1210	GENTILE_UV_RESPONSE_CLUSTER_D6	34	0.55	1.36	0.086	0.237	1	3605	tags=29%, list=18%, signal=36%
1211	STEGER_ADIPOGENESIS_DN	23	0.6	1.36	0.086	0.242	1	3910	tags=65%, list=19%, signal=81%
1212	LEIN_PONS_MARKERS	91	0.46	1.3	0.086	0.307	1	3012	tags=26%, list=15%, signal=31%
1213	PAL_PRMT5_TARGETS_UP	199	0.41	1.24	0.086	0.389	1	6070	tags=39%, list=30%, signal=55%
1214	KEGG_MEDICUS_REFERENCE_MICROTUBULE_DEPOLYMERIZATION	20	0.63	1.4	0.087	0.193	1	6116	tags=50%, list=30%, signal=71%
1215	WP_MAMMALIAN_DISORDER_OF_SEXUAL_DEVELOPMENT	23	0.59	1.35	0.087	0.249	1	6286	tags=61%, list=31%, signal=88%
1216	COLDREN_GEFITINIB_RESISTANCE_DN	222	0.4	1.23	0.087	0.404	1	2299	tags=23%, list=11%, signal=25%
1217	COLINA_TARGETS_OF_4EBP1_AND_4EBP2	343	0.38	1.19	0.087	0.453	1	4479	tags=36%, list=22%, signal=46%
1218	WANG_NEOPLASTIC_TRANSFORMATION_BY_CCND1_MYC	22	0.62	1.41	0.088	0.191	1	2811	tags=50%, list=14%, signal=58%
1219	DAZARD_UV_RESPONSE_CLUSTER_G4	18	0.65	1.39	0.088	0.205	1	3212	tags=33%, list=16%, signal=40%
1220	DELACROIX_RAR_TARGETS_UP	44	0.52	1.34	0.088	0.264	1	3618	tags=41%, list=18%, signal=50%
1221	WP_MYOMETRIAL_RELAXATION_AND_CONTRACTION_PATHWAYS	150	0.42	1.26	0.088	0.365	1	3784	tags=32%, list=19%, signal=39%
1222	WP_REGULATION_OF_WNT_BCATENIN_SIGNALING_BY_SMALL_MOLECULE_COMPOUNDS	17	0.65	1.39	0.089	0.202	1	1909	tags=29%, list=9%, signal=32%
1223	TANG_SENESCENCE_TP53_TARGETS_UP	30	0.56	1.36	0.089	0.244	1	1974	tags=30%, list=10%, signal=33%
1224	ABBUD_LIF_SIGNALING_1_UP	40	0.53	1.34	0.089	0.267	1	2029	tags=30%, list=10%, signal=33%
1225	KAYO_CALORIE_RESTRICTION_MUSCLE_UP	88	0.46	1.29	0.089	0.323	1	2950	tags=28%, list=14%, signal=33%
1226	REACTOME_CELL_CELL_COMMUNICATION	147	0.43	1.27	0.089	0.339	1	1979	tags=19%, list=10%, signal=21%
1227	CAIRO_LIVER_DEVELOPMENT_UP	159	0.42	1.25	0.089	0.371	1	3841	tags=43%, list=19%, signal=52%
1228	DARWICHE_PAPILLOMA_RISK_HIGH_DN	170	0.41	1.23	0.089	0.391	1	1334	tags=9%, list=7%, signal=10%
1229	LINDGREN_BLADDER_CANCER_CLUSTER_3_DN	222	0.4	1.21	0.089	0.419	1	1932	tags=17%, list=9%, signal=19%
1230	HAHTOLA_CTCL_PATHOGENESIS	15	0.65	1.4	0.09	0.196	1	1618	tags=40%, list=8%, signal=43%
1231	KEGG_MEDICUS_REFERENCE_MICROTUBULE_DEPOLYMERIZATION_AT_THE_MINUS_ENDS	17	0.64	1.38	0.09	0.215	1	3335	tags=35%, list=16%, signal=42%
1232	MAHADEVAN_IMATINIB_RESISTANCE_UP	19	0.62	1.37	0.09	0.225	1	3459	tags=58%, list=17%, signal=70%
1233	REACTOME_ACTIVATION_OF_BH3_ONLY_PROTEINS	30	0.56	1.36	0.09	0.242	1	3958	tags=37%, list=19%, signal=45%
1234	EINAV_INTERFERON_SIGNATURE_IN_CANCER	25	0.58	1.39	0.091	0.208	1	4546	tags=52%, list=22%, signal=67%
1235	PID_SYNDECAN_4_PATHWAY	30	0.56	1.37	0.091	0.234	1	2796	tags=37%, list=14%, signal=42%
1236	WP_TGFBETA_RECEPTOR_SIGNALING	53	0.5	1.32	0.091	0.288	1	2699	tags=36%, list=13%, signal=41%
1237	DELACROIX_RAR_BOUND_ES	438	0.37	1.17	0.091	0.479	1	2805	tags=19%, list=14%, signal=22%
1238	REACTOME_KINESINS	56	0.5	1.33	0.092	0.277	1	5603	tags=38%, list=27%, signal=52%
1239	DER_IFN_BETA_RESPONSE_UP	100	0.46	1.29	0.092	0.323	1	4549	tags=35%, list=22%, signal=45%
1240	TAKEDA_TARGETS_OF_NUP98_HOXA9_FUSION_16D_DN	121	0.43	1.25	0.092	0.367	1	2087	tags=26%, list=10%, signal=29%
1241	KEGG_FOCAL_ADHESION	186	0.4	1.22	0.092	0.411	1	3249	tags=27%, list=16%, signal=32%
1242	KEGG_GLYCOSAMINOGLYCAN_BIOSYNTHESIS_CHONDROITIN_SULFATE	21	0.6	1.38	0.093	0.213	1	4864	tags=52%, list=24%, signal=69%
1243	OUYANG_PROSTATE_CANCER_PROGRESSION_UP	20	0.6	1.36	0.093	0.24	1	1691	tags=25%, list=8%, signal=27%
1244	YANG_BREAST_CANCER_ESR1_LASER_DN	47	0.52	1.34	0.093	0.257	1	3430	tags=40%, list=17%, signal=48%
1245	WATANABE_COLON_CANCER_MSI_VS_MSS_DN	64	0.48	1.29	0.093	0.314	1	1576	tags=17%, list=8%, signal=19%
1246	GRESHOCK_CANCER_COPY_NUMBER_UP	311	0.38	1.19	0.093	0.452	1	3577	tags=25%, list=18%, signal=30%
1247	ENK_UV_RESPONSE_EPIDERMIS_DN	494	0.37	1.16	0.093	0.498	1	2428	tags=22%, list=12%, signal=24%
1248	WP_FOXP3_IN_COVID19	15	0.65	1.39	0.094	0.211	1	2014	tags=40%, list=10%, signal=44%
1249	TONKS_TARGETS_OF_RUNX1_RUNX1T1_FUSION_SUSTAINED_IN_GRANULOCYTE_UP	15	0.64	1.38	0.094	0.218	1	2602	tags=53%, list=13%, signal=61%
1250	UNTERMAN_IPF_VS_CTRL_MONOCYTE_DN	19	0.61	1.36	0.094	0.243	1	2743	tags=53%, list=13%, signal=61%
1251	REACTOME_ATF4_ACTIVATES_GENES_IN_RESPONSE_TO_ENDOPLASMIC_RETICULUM_STRESS	26	0.58	1.35	0.094	0.245	1	4767	tags=38%, list=23%, signal=50%
1252	GU_PDEF_TARGETS_DN	38	0.52	1.32	0.095	0.289	1	3086	tags=37%, list=15%, signal=43%
1253	KEGG_VIRAL_MYOCARDITIS	68	0.48	1.3	0.095	0.311	1	5178	tags=50%, list=25%, signal=67%
1254	NABA_ECM_AFFILIATED	153	0.41	1.23	0.095	0.396	1	1397	tags=18%, list=7%, signal=19%
1255	REACTOME_TRANSPORT_TO_THE_GOLGI_AND_SUBSEQUENT_MODIFICATION	182	0.4	1.22	0.095	0.411	1	3846	tags=27%, list=19%, signal=34%
1256	PURBEY_TARGETS_OF_CTBP1_NOT_SATB1_DN	382	0.38	1.17	0.095	0.482	1	3015	tags=22%, list=15%, signal=25%
1257	HOLLERN_MICROACINAR_BREAST_TUMOR_DN	15	0.64	1.38	0.096	0.219	1	2696	tags=60%, list=13%, signal=69%
1258	PRAMOONJAGO_SOX4_TARGETS_UP	49	0.51	1.33	0.096	0.277	1	3109	tags=33%, list=15%, signal=38%
1259	LINDSTEDT_DENDRITIC_CELL_MATURATION_C	62	0.49	1.32	0.096	0.29	1	1898	tags=31%, list=9%, signal=34%
1260	WP_CYTOSOLIC_DNASENSING_PATHWAY	67	0.48	1.3	0.096	0.305	1	3955	tags=28%, list=19%, signal=35%
1261	WP_HEPATITIS_B_INFECTION	139	0.42	1.26	0.096	0.357	1	4695	tags=29%, list=23%, signal=38%
1262	PUJANA_BRCA2_PCC_NETWORK	416	0.37	1.17	0.096	0.491	1	5754	tags=35%, list=28%, signal=48%
1263	REACTOME_GAP_JUNCTION_ASSEMBLY	34	0.55	1.36	0.097	0.241	1	3784	tags=35%, list=19%, signal=43%
1264	NABA_MATRISOME_POORLY_METASTATIC_MELANOMA_TUMOR_CELL_DERIVED	24	0.59	1.34	0.097	0.268	1	3250	tags=54%, list=16%, signal=64%
1265	BLANCO_MELO_COVID19_SARS_COV_2_INFECTION_A594_ACE2_EXPRESSING_CELLS_RUXOLITINIB_DN	75	0.46	1.28	0.097	0.333	1	3645	tags=36%, list=18%, signal=44%
1266	BOSCO_INTERFERON_INDUCED_ANTIVIRAL_MODULE	75	0.47	1.28	0.097	0.332	1	2556	tags=25%, list=13%, signal=29%
1267	REACTOME_NICOTINATE_METABOLISM	31	0.56	1.35	0.098	0.254	1	2801	tags=26%, list=14%, signal=30%
1268	BRAUNE_GEIST_20_GENE_NOTCH_SIG_BREAST_CANCER	18	0.63	1.38	0.099	0.213	1	1042	tags=39%, list=5%, signal=41%
1269	WP_TYPE_II_INTERFERON_SIGNALING	37	0.53	1.32	0.099	0.28	1	2598	tags=35%, list=13%, signal=40%
1270	CHIARADONNA_NEOPLASTIC_TRANSFORMATION_KRAS_CDC25_DN	51	0.5	1.32	0.099	0.289	1	3065	tags=53%, list=15%, signal=62%
1271	LIEN_BREAST_CARCINOMA_METAPLASTIC_VS_DUCTAL_UP	78	0.46	1.28	0.099	0.332	1	2419	tags=38%, list=12%, signal=43%
1272	COATES_MACROPHAGE_M1_VS_M2_UP	86	0.45	1.28	0.099	0.336	1	2817	tags=24%, list=14%, signal=28%
1273	DUTERTRE_ESTRADIOL_RESPONSE_24HR_UP	312	0.38	1.19	0.099	0.454	1	5754	tags=40%, list=28%, signal=55%
1274	HUMMERICH_MALIGNANT_SKIN_TUMOR_UP	18	0.62	1.35	0.1	0.257	1	1982	tags=61%, list=10%, signal=68%
1275	WP_DENGUE2_INTERACTIONS_WITH_COMPLEMENT_AND_COAGULATION_CASCADES	58	0.49	1.3	0.1	0.306	1	1931	tags=24%, list=9%, signal=27%
1276	DER_IFN_ALPHA_RESPONSE_UP	72	0.47	1.28	0.1	0.333	1	5934	tags=49%, list=29%, signal=68%
1277	HOELZEL_NF1_TARGETS_DN	113	0.43	1.26	0.1	0.361	1	3397	tags=35%, list=17%, signal=41%
1278	PYEON_CANCER_HEAD_AND_NECK_VS_CERVICAL_UP	191	0.41	1.23	0.1	0.404	1	3233	tags=23%, list=16%, signal=27%
1279	DARWICHE_SQUAMOUS_CELL_CARCINOMA_DN	172	0.41	1.22	0.1	0.407	1	2215	tags=14%, list=11%, signal=16%
1280	REACTOME_PLASMA_LIPOPROTEIN_ASSEMBLY	19	0.61	1.36	0.102	0.24	1	5512	tags=53%, list=27%, signal=72%
1281	TARTE_PLASMA_CELL_VS_B_LYMPHOCYTE_DN	38	0.53	1.33	0.102	0.277	1	2407	tags=34%, list=12%, signal=39%
1282	GAUSSMANN_MLL_AF4_FUSION_TARGETS_A_DN	91	0.45	1.28	0.102	0.333	1	3045	tags=31%, list=15%, signal=36%
1283	VANDESLUIS_COMMD1_TARGETS_GROUP_4_UP	17	0.62	1.37	0.103	0.229	1	724	tags=35%, list=4%, signal=37%
1284	WP_CELLS_AND_MOLECULES_INVOLVED_IN_LOCAL_ACUTE_INFLAMMATORY_RESPONSE	16	0.63	1.36	0.103	0.244	1	1800	tags=38%, list=9%, signal=41%
1285	KEGG_NICOTINATE_AND_NICOTINAMIDE_METABOLISM	23	0.57	1.34	0.103	0.265	1	1589	tags=22%, list=8%, signal=24%
1286	TAKEDA_TARGETS_OF_NUP98_HOXA9_FUSION_6HR_DN	43	0.52	1.33	0.103	0.272	1	2955	tags=35%, list=14%, signal=41%
1287	BILBAN_B_CLL_LPL_UP	62	0.49	1.32	0.103	0.282	1	3390	tags=39%, list=17%, signal=46%
1288	AMIT_EGF_RESPONSE_240_HELA	57	0.49	1.3	0.103	0.311	1	3393	tags=40%, list=17%, signal=48%
1289	MOHANKUMAR_HOXA1_TARGETS_DN	169	0.4	1.22	0.103	0.413	1	2464	tags=25%, list=12%, signal=29%
1290	JINESH_BLEBBISHIELD_VS_LIVE_CONTROL_UP	354	0.37	1.17	0.103	0.483	1	2736	tags=19%, list=13%, signal=21%
1291	BIOCARTA_CTCF_PATHWAY	24	0.58	1.36	0.104	0.24	1	2711	tags=42%, list=13%, signal=48%
1292	WP_IRON_METABOLISM_DISORDERS	17	0.63	1.34	0.104	0.268	1	2343	tags=35%, list=11%, signal=40%
1293	ZHANG_INTERFERON_RESPONSE	23	0.58	1.33	0.104	0.275	1	4812	tags=52%, list=24%, signal=68%
1294	RICKMAN_TUMOR_DIFFERENTIATED_WELL_VS_MODERATELY_UP	106	0.45	1.28	0.104	0.335	1	3165	tags=34%, list=16%, signal=40%
1295	PODAR_RESPONSE_TO_ADAPHOSTIN_UP	138	0.42	1.24	0.104	0.388	1	2492	tags=23%, list=12%, signal=26%
1296	VETTER_TARGETS_OF_PRKCA_AND_ETS1_DN	15	0.63	1.36	0.105	0.237	1	3051	tags=40%, list=15%, signal=47%
1297	ZHENG_FOXP3_TARGETS_UP	25	0.58	1.35	0.105	0.245	1	2198	tags=40%, list=11%, signal=45%
1298	GAVIN_PDE3B_TARGETS	22	0.59	1.33	0.105	0.278	1	1558	tags=36%, list=8%, signal=39%
1299	YOKOE_CANCER_TESTIS_ANTIGENS	35	0.53	1.32	0.105	0.284	1	3212	tags=43%, list=16%, signal=51%
1300	WP_OXIDATIVE_DAMAGE_RESPONSE	37	0.53	1.31	0.105	0.294	1	3370	tags=35%, list=17%, signal=42%
1301	SMIRNOV_CIRCULATING_ENDOTHELIOCYTES_IN_CANCER_UP	157	0.41	1.22	0.105	0.405	1	2570	tags=27%, list=13%, signal=31%
1302	REACTOME_NPAS4_REGULATES_EXPRESSION_OF_TARGET_GENES	21	0.6	1.35	0.106	0.25	1	2801	tags=33%, list=14%, signal=39%
1303	KEGG_MEDICUS_REFERENCE_CXCR4_GNAQ_PLCB_G_CALCINEURIN_SIGNALING_PATHWAY	20	0.59	1.35	0.106	0.253	1	4973	tags=60%, list=24%, signal=79%
1304	GENTILE_UV_RESPONSE_CLUSTER_D4	51	0.49	1.3	0.106	0.308	1	3005	tags=27%, list=15%, signal=32%
1305	CORRE_MULTIPLE_MYELOMA_DN	59	0.48	1.29	0.106	0.314	1	2110	tags=29%, list=10%, signal=32%
1306	PICCALUGA_ANGIOIMMUNOBLASTIC_LYMPHOMA_DN	131	0.43	1.24	0.106	0.385	1	3892	tags=32%, list=19%, signal=39%
1307	TONKS_TARGETS_OF_RUNX1_RUNX1T1_FUSION_MONOCYTE_UP	199	0.4	1.2	0.106	0.438	1	2764	tags=26%, list=14%, signal=29%
1308	WP_INTERACTIONS_OF_NATURAL_KILLER_CELLS_IN_PANCREATIC_CANCER	26	0.58	1.36	0.107	0.237	1	3420	tags=46%, list=17%, signal=55%
1309	REACTOME_CARDIOGENESIS	27	0.56	1.35	0.107	0.251	1	1909	tags=26%, list=9%, signal=29%
1310	WP_GABA_RECEPTOR_SIGNALING	28	0.56	1.34	0.107	0.266	1	1	tags=4%, list=0%, signal=4%
1311	ALONSO_METASTASIS_EMT_UP	34	0.54	1.32	0.107	0.285	1	2378	tags=32%, list=12%, signal=37%
1312	LINDSTEDT_DENDRITIC_CELL_MATURATION_D	61	0.48	1.28	0.107	0.333	1	2120	tags=25%, list=10%, signal=27%
1313	RASHI_RESPONSE_TO_IONIZING_RADIATION_2	118	0.43	1.24	0.107	0.385	1	3480	tags=31%, list=17%, signal=38%
1314	HE_PTEN_TARGETS_UP	17	0.62	1.36	0.108	0.24	1	3739	tags=53%, list=18%, signal=65%
1315	REACTOME_PERK_REGULATES_GENE_EXPRESSION	31	0.55	1.32	0.108	0.283	1	5474	tags=42%, list=27%, signal=57%
1316	WP_SIGNAL_TRANSDUCTION_THROUGH_IL1R	30	0.55	1.32	0.108	0.288	1	3651	tags=40%, list=18%, signal=49%
1317	KEGG_MEDICUS_REFERENCE_P300_P21_CELL_CYCLE_G1_S	15	0.64	1.36	0.109	0.236	1	4279	tags=53%, list=21%, signal=67%
1318	REACTOME_ACTIVATION_OF_AMPK_DOWNSTREAM_OF_NMDARS	26	0.58	1.35	0.109	0.256	1	3335	tags=27%, list=16%, signal=32%
1319	LEE_AGING_MUSCLE_UP	35	0.53	1.32	0.109	0.283	1	2801	tags=31%, list=14%, signal=36%
1320	LAU_APOPTOSIS_CDKN2A_UP	53	0.49	1.3	0.109	0.312	1	2906	tags=30%, list=14%, signal=35%
1321	KAUFFMANN_MELANOMA_RELAPSE_UP	59	0.49	1.29	0.109	0.323	1	5931	tags=47%, list=29%, signal=67%
1322	KYNG_DNA_DAMAGE_UP	198	0.4	1.21	0.109	0.42	1	3222	tags=25%, list=16%, signal=29%
1323	PID_CASPASE_PATHWAY	50	0.5	1.31	0.111	0.297	1	5431	tags=46%, list=27%, signal=63%
1324	SCIAN_INVERSED_TARGETS_OF_TP53_AND_TP73_DN	30	0.54	1.3	0.111	0.308	1	1557	tags=27%, list=8%, signal=29%
1325	PIEPOLI_LGI1_TARGETS_UP	16	0.62	1.35	0.112	0.256	1	786	tags=31%, list=4%, signal=32%
1326	BIOCARTA_LAIR_PATHWAY	16	0.63	1.34	0.112	0.259	1	1800	tags=38%, list=9%, signal=41%
1327	GUENTHER_GROWTH_SPHERICAL_VS_ADHERENT_UP	21	0.58	1.33	0.112	0.275	1	2058	tags=29%, list=10%, signal=32%
1328	FUJII_YBX1_TARGETS_UP	41	0.51	1.31	0.112	0.295	1	3247	tags=39%, list=16%, signal=46%
1329	STEARMAN_LUNG_CANCER_EARLY_VS_LATE_DN	59	0.49	1.3	0.112	0.305	1	2700	tags=25%, list=13%, signal=29%
1330	PID_BCR_5PATHWAY	62	0.48	1.28	0.112	0.332	1	3651	tags=37%, list=18%, signal=45%
1331	LIU_PROSTATE_CANCER_UP	93	0.44	1.25	0.112	0.365	1	3307	tags=33%, list=16%, signal=40%
1332	CHEMELLO_SOLEUS_VS_EDL_MYOFIBERS_UP	17	0.63	1.37	0.113	0.231	1	2257	tags=29%, list=11%, signal=33%
1333	BAUS_TFF2_TARGETS_UP	28	0.57	1.33	0.113	0.268	1	3065	tags=43%, list=15%, signal=50%
1334	KEGG_MEDICUS_REFERENCE_ARL8_REGULATED_MICROTUBULE_PLUS_END_DIRECTED_TRANSPORT	32	0.54	1.32	0.113	0.286	1	5463	tags=41%, list=27%, signal=55%
1335	GYORFFY_DOXORUBICIN_RESISTANCE	37	0.52	1.3	0.113	0.305	1	2609	tags=35%, list=13%, signal=40%
1336	WP_AFFECTED_PATHWAYS_IN_DUCHENNE_MUSCULAR_DYSTROPHY	72	0.47	1.29	0.113	0.323	1	2791	tags=25%, list=14%, signal=29%
1337	YAO_TEMPORAL_RESPONSE_TO_PROGESTERONE_CLUSTER_1	69	0.46	1.26	0.113	0.358	1	1541	tags=26%, list=8%, signal=28%
1338	BERTUCCI_MEDULLARY_VS_DUCTAL_BREAST_CANCER_DN	177	0.4	1.22	0.113	0.41	1	3173	tags=29%, list=16%, signal=34%
1339	MEISSNER_NPC_HCP_WITH_H3K4ME2_AND_H3K27ME3	318	0.37	1.16	0.113	0.498	1	4099	tags=28%, list=20%, signal=34%
1340	REACTOME_SUMOYLATION_OF_TRANSCRIPTION_FACTORS	20	0.6	1.35	0.114	0.244	1	5299	tags=55%, list=26%, signal=74%
1341	REACTOME_NUCLEOTIDE_SALVAGE	23	0.58	1.33	0.114	0.278	1	3694	tags=35%, list=18%, signal=42%
1342	PID_AJDISS_2PATHWAY	48	0.5	1.29	0.114	0.315	1	3883	tags=33%, list=19%, signal=41%
1343	MIYAGAWA_TARGETS_OF_EWSR1_ETS_FUSIONS_UP	254	0.38	1.19	0.114	0.455	1	2608	tags=24%, list=13%, signal=28%
1344	SA_MMP_CYTOKINE_CONNECTION	15	0.62	1.34	0.115	0.257	1	2695	tags=40%, list=13%, signal=46%
1345	BILANGES_SERUM_SENSITIVE_GENES	75	0.46	1.28	0.115	0.333	1	3007	tags=24%, list=15%, signal=28%
1346	ZHAN_V1_LATE_DIFFERENTIATION_GENES_DN	15	0.64	1.34	0.116	0.263	1	1757	tags=27%, list=9%, signal=29%
1347	MISHRA_CARCINOMA_ASSOCIATED_FIBROBLAST_DN	23	0.59	1.33	0.116	0.274	1	1010	tags=17%, list=5%, signal=18%
1348	POMEROY_MEDULLOBLASTOMA_DESMOPLASIC_VS_CLASSIC_UP	59	0.49	1.31	0.116	0.303	1	2308	tags=22%, list=11%, signal=25%
1349	ZHAN_MULTIPLE_MYELOMA_CD1_AND_CD2_DN	53	0.49	1.28	0.116	0.329	1	3344	tags=34%, list=16%, signal=41%
1350	KEGG_MEDICUS_REFERENCE_CXCR4_GNB_G_RAC_SIGNALING_PATHWAY	24	0.56	1.31	0.117	0.302	1	2514	tags=33%, list=12%, signal=38%
1351	WP_NEURAL_CREST_CELL_MIGRATION_DURING_DEVELOPMENT	38	0.51	1.3	0.117	0.312	1	1522	tags=24%, list=7%, signal=26%
1352	WP_RANKLRANK_SIGNALING	52	0.49	1.28	0.117	0.332	1	1988	tags=23%, list=10%, signal=26%
1353	KEGG_HEDGEHOG_SIGNALING_PATHWAY	53	0.49	1.28	0.117	0.336	1	2591	tags=28%, list=13%, signal=32%
1354	MEISSNER_NPC_HCP_WITH_H3K27ME3	73	0.46	1.27	0.117	0.346	1	2444	tags=18%, list=12%, signal=20%
1355	KANG_IMMORTALIZED_BY_TERT_UP	83	0.45	1.26	0.117	0.357	1	3096	tags=36%, list=15%, signal=42%
1356	WNT_SIGNALING	85	0.44	1.24	0.117	0.385	1	2920	tags=27%, list=14%, signal=31%
1357	EPPERT_HSC_R	124	0.43	1.24	0.117	0.386	1	3747	tags=35%, list=18%, signal=43%
1358	MCBRYAN_PUBERTAL_BREAST_6_7WK_UP	190	0.4	1.2	0.117	0.435	1	2369	tags=17%, list=12%, signal=19%
1359	DACOSTA_ERCC3_ALLELE_XPCS_VS_TTD_DN	33	0.55	1.33	0.118	0.278	1	1719	tags=33%, list=8%, signal=36%
1360	REACTOME_RHO_GTPASES_ACTIVATE_IQGAPS	29	0.55	1.31	0.118	0.303	1	3335	tags=28%, list=16%, signal=33%
1361	REACTOME_SIGNALING_BY_ALK	29	0.55	1.3	0.118	0.305	1	3395	tags=38%, list=17%, signal=45%
1362	WP_COMPLEMENT_AND_COAGULATION_CASCADES	57	0.49	1.28	0.119	0.326	1	1931	tags=25%, list=9%, signal=27%
1363	GUTIERREZ_CHRONIC_LYMPHOCYTIC_LEUKEMIA_DN	53	0.49	1.28	0.119	0.334	1	4323	tags=47%, list=21%, signal=60%
1364	PUJANA_XPRSS_INT_NETWORK	164	0.41	1.22	0.119	0.414	1	6097	tags=37%, list=30%, signal=53%
1365	REACTOME_NCAM1_INTERACTIONS	40	0.51	1.29	0.12	0.314	1	2797	tags=40%, list=14%, signal=46%
1366	CHIN_BREAST_CANCER_COPY_NUMBER_UP	27	0.56	1.32	0.121	0.28	1	3060	tags=37%, list=15%, signal=44%
1367	BIOCARTA_ATM_PATHWAY	20	0.58	1.31	0.121	0.297	1	3958	tags=55%, list=19%, signal=68%
1368	ROVERSI_GLIOMA_COPY_NUMBER_DN	51	0.49	1.28	0.121	0.326	1	3503	tags=31%, list=17%, signal=38%
1369	JACKSON_DNMT1_TARGETS_UP	80	0.45	1.27	0.121	0.345	1	3109	tags=36%, list=15%, signal=43%
1370	PID_SMAD2_3NUCLEAR_PATHWAY	80	0.46	1.27	0.121	0.346	1	3630	tags=29%, list=18%, signal=35%
1371	TORCHIA_TARGETS_OF_EWSR1_FLI1_FUSION_TOP20_UP	20	0.6	1.35	0.122	0.251	1	1421	tags=40%, list=7%, signal=43%
1372	IVANOVA_HEMATOPOIESIS_STEM_CELL_SHORT_TERM	22	0.58	1.32	0.122	0.287	1	5166	tags=55%, list=25%, signal=73%
1373	WANG_IMMORTALIZED_BY_HOXA9_AND_MEIS1_DN	23	0.57	1.3	0.122	0.305	1	3879	tags=57%, list=19%, signal=70%
1374	BECKER_TAMOXIFEN_RESISTANCE_DN	53	0.49	1.29	0.122	0.325	1	3817	tags=42%, list=19%, signal=51%
1375	WP_17Q12_COPY_NUMBER_VARIATION_SYNDROME	77	0.45	1.25	0.122	0.371	1	2187	tags=19%, list=11%, signal=22%
1376	WP_SMALL_CELL_LUNG_CANCER	92	0.44	1.24	0.122	0.383	1	3969	tags=38%, list=19%, signal=47%
1377	PID_ATM_PATHWAY	32	0.54	1.31	0.123	0.297	1	6110	tags=50%, list=30%, signal=71%
1378	TURASHVILI_BREAST_NORMAL_DUCTAL_VS_LOBULAR_UP	62	0.48	1.27	0.123	0.342	1	1592	tags=18%, list=8%, signal=19%
1379	DAZARD_UV_RESPONSE_CLUSTER_G1	59	0.47	1.26	0.123	0.352	1	2470	tags=22%, list=12%, signal=25%
1380	BIOCARTA_ASBCELL_PATHWAY	15	0.63	1.34	0.124	0.261	1	5227	tags=60%, list=26%, signal=81%
1381	WP_TRYPTOPHAN_CATABOLISM_LEADING_TO_NAD_PRODUCTION	16	0.62	1.34	0.124	0.266	1	2801	tags=31%, list=14%, signal=36%
1382	CONRAD_STEM_CELL	36	0.52	1.31	0.124	0.299	1	4218	tags=44%, list=21%, signal=56%
1383	MIKKELSEN_MCV6_ICP_WITH_H3K27ME3	64	0.47	1.26	0.124	0.358	1	1252	tags=13%, list=6%, signal=13%
1384	MARTORIATI_MDM4_TARGETS_NEUROEPITHELIUM_DN	152	0.41	1.22	0.124	0.416	1	3397	tags=25%, list=17%, signal=30%
1385	KEGG_PATHOGENIC_ESCHERICHIA_COLI_INFECTION	50	0.48	1.28	0.125	0.332	1	1168	tags=12%, list=6%, signal=13%
1386	PID_P73PATHWAY	77	0.45	1.24	0.125	0.382	1	3257	tags=27%, list=16%, signal=32%
1387	XU_GH1_AUTOCRINE_TARGETS_DN	123	0.42	1.22	0.125	0.41	1	3577	tags=33%, list=18%, signal=40%
1388	CONCANNON_APOPTOSIS_BY_EPOXOMICIN_DN	171	0.4	1.2	0.125	0.445	1	2404	tags=24%, list=12%, signal=27%
1389	VERHAAK_GLIOBLASTOMA_PRONEURAL	174	0.4	1.2	0.125	0.446	1	3459	tags=28%, list=17%, signal=34%
1390	WANG_RESPONSE_TO_GSK3_INHIBITOR_SB216763_DN	353	0.37	1.16	0.125	0.503	1	4368	tags=34%, list=21%, signal=42%
1391	KEGG_MEDICUS_REFERENCE_CYTOKINE_JAK_STAT_SIGNALING_PATHWAY	41	0.51	1.29	0.126	0.321	1	2014	tags=29%, list=10%, signal=32%
1392	REACTOME_INTERFERON_GAMMA_SIGNALING	93	0.44	1.25	0.126	0.375	1	3235	tags=31%, list=16%, signal=37%
1393	MARKEY_RB1_CHRONIC_LOF_UP	107	0.43	1.24	0.126	0.382	1	2862	tags=28%, list=14%, signal=32%
1394	REACTOME_POTASSIUM_CHANNELS	99	0.43	1.24	0.126	0.389	1	2571	tags=18%, list=13%, signal=21%
1395	LI_ESTROGENE_T47D_E2_RESPONSE_DN	32	0.52	1.28	0.127	0.334	1	2242	tags=38%, list=11%, signal=42%
1396	REACTOME_O_LINKED_GLYCOSYLATION	106	0.43	1.24	0.127	0.382	1	3098	tags=27%, list=15%, signal=32%
1397	HOLLMANN_APOPTOSIS_VIA_CD40_DN	258	0.39	1.18	0.127	0.467	1	2449	tags=17%, list=12%, signal=20%
1398	HUMMEL_BURKITTS_LYMPHOMA_UP	41	0.51	1.29	0.128	0.315	1	1475	tags=24%, list=7%, signal=26%
1399	REACTOME_HEPARAN_SULFATE_HEPARIN_HS_GAG_METABOLISM	54	0.48	1.27	0.128	0.34	1	4275	tags=37%, list=21%, signal=47%
1400	PID_E2F_PATHWAY	73	0.45	1.26	0.128	0.363	1	4005	tags=29%, list=20%, signal=36%
1401	PID_MYC_REPRESS_PATHWAY	60	0.46	1.25	0.128	0.375	1	2352	tags=25%, list=12%, signal=28%
1402	BROWNE_HCMV_INFECTION_24HR_UP	143	0.41	1.22	0.128	0.412	1	2380	tags=18%, list=12%, signal=20%
1403	DALESSIO_TSA_RESPONSE	23	0.58	1.34	0.129	0.258	1	3593	tags=39%, list=18%, signal=47%
1404	ZHAN_VARIABLE_EARLY_DIFFERENTIATION_GENES_UP	17	0.62	1.34	0.129	0.258	1	2432	tags=29%, list=12%, signal=33%
1405	REACTOME_CARGO_CONCENTRATION_IN_THE_ER	33	0.54	1.31	0.129	0.295	1	2958	tags=33%, list=15%, signal=39%
1406	ZHANG_ANTIVIRAL_RESPONSE_TO_RIBAVIRIN_UP	26	0.55	1.31	0.129	0.303	1	5091	tags=58%, list=25%, signal=77%
1407	PID_AMB2_NEUTROPHILS_PATHWAY	41	0.5	1.29	0.129	0.315	1	1038	tags=20%, list=5%, signal=21%
1408	PID_CXCR4_PATHWAY	97	0.43	1.23	0.129	0.406	1	2875	tags=26%, list=14%, signal=30%
1409	FERREIRA_EWINGS_SARCOMA_UNSTABLE_VS_STABLE_UP	158	0.4	1.21	0.129	0.42	1	5242	tags=36%, list=26%, signal=48%
1410	HUTTMANN_B_CLL_POOR_SURVIVAL_UP	265	0.38	1.19	0.129	0.455	1	2713	tags=21%, list=13%, signal=24%
1411	BIOCARTA_P53HYPOXIA_PATHWAY	20	0.6	1.35	0.13	0.249	1	3961	tags=50%, list=19%, signal=62%
1412	MCMURRAY_TP53_HRAS_COOPERATION_RESPONSE_UP	26	0.56	1.34	0.13	0.26	1	1918	tags=31%, list=9%, signal=34%
1413	SIMBULAN_PARP1_TARGETS_DN	17	0.6	1.32	0.13	0.287	1	6	tags=6%, list=0%, signal=6%
1414	WP_NEOVASCULARIZATION_PROCESSES	36	0.52	1.31	0.13	0.303	1	1248	tags=25%, list=6%, signal=27%
1415	LIANG_SILENCED_BY_METHYLATION_UP	32	0.54	1.29	0.13	0.315	1	1691	tags=28%, list=8%, signal=31%
1416	PID_GLYPICAN_1PATHWAY	27	0.56	1.32	0.131	0.284	1	2400	tags=41%, list=12%, signal=46%
1417	VERRECCHIA_RESPONSE_TO_TGFB1_C2	20	0.58	1.31	0.131	0.295	1	2796	tags=45%, list=14%, signal=52%
1418	RODRIGUES_NTN1_TARGETS_UP	17	0.61	1.31	0.131	0.301	1	4273	tags=59%, list=21%, signal=74%
1419	SHI_SPARC_TARGETS_UP	24	0.57	1.31	0.131	0.303	1	1019	tags=17%, list=5%, signal=18%
1420	KEGG_MEDICUS_REFERENCE_RAB7_REGULATED_MICROTUBULE_MINUS_END_DIRECTED_TRANSPORT	40	0.5	1.3	0.131	0.312	1	1168	tags=13%, list=6%, signal=13%
1421	WP_HEDGEHOG_SIGNALING_WP4249	41	0.51	1.3	0.131	0.312	1	3328	tags=34%, list=16%, signal=41%
1422	REACTOME_CYCLIN_D_ASSOCIATED_EVENTS_IN_G1	46	0.49	1.27	0.131	0.35	1	4705	tags=41%, list=23%, signal=54%
1423	FALVELLA_SMOKERS_WITH_LUNG_CANCER	78	0.44	1.25	0.131	0.367	1	3041	tags=32%, list=15%, signal=38%
1424	YAO_TEMPORAL_RESPONSE_TO_PROGESTERONE_CLUSTER_5	28	0.55	1.31	0.132	0.293	1	1245	tags=21%, list=6%, signal=23%
1425	WP_BMP_SIGNALING_IN_EYELID_DEVELOPMENT	19	0.59	1.3	0.132	0.305	1	1100	tags=26%, list=5%, signal=28%
1426	SCHAEFFER_SOX9_TARGETS_IN_PROSTATE_DEVELOPMENT_DN	45	0.49	1.27	0.132	0.345	1	1245	tags=16%, list=6%, signal=17%
1427	REACTOME_KIDNEY_DEVELOPMENT	42	0.5	1.27	0.132	0.347	1	2276	tags=33%, list=11%, signal=37%
1428	REACTOME_HYALURONAN_METABOLISM	15	0.62	1.33	0.133	0.278	1	1651	tags=40%, list=8%, signal=43%
1429	REACTOME_APOPTOTIC_FACTOR_MEDIATED_RESPONSE	20	0.58	1.31	0.133	0.303	1	3969	tags=35%, list=19%, signal=43%
1430	WP_PHOSPHODIESTERASES_IN_NEURONAL_FUNCTION	55	0.47	1.26	0.133	0.362	1	3478	tags=29%, list=17%, signal=35%
1431	WP_GASTRIN_SIGNALING	112	0.43	1.23	0.133	0.403	1	2017	tags=17%, list=10%, signal=19%
1432	CHANG_POU5F1_TARGETS_UP	15	0.62	1.33	0.134	0.276	1	2796	tags=47%, list=14%, signal=54%
1433	VALK_AML_CLUSTER_3	32	0.53	1.3	0.134	0.304	1	2407	tags=34%, list=12%, signal=39%
1434	OUELLET_CULTURED_OVARIAN_CANCER_INVASIVE_VS_LMP_DN	31	0.53	1.29	0.134	0.314	1	836	tags=19%, list=4%, signal=20%
1435	LIAN_LIPA_TARGETS_6M	78	0.44	1.25	0.134	0.373	1	2765	tags=36%, list=14%, signal=41%
1436	LAIHO_COLORECTAL_CANCER_SERRATED_UP	111	0.43	1.23	0.134	0.394	1	2996	tags=23%, list=15%, signal=26%
1437	VART_KSHV_INFECTION_ANGIOGENIC_MARKERS_DN	127	0.42	1.21	0.134	0.418	1	1899	tags=24%, list=9%, signal=26%
1438	CHOW_RASSF1_TARGETS_DN	30	0.54	1.3	0.135	0.306	1	3782	tags=40%, list=19%, signal=49%
1439	WP_13Q1212_COPY_NUMBER_VARIATION	31	0.53	1.29	0.135	0.321	1	2092	tags=32%, list=10%, signal=36%
1440	WP_B_CELL_RECEPTOR_SIGNALING	94	0.43	1.23	0.135	0.399	1	3651	tags=33%, list=18%, signal=40%
1441	KATSANOU_ELAVL1_TARGETS_DN	139	0.41	1.2	0.135	0.438	1	3116	tags=34%, list=15%, signal=40%
1442	TAKEDA_TARGETS_OF_NUP98_HOXA9_FUSION_8D_DN	194	0.39	1.19	0.135	0.456	1	2740	tags=31%, list=13%, signal=35%
1443	MUNSHI_MULTIPLE_MYELOMA_UP	71	0.46	1.25	0.136	0.377	1	3689	tags=38%, list=18%, signal=46%
1444	KEGG_ARRHYTHMOGENIC_RIGHT_VENTRICULAR_CARDIOMYOPATHY_ARVC	72	0.45	1.24	0.136	0.382	1	2897	tags=33%, list=14%, signal=39%
1445	FIGUEROA_AML_METHYLATION_CLUSTER_4_UP	108	0.42	1.22	0.136	0.417	1	2673	tags=18%, list=13%, signal=20%
1446	JEPSEN_SMRT_TARGETS	31	0.54	1.3	0.137	0.305	1	2058	tags=29%, list=10%, signal=32%
1447	REACTOME_NUCLEAR_SIGNALING_BY_ERBB4	31	0.54	1.29	0.137	0.32	1	4762	tags=39%, list=23%, signal=50%
1448	PLASARI_NFIC_TARGETS_BASAL_DN	22	0.57	1.29	0.137	0.321	1	1865	tags=45%, list=9%, signal=50%
1449	WP_GENES_CONTROLLING_NEPHROGENESIS	39	0.5	1.28	0.137	0.335	1	2276	tags=28%, list=11%, signal=32%
1450	PURBEY_TARGETS_OF_CTBP1_NOT_SATB1_UP	286	0.38	1.17	0.137	0.482	1	4533	tags=29%, list=22%, signal=37%
1451	WP_TYPE_2_PAPILLARY_RENAL_CELL_CARCINOMA	32	0.53	1.3	0.138	0.311	1	1449	tags=22%, list=7%, signal=24%
1452	NEMETH_INFLAMMATORY_RESPONSE_LPS_DN	29	0.54	1.3	0.138	0.314	1	2680	tags=38%, list=13%, signal=44%
1453	REACTOME_CARBOXYTERMINAL_POST_TRANSLATIONAL_MODIFICATIONS_OF_TUBULIN	40	0.5	1.27	0.138	0.337	1	4579	tags=35%, list=22%, signal=45%
1454	OKUMURA_INFLAMMATORY_RESPONSE_LPS	173	0.4	1.2	0.138	0.442	1	3228	tags=28%, list=16%, signal=33%
1455	BARRIER_CANCER_RELAPSE_TUMOR_SAMPLE_UP	15	0.63	1.32	0.139	0.285	1	3389	tags=40%, list=17%, signal=48%
1456	RUAN_RESPONSE_TO_TNF_TROGLITAZONE_UP	17	0.61	1.31	0.139	0.3	1	326	tags=18%, list=2%, signal=18%
1457	HATADA_METHYLATED_IN_LUNG_CANCER_DN	36	0.53	1.3	0.139	0.312	1	4945	tags=36%, list=24%, signal=48%
1458	SMID_BREAST_CANCER_LUMINAL_A_DN	18	0.59	1.29	0.139	0.315	1	3452	tags=39%, list=17%, signal=47%
1459	WP_EXTRACELLULAR_VESICLES_IN_THE_CROSSTALK_OF_CARDIAC_CELLS	19	0.57	1.28	0.139	0.325	1	384	tags=16%, list=2%, signal=16%
1460	GAVIN_FOXP3_TARGETS_CLUSTER_P3	150	0.41	1.21	0.139	0.422	1	3089	tags=29%, list=15%, signal=34%
1461	REACTOME_CILIUM_ASSEMBLY	191	0.4	1.2	0.139	0.446	1	6313	tags=41%, list=31%, signal=59%
1462	XU_CREBBP_TARGETS_UP	21	0.58	1.31	0.14	0.296	1	5733	tags=62%, list=28%, signal=86%
1463	ISHIDA_E2F_TARGETS	51	0.48	1.25	0.14	0.371	1	6340	tags=45%, list=31%, signal=65%
1464	CASORELLI_ACUTE_PROMYELOCYTIC_LEUKEMIA_UP	158	0.4	1.19	0.14	0.451	1	2697	tags=23%, list=13%, signal=26%
1465	WP_APOPTOSIS_MODULATION_BY_HSP70	18	0.6	1.3	0.141	0.304	1	5227	tags=56%, list=26%, signal=75%
1466	WP_GASTRIC_CANCER_NETWORK_1	28	0.55	1.3	0.141	0.312	1	6039	tags=57%, list=30%, signal=81%
1467	KEGG_HYPERTROPHIC_CARDIOMYOPATHY_HCM	83	0.45	1.24	0.141	0.388	1	2767	tags=33%, list=14%, signal=37%
1468	MIKKELSEN_ES_HCP_WITH_H3K27ME3	35	0.52	1.28	0.142	0.327	1	3362	tags=29%, list=16%, signal=34%
1469	KAN_RESPONSE_TO_ARSENIC_TRIOXIDE	117	0.42	1.21	0.142	0.42	1	1782	tags=26%, list=9%, signal=29%
1470	AMIT_DELAYED_EARLY_GENES	17	0.6	1.31	0.143	0.302	1	2945	tags=59%, list=14%, signal=69%
1471	REACTOME_NOTCH2_ACTIVATION_AND_TRANSMISSION_OF_SIGNAL_TO_THE_NUCLEUS	21	0.57	1.3	0.143	0.312	1	4977	tags=43%, list=24%, signal=57%
1472	RADMACHER_AML_PROGNOSIS	76	0.46	1.24	0.143	0.382	1	2108	tags=26%, list=10%, signal=29%
1473	DER_IFN_GAMMA_RESPONSE_UP	67	0.45	1.24	0.143	0.383	1	3574	tags=31%, list=18%, signal=38%
1474	VANTVEER_BREAST_CANCER_ESR1_UP	144	0.4	1.2	0.143	0.44	1	2292	tags=21%, list=11%, signal=23%
1475	REACTOME_PEPTIDE_HORMONE_METABOLISM	84	0.44	1.24	0.144	0.389	1	2748	tags=24%, list=13%, signal=27%
1476	TURASHVILI_BREAST_LOBULAR_CARCINOMA_VS_LOBULAR_NORMAL_UP	93	0.44	1.23	0.144	0.401	1	2004	tags=26%, list=10%, signal=28%
1477	BIOCARTA_IL2RB_PATHWAY	37	0.51	1.28	0.145	0.335	1	2014	tags=30%, list=10%, signal=33%
1478	WP_COMPLEMENT_SYSTEM_IN_NEURONAL_DEVELOPMENT_AND_PLASTICITY	104	0.43	1.23	0.145	0.392	1	2619	tags=25%, list=13%, signal=29%
1479	BLUM_RESPONSE_TO_SALIRASIB_DN	327	0.37	1.15	0.145	0.508	1	3439	tags=24%, list=17%, signal=28%
1480	WP_ARRHYTHMOGENIC_RIGHT_VENTRICULAR_CARDIOMYOPATHY	72	0.45	1.25	0.146	0.374	1	2897	tags=33%, list=14%, signal=39%
1481	CROMER_METASTASIS_UP	69	0.46	1.25	0.146	0.378	1	2985	tags=22%, list=15%, signal=25%
1482	ZHONG_SECRETOME_OF_LUNG_CANCER_AND_MACROPHAGE	74	0.44	1.23	0.146	0.394	1	1719	tags=18%, list=8%, signal=19%
1483	ADDYA_ERYTHROID_DIFFERENTIATION_BY_HEMIN	72	0.45	1.22	0.146	0.411	1	2175	tags=29%, list=11%, signal=33%
1484	SOTIRIOU_BREAST_CANCER_GRADE_1_VS_3_UP	152	0.4	1.19	0.146	0.452	1	6715	tags=47%, list=33%, signal=69%
1485	RICKMAN_TUMOR_DIFFERENTIATED_MODERATELY_VS_POORLY_DN	16	0.62	1.3	0.147	0.304	1	3709	tags=38%, list=18%, signal=46%
1486	BOYLAN_MULTIPLE_MYELOMA_C_CLUSTER_UP	35	0.52	1.29	0.147	0.318	1	3763	tags=37%, list=18%, signal=45%
1487	REACTOME_TRANSCRIPTIONAL_REGULATION_BY_NPAS4	33	0.52	1.27	0.147	0.342	1	2801	tags=21%, list=14%, signal=25%
1488	PEDRIOLI_MIR31_TARGETS_DN	384	0.36	1.14	0.147	0.535	1	2952	tags=26%, list=14%, signal=29%
1489	KEGG_MEDICUS_PATHOGEN_KSHV_VGPCR_TO_GNB_G_PI3K_JNK_SIGNALING_PATHWAY	27	0.53	1.28	0.148	0.325	1	4526	tags=44%, list=22%, signal=57%
1490	BLANCO_MELO_COVID19_SARS_COV_2_INFECTION_A594_CELLS_DN	71	0.46	1.24	0.148	0.382	1	4243	tags=39%, list=21%, signal=50%
1491	KIM_MYCN_AMPLIFICATION_TARGETS_UP	91	0.42	1.19	0.148	0.45	1	3205	tags=30%, list=16%, signal=35%
1492	KEGG_MELANOMA	67	0.46	1.25	0.149	0.37	1	2996	tags=25%, list=15%, signal=30%
1493	MCBRYAN_PUBERTAL_TGFB1_TARGETS_DN	57	0.46	1.25	0.149	0.373	1	3423	tags=33%, list=17%, signal=40%
1494	NIKOLSKY_BREAST_CANCER_8P12_P11_AMPLICON	54	0.47	1.25	0.149	0.375	1	2798	tags=20%, list=14%, signal=24%
1495	KEGG_COLORECTAL_CANCER	60	0.46	1.24	0.149	0.383	1	2619	tags=27%, list=13%, signal=31%
1496	CHESLER_BRAIN_QTL_CIS	68	0.46	1.23	0.149	0.392	1	1858	tags=18%, list=9%, signal=19%
1497	CHARAFE_BREAST_CANCER_BASAL_VS_MESENCHYMAL_UP	118	0.42	1.21	0.149	0.422	1	2571	tags=27%, list=13%, signal=31%
1498	KRIEG_KDM3A_TARGETS_NOT_HYPOXIA	187	0.39	1.17	0.149	0.48	1	4043	tags=27%, list=20%, signal=34%
1499	REACTOME_TRANSCRIPTIONAL_REGULATION_BY_RUNX3	96	0.43	1.21	0.15	0.423	1	2711	tags=18%, list=13%, signal=20%
1500	URS_ADIPOCYTE_DIFFERENTIATION_DN	27	0.55	1.29	0.151	0.323	1	3508	tags=33%, list=17%, signal=40%
1501	ASGHARZADEH_NEUROBLASTOMA_POOR_SURVIVAL_DN	41	0.5	1.26	0.151	0.357	1	2075	tags=20%, list=10%, signal=22%
1502	GENTILE_UV_HIGH_DOSE_UP	23	0.56	1.3	0.152	0.314	1	1752	tags=35%, list=9%, signal=38%
1503	XU_AKT1_TARGETS_6HR	23	0.56	1.29	0.152	0.314	1	5193	tags=52%, list=25%, signal=70%
1504	TOMLINS_PROSTATE_CANCER_DN	39	0.5	1.27	0.152	0.344	1	2772	tags=31%, list=14%, signal=36%
1505	ELVIDGE_HIF1A_TARGETS_UP	65	0.45	1.23	0.152	0.398	1	3741	tags=34%, list=18%, signal=41%
1506	DASU_IL6_SIGNALING_SCAR_DN	16	0.6	1.3	0.153	0.314	1	2672	tags=38%, list=13%, signal=43%
1507	BORLAK_LIVER_CANCER_EGF_UP	51	0.49	1.26	0.153	0.354	1	3222	tags=41%, list=16%, signal=49%
1508	PID_MYC_ACTIV_PATHWAY	77	0.44	1.24	0.153	0.387	1	6052	tags=47%, list=30%, signal=66%
1509	WP_HOSTPATHOGEN_INTERACTION_OF_HUMAN_CORONAVIRUSES_APOPTOSIS	21	0.58	1.3	0.154	0.311	1	3969	tags=43%, list=19%, signal=53%
1510	KEGG_MEDICUS_REFERENCE_BCR_PLCG_CALCINEURIN_SIGNALING_PATHWAY	17	0.6	1.28	0.154	0.332	1	4973	tags=59%, list=24%, signal=78%
1511	KEGG_MEDICUS_VARIANT_FZD7_OVEREXPRESSION_TO_WNT_SIGNALING_PATHWAY	36	0.5	1.26	0.154	0.354	1	2432	tags=31%, list=12%, signal=35%
1512	EBAUER_TARGETS_OF_PAX3_FOXO1_FUSION_DN	48	0.48	1.25	0.154	0.377	1	2815	tags=33%, list=14%, signal=39%
1513	KEGG_TGF_BETA_SIGNALING_PATHWAY	82	0.44	1.22	0.154	0.408	1	2598	tags=27%, list=13%, signal=31%
1514	ALCALAY_AML_BY_NPM1_LOCALIZATION_UP	132	0.41	1.18	0.154	0.464	1	2550	tags=25%, list=13%, signal=28%
1515	BROWNE_HCMV_INFECTION_1HR_DN	205	0.39	1.18	0.154	0.472	1	2514	tags=16%, list=12%, signal=18%
1516	TERAMOTO_OPN_TARGETS_CLUSTER_4	15	0.61	1.29	0.155	0.322	1	3933	tags=47%, list=19%, signal=58%
1517	KEGG_THYROID_CANCER	28	0.53	1.29	0.155	0.322	1	1909	tags=25%, list=9%, signal=28%
1518	AMIT_EGF_RESPONSE_40_HELA	41	0.51	1.27	0.155	0.339	1	3748	tags=39%, list=18%, signal=48%
1519	APPIERTO_RESPONSE_TO_FENRETINIDE_UP	37	0.5	1.26	0.155	0.356	1	3528	tags=35%, list=17%, signal=42%
1520	BONOME_OVARIAN_CANCER_SURVIVAL_OPTIMAL_DEBULKING	233	0.38	1.16	0.155	0.502	1	2899	tags=21%, list=14%, signal=24%
1521	LEE_TARGETS_OF_PTCH1_AND_SUFU_DN	82	0.43	1.22	0.156	0.417	1	2571	tags=26%, list=13%, signal=29%
1522	REACTOME_REGULATION_OF_KIT_SIGNALING	16	0.6	1.3	0.157	0.308	1	1037	tags=19%, list=5%, signal=20%
1523	NABA_PROTEOGLYCANS	35	0.52	1.27	0.157	0.35	1	2718	tags=29%, list=13%, signal=33%
1524	WP_ARYL_HYDROCARBON_RECEPTOR_PATHWAY_WP2873	38	0.5	1.26	0.157	0.364	1	3961	tags=50%, list=19%, signal=62%
1525	BEGUM_TARGETS_OF_PAX3_FOXO1_FUSION_DN	44	0.48	1.25	0.157	0.375	1	2741	tags=39%, list=13%, signal=45%
1526	KORKOLA_YOLK_SAC_TUMOR	61	0.46	1.23	0.157	0.393	1	3817	tags=43%, list=19%, signal=52%
1527	HOWLIN_CITED1_TARGETS_2_UP	19	0.59	1.32	0.158	0.284	1	4546	tags=53%, list=22%, signal=68%
1528	KEGG_MEDICUS_PATHOGEN_HCMV_US28_TO_GNAQ_PLCB_G_CALCINEURIN_SIGNALING_PATHWAY	19	0.58	1.29	0.158	0.315	1	4973	tags=58%, list=24%, signal=77%
1529	BIOCARTA_IL12_PATHWAY	19	0.57	1.28	0.158	0.325	1	3624	tags=58%, list=18%, signal=70%
1530	SILIGAN_TARGETS_OF_EWS_FLI1_FUSION_DN	17	0.6	1.29	0.159	0.325	1	2965	tags=29%, list=15%, signal=34%
1531	PARK_TRETINOIN_RESPONSE_AND_PML_RARA_FUSION	27	0.54	1.28	0.159	0.325	1	1134	tags=22%, list=6%, signal=23%
1532	REACTOME_PURINERGIC_SIGNALING_IN_LEISHMANIASIS_INFECTION	25	0.54	1.28	0.159	0.327	1	1210	tags=20%, list=6%, signal=21%
1533	PID_IL23_PATHWAY	37	0.5	1.26	0.159	0.362	1	702	tags=19%, list=3%, signal=20%
1534	KEGG_MEDICUS_REFERENCE_ITGA_B_RHOG_RAC_SIGNALING_PATHWAY	27	0.53	1.25	0.159	0.373	1	2796	tags=44%, list=14%, signal=51%
1535	DELASERNA_MYOD_TARGETS_DN	56	0.47	1.24	0.159	0.381	1	2703	tags=29%, list=13%, signal=33%
1536	LIM_MAMMARY_LUMINAL_MATURE_DN	90	0.43	1.21	0.159	0.425	1	2971	tags=34%, list=15%, signal=40%
1537	BAKKER_FOXO3_TARGETS_DN	168	0.39	1.17	0.159	0.489	1	3546	tags=23%, list=17%, signal=28%
1538	GARGALOVIC_RESPONSE_TO_OXIDIZED_PHOSPHOLIPIDS_GREEN_UP	25	0.53	1.27	0.16	0.351	1	2788	tags=40%, list=14%, signal=46%
1539	REACTOME_TRANSCRIPTIONAL_REGULATION_BY_E2F6	33	0.52	1.25	0.16	0.367	1	7054	tags=64%, list=35%, signal=97%
1540	SHIN_B_CELL_LYMPHOMA_CLUSTER_5	17	0.61	1.31	0.161	0.295	1	3574	tags=29%, list=18%, signal=36%
1541	REACTOME_FRS_MEDIATED_FGFR2_SIGNALING	24	0.54	1.27	0.161	0.342	1	5008	tags=33%, list=25%, signal=44%
1542	WP_CATABOLISM_OF_SKELETAL_MUSCLE_IN_CACHEXIA	38	0.49	1.25	0.161	0.367	1	2029	tags=24%, list=10%, signal=26%
1543	REACTOME_FORMATION_OF_TUBULIN_FOLDING_INTERMEDIATES_BY_CCT_TRIC	24	0.55	1.29	0.162	0.318	1	1168	tags=13%, list=6%, signal=13%
1544	TERAMOTO_OPN_TARGETS_CLUSTER_6	25	0.56	1.29	0.162	0.322	1	863	tags=16%, list=4%, signal=17%
1545	KEGG_MEDICUS_REFERENCE_DNA_REPLICATION_LICENSING	24	0.55	1.27	0.162	0.342	1	4887	tags=50%, list=24%, signal=66%
1546	KYNG_RESPONSE_TO_H2O2	64	0.45	1.21	0.162	0.423	1	2887	tags=27%, list=14%, signal=31%
1547	GAUSSMANN_MLL_AF4_FUSION_TARGETS_E_DN	21	0.57	1.29	0.163	0.324	1	2490	tags=38%, list=12%, signal=43%
1548	PEDERSEN_METASTASIS_BY_ERBB2_ISOFORM_3	15	0.61	1.29	0.163	0.324	1	1918	tags=47%, list=9%, signal=51%
1549	WP_IL1_AND_MEGAKARYOCYTES_IN_OBESITY	23	0.56	1.28	0.163	0.326	1	3356	tags=43%, list=16%, signal=52%
1550	KEGG_MEDICUS_PATHOGEN_HIV_GP120_TO_CXCR4_GNB_G_RAC_SIGNALING_PATHWAY	24	0.55	1.27	0.163	0.338	1	4162	tags=46%, list=20%, signal=58%
1551	MULLIGHAN_MLL_SIGNATURE_1_DN	232	0.38	1.15	0.163	0.514	1	3009	tags=26%, list=15%, signal=30%
1552	GARY_CD5_TARGETS_DN	430	0.36	1.13	0.163	0.54	1	5292	tags=32%, list=26%, signal=43%
1553	BUCKANOVICH_T_LYMPHOCYTE_HOMING_ON_TUMOR_UP	20	0.57	1.3	0.164	0.305	1	2785	tags=40%, list=14%, signal=46%
1554	BIOCARTA_DEATH_PATHWAY	29	0.53	1.26	0.164	0.353	1	3356	tags=45%, list=16%, signal=54%
1555	WP_IL2_SIGNALING	42	0.49	1.24	0.164	0.379	1	2014	tags=26%, list=10%, signal=29%
1556	SWEET_KRAS_TARGETS_DN	62	0.46	1.23	0.164	0.405	1	2068	tags=24%, list=10%, signal=27%
1557	HAHTOLA_MYCOSIS_FUNGOIDES_CD4_DN	112	0.42	1.2	0.164	0.435	1	3709	tags=29%, list=18%, signal=35%
1558	HAHTOLA_MYCOSIS_FUNGOIDES_SKIN_UP	171	0.39	1.17	0.164	0.491	1	4102	tags=28%, list=20%, signal=35%
1559	BURTON_ADIPOGENESIS_1	30	0.51	1.26	0.165	0.359	1	2366	tags=30%, list=12%, signal=34%
1560	WP_NONSMALL_CELL_LUNG_CANCER	69	0.45	1.22	0.165	0.41	1	3969	tags=32%, list=19%, signal=39%
1561	WIERENGA_STAT5A_TARGETS_DN	185	0.39	1.17	0.165	0.483	1	2471	tags=23%, list=12%, signal=26%
1562	AMIT_EGF_RESPONSE_40_MCF10A	16	0.6	1.3	0.166	0.305	1	1054	tags=25%, list=5%, signal=26%
1563	REACTOME_REGULATION_OF_IFNA_IFNB_SIGNALING	20	0.57	1.28	0.166	0.333	1	1771	tags=20%, list=9%, signal=22%
1564	PID_INTEGRIN2_PATHWAY	27	0.53	1.26	0.166	0.352	1	2798	tags=37%, list=14%, signal=43%
1565	HEIDENBLAD_AMPLICON_8Q24_DN	39	0.49	1.25	0.166	0.378	1	2887	tags=28%, list=14%, signal=33%
1566	ICHIBA_GRAFT_VERSUS_HOST_DISEASE_D7_UP	109	0.42	1.2	0.166	0.445	1	3235	tags=34%, list=16%, signal=40%
1567	REACTOME_GENE_AND_PROTEIN_EXPRESSION_BY_JAK_STAT_SIGNALING_AFTER_INTERLEUKIN_12_STIMULATION	35	0.5	1.25	0.167	0.367	1	3422	tags=29%, list=17%, signal=34%
1568	MEBARKI_HCC_PROGENITOR_FZD8CRD_DN	437	0.36	1.13	0.167	0.542	1	2487	tags=19%, list=12%, signal=21%
1569	SALVADOR_MARTIN_PEDIATRIC_TBD_ANTI_TNF_THERAPY_NONRESPONDER_PRE_TREATMENT_UP	24	0.55	1.28	0.168	0.333	1	2469	tags=29%, list=12%, signal=33%
1570	NAKAJIMA_EOSINOPHIL	23	0.55	1.26	0.168	0.352	1	2349	tags=48%, list=12%, signal=54%
1571	PID_IL12_STAT4_PATHWAY	32	0.51	1.26	0.168	0.361	1	2743	tags=41%, list=13%, signal=47%
1572	CHANDRAN_METASTASIS_TOP50_DN	44	0.49	1.25	0.168	0.376	1	4599	tags=43%, list=23%, signal=56%
1573	ZHAN_MULTIPLE_MYELOMA_MS_UP	48	0.48	1.24	0.168	0.383	1	2998	tags=40%, list=15%, signal=46%
1574	BIOCARTA_FCER1_PATHWAY	37	0.49	1.24	0.168	0.385	1	3559	tags=38%, list=17%, signal=46%
1575	CLASPER_LYMPHATIC_VESSELS_DURING_METASTASIS_UP	20	0.57	1.28	0.169	0.327	1	1134	tags=30%, list=6%, signal=32%
1576	RAMPON_ENRICHED_LEARNING_ENVIRONMENT_LATE_UP	21	0.56	1.26	0.169	0.354	1	943	tags=19%, list=5%, signal=20%
1577	REACTOME_INTERLEUKIN_12_FAMILY_SIGNALING	54	0.47	1.24	0.169	0.382	1	1886	tags=19%, list=9%, signal=20%
1578	REACTOME_TP53_REGULATES_TRANSCRIPTION_OF_CELL_CYCLE_GENES	47	0.48	1.24	0.169	0.385	1	2601	tags=26%, list=13%, signal=29%
1579	GEORGES_CELL_CYCLE_MIR192_TARGETS	60	0.46	1.24	0.169	0.387	1	3067	tags=28%, list=15%, signal=33%
1580	REACTOME_ANTIMICROBIAL_PEPTIDES	63	0.45	1.23	0.169	0.394	1	759	tags=16%, list=4%, signal=16%
1581	BIOCARTA_BCR_PATHWAY	31	0.51	1.25	0.17	0.367	1	3559	tags=39%, list=17%, signal=47%
1582	YAO_TEMPORAL_RESPONSE_TO_PROGESTERONE_CLUSTER_11	98	0.42	1.19	0.17	0.454	1	4549	tags=34%, list=22%, signal=43%
1583	VANHARANTA_UTERINE_FIBROID_WITH_7Q_DELETION_UP	64	0.45	1.21	0.171	0.431	1	6446	tags=47%, list=32%, signal=68%
1584	PHONG_TNF_RESPONSE_VIA_P38_COMPLETE	219	0.37	1.15	0.171	0.518	1	2884	tags=24%, list=14%, signal=28%
1585	FERRANDO_HOX11_NEIGHBORS	21	0.56	1.28	0.172	0.333	1	2686	tags=29%, list=13%, signal=33%
1586	WP_MIRNAS_INVOLVED_IN_DNA_DAMAGE_RESPONSE	20	0.56	1.25	0.172	0.366	1	5299	tags=60%, list=26%, signal=81%
1587	HOEBEKE_LYMPHOID_STEM_CELL_UP	90	0.42	1.19	0.172	0.454	1	2588	tags=22%, list=13%, signal=25%
1588	FUJII_YBX1_TARGETS_DN	188	0.39	1.17	0.173	0.489	1	4172	tags=30%, list=20%, signal=38%
1589	KEGG_MEDICUS_PATHOGEN_HIV_GP120_TO_CXCR4_GNAQ_PLCB_G_CALCINEURIN	16	0.6	1.31	0.174	0.297	1	2516	tags=38%, list=12%, signal=43%
1590	BIOCARTA_CHEMICAL_PATHWAY	18	0.58	1.27	0.174	0.34	1	3969	tags=39%, list=19%, signal=48%
1591	REACTOME_NEF_MEDIATES_DOWN_MODULATION_OF_CELL_SURFACE_RECEPTORS_BY_RECRUITING_THEM_TO_CLATHRIN_ADAPTERS	20	0.56	1.27	0.174	0.346	1	479	tags=15%, list=2%, signal=15%
1592	ENGELMANN_CANCER_PROGENITORS_UP	47	0.47	1.24	0.174	0.382	1	3797	tags=40%, list=19%, signal=50%
1593	SCHLOSSER_MYC_TARGETS_AND_SERUM_RESPONSE_UP	47	0.48	1.24	0.174	0.387	1	6044	tags=55%, list=30%, signal=78%
1594	LIU_SMARCA4_TARGETS	46	0.48	1.22	0.174	0.405	1	3618	tags=37%, list=18%, signal=45%
1595	LINDVALL_IMMORTALIZED_BY_TERT_UP	67	0.45	1.22	0.174	0.412	1	2216	tags=31%, list=11%, signal=35%
1596	MORI_MATURE_B_LYMPHOCYTE_DN	75	0.44	1.21	0.174	0.425	1	3121	tags=28%, list=15%, signal=33%
1597	WP_PROSURVIVAL_SIGNALING_OF_NEUROPROTECTIN_D1	15	0.61	1.28	0.175	0.332	1	4654	tags=60%, list=23%, signal=78%
1598	REACTOME_BASIGIN_INTERACTIONS	25	0.53	1.24	0.175	0.384	1	1893	tags=20%, list=9%, signal=22%
1599	TONKS_TARGETS_OF_RUNX1_RUNX1T1_FUSION_GRANULOCYTE_UP	52	0.46	1.22	0.175	0.411	1	2729	tags=37%, list=13%, signal=42%
1600	WP_JOUBERT_SYNDROME	73	0.44	1.22	0.175	0.413	1	3906	tags=33%, list=19%, signal=41%
1601	YAO_TEMPORAL_RESPONSE_TO_PROGESTERONE_CLUSTER_2	56	0.45	1.22	0.175	0.414	1	3893	tags=27%, list=19%, signal=33%
1602	SEAVEY_EPITHELIOID_HEMANGIOENDOTHELIOMA	89	0.43	1.2	0.175	0.437	1	2931	tags=38%, list=14%, signal=44%
1603	REACTOME_FORMATION_OF_THE_URETERIC_BUD	19	0.56	1.29	0.176	0.323	1	2797	tags=53%, list=14%, signal=61%
1604	GENTLES_LEUKEMIC_STEM_CELL_DN	18	0.57	1.27	0.176	0.345	1	2969	tags=44%, list=15%, signal=52%
1605	MALONEY_RESPONSE_TO_17AAG_UP	36	0.5	1.26	0.176	0.364	1	2499	tags=28%, list=12%, signal=32%
1606	ZHAN_MULTIPLE_MYELOMA_MF_DN	42	0.48	1.23	0.176	0.4	1	2719	tags=31%, list=13%, signal=36%
1607	WP_FLUOROPYRIMIDINE_ACTIVITY	33	0.5	1.22	0.176	0.406	1	2096	tags=24%, list=10%, signal=27%
1608	NIKOLSKY_BREAST_CANCER_20Q12_Q13_AMPLICON	143	0.4	1.16	0.176	0.494	1	3711	tags=27%, list=18%, signal=32%
1609	WP_PHOTODYNAMIC_THERAPYINDUCED_UNFOLDED_PROTEIN_RESPONSE	26	0.53	1.24	0.177	0.383	1	4689	tags=50%, list=23%, signal=65%
1610	PUJANA_BREAST_CANCER_WITH_BRCA1_MUTATED_UP	53	0.46	1.22	0.177	0.41	1	6068	tags=43%, list=30%, signal=62%
1611	WP_APOPTOSIS_MODULATION_AND_SIGNALING	88	0.43	1.21	0.177	0.43	1	3481	tags=33%, list=17%, signal=40%
1612	CREIGHTON_ENDOCRINE_THERAPY_RESISTANCE_4	295	0.36	1.14	0.177	0.529	1	3334	tags=27%, list=16%, signal=32%
1613	BIOCARTA_CASPASE_PATHWAY	22	0.56	1.27	0.178	0.337	1	3969	tags=36%, list=19%, signal=45%
1614	REACTOME_TP53_REGULATES_TRANSCRIPTION_OF_CELL_DEATH_GENES	43	0.48	1.23	0.178	0.391	1	1247	tags=16%, list=6%, signal=17%
1615	REACTOME_PI3K_AKT_SIGNALING_IN_CANCER	102	0.42	1.2	0.178	0.443	1	5008	tags=37%, list=25%, signal=49%
1616	ROVERSI_GLIOMA_COPY_NUMBER_UP	96	0.42	1.19	0.178	0.46	1	6316	tags=41%, list=31%, signal=59%
1617	OHGUCHI_LIVER_HNF4A_TARGETS_DN	161	0.39	1.16	0.178	0.494	1	3341	tags=22%, list=16%, signal=27%
1618	BANDRES_RESPONSE_TO_CARMUSTIN_MGMT_24HR_DN	30	0.51	1.24	0.179	0.388	1	1877	tags=20%, list=9%, signal=22%
1619	VANTVEER_BREAST_CANCER_METASTASIS_UP	44	0.47	1.22	0.179	0.411	1	3365	tags=39%, list=17%, signal=46%
1620	HENDRICKS_SMARCA4_TARGETS_DN	47	0.47	1.23	0.18	0.399	1	2743	tags=30%, list=13%, signal=34%
1621	MISIAK_ANAPLASTIC_THYROID_CARCINOMA_UP	44	0.48	1.22	0.18	0.417	1	3357	tags=39%, list=16%, signal=46%
1622	IIZUKA_LIVER_CANCER_PROGRESSION_L0_L1_DN	17	0.57	1.24	0.181	0.382	1	2789	tags=35%, list=14%, signal=41%
1623	NAGASHIMA_NRG1_SIGNALING_DN	53	0.46	1.21	0.181	0.428	1	3587	tags=23%, list=18%, signal=27%
1624	SHETH_LIVER_CANCER_VS_TXNIP_LOSS_PAM1	244	0.37	1.15	0.181	0.514	1	3400	tags=26%, list=17%, signal=31%
1625	REACTOME_RECYCLING_OF_BILE_ACIDS_AND_SALTS	18	0.58	1.25	0.182	0.369	1	2223	tags=33%, list=11%, signal=37%
1626	CHUANG_OXIDATIVE_STRESS_RESPONSE_UP	27	0.52	1.23	0.182	0.403	1	1258	tags=22%, list=6%, signal=24%
1627	WANG_LSD1_TARGETS_DN	36	0.49	1.22	0.182	0.412	1	2259	tags=31%, list=11%, signal=34%
1628	MEISSNER_NPC_HCP_WITH_H3K4ME3_AND_H3K27ME3	136	0.4	1.18	0.182	0.474	1	5008	tags=42%, list=25%, signal=55%
1629	KAUFFMANN_DNA_REPLICATION_GENES	142	0.39	1.17	0.182	0.49	1	5765	tags=32%, list=28%, signal=44%
1630	CAVARD_LIVER_CANCER_MALIGNANT_VS_BENIGN	31	0.52	1.25	0.183	0.373	1	196	tags=10%, list=1%, signal=10%
1631	TOMIDA_METASTASIS_UP	26	0.53	1.23	0.183	0.394	1	3018	tags=23%, list=15%, signal=27%
1632	KEGG_PURINE_METABOLISM	154	0.39	1.16	0.184	0.5	1	3694	tags=27%, list=18%, signal=33%
1633	VILLANUEVA_LIVER_CANCER_KRT19_UP	171	0.39	1.16	0.184	0.506	1	6369	tags=44%, list=31%, signal=64%
1634	KEGG_MEDICUS_REFERENCE_COPI_VESICLE_FORMATION	23	0.54	1.25	0.185	0.376	1	6918	tags=65%, list=34%, signal=99%
1635	TAKEDA_TARGETS_OF_NUP98_HOXA9_FUSION_6HR_UP	83	0.42	1.18	0.185	0.463	1	2622	tags=27%, list=13%, signal=30%
1636	BOYAULT_LIVER_CANCER_SUBCLASS_G2	27	0.53	1.27	0.186	0.336	1	1992	tags=22%, list=10%, signal=25%
1637	REACTOME_SHC_MEDIATED_CASCADE_FGFR3	18	0.57	1.25	0.186	0.368	1	5008	tags=44%, list=25%, signal=59%
1638	PID_CD40_PATHWAY	30	0.51	1.24	0.186	0.382	1	3481	tags=37%, list=17%, signal=44%
1639	BROWNE_HCMV_INFECTION_14HR_DN	284	0.37	1.13	0.186	0.541	1	3044	tags=25%, list=15%, signal=29%
1640	HOLLERN_ADENOMYOEPITHELIAL_BREAST_TUMOR	16	0.58	1.26	0.187	0.358	1	2960	tags=56%, list=15%, signal=66%
1641	TURASHVILI_BREAST_CARCINOMA_DUCTAL_VS_LOBULAR_UP	24	0.55	1.25	0.187	0.376	1	2067	tags=29%, list=10%, signal=32%
1642	KEGG_NATURAL_KILLER_CELL_MEDIATED_CYTOTOXICITY	121	0.41	1.17	0.187	0.483	1	3421	tags=26%, list=17%, signal=31%
1643	FULCHER_INFLAMMATORY_RESPONSE_LECTIN_VS_LPS_DN	434	0.36	1.12	0.187	0.553	1	3449	tags=25%, list=17%, signal=30%
1644	LI_WILMS_TUMOR_ANAPLASTIC_UP	17	0.58	1.25	0.188	0.367	1	5577	tags=59%, list=27%, signal=81%
1645	CERVERA_SDHB_TARGETS_1_DN	36	0.49	1.23	0.188	0.391	1	3064	tags=36%, list=15%, signal=42%
1646	SARTIPY_BLUNTED_BY_INSULIN_RESISTANCE_UP	18	0.58	1.27	0.189	0.345	1	3037	tags=50%, list=15%, signal=59%
1647	BIOCARTA_IL2_PATHWAY	22	0.56	1.26	0.189	0.364	1	2014	tags=27%, list=10%, signal=30%
1648	BACOLOD_RESISTANCE_TO_ALKYLATING_AGENTS_UP	24	0.53	1.25	0.189	0.367	1	2404	tags=46%, list=12%, signal=52%
1649	REACTOME_PROTEIN_PROTEIN_INTERACTIONS_AT_SYNAPSES	86	0.43	1.2	0.189	0.442	1	3478	tags=27%, list=17%, signal=32%
1650	WHITFIELD_CELL_CYCLE_G1_S	125	0.4	1.18	0.189	0.466	1	5704	tags=42%, list=28%, signal=57%
1651	REACTOME_ESTROGEN_DEPENDENT_GENE_EXPRESSION	136	0.4	1.17	0.189	0.49	1	4045	tags=21%, list=20%, signal=26%
1652	HERNANDEZ_MITOTIC_ARREST_BY_DOCETAXEL_2_DN	17	0.56	1.26	0.19	0.358	1	887	tags=29%, list=4%, signal=31%
1653	GAVIN_IL2_RESPONSIVE_FOXP3_TARGETS_UP	19	0.57	1.26	0.19	0.364	1	2278	tags=37%, list=11%, signal=41%
1654	DARWICHE_SQUAMOUS_CELL_CARCINOMA_UP	139	0.39	1.17	0.19	0.492	1	1346	tags=15%, list=7%, signal=16%
1655	MANALO_HYPOXIA_UP	195	0.38	1.15	0.19	0.52	1	3348	tags=34%, list=16%, signal=40%
1656	REACTOME_COOPERATION_OF_PREFOLDIN_AND_TRIC_CCT_IN_ACTIN_AND_TUBULIN_FOLDING	31	0.52	1.24	0.191	0.387	1	4534	tags=29%, list=22%, signal=37%
1657	BILANGES_SERUM_SENSITIVE_VIA_TSC2	30	0.51	1.23	0.191	0.392	1	887	tags=13%, list=4%, signal=14%
1658	REACTOME_INWARDLY_RECTIFYING_K_CHANNELS	34	0.51	1.23	0.191	0.406	1	2038	tags=24%, list=10%, signal=26%
1659	TAVOR_CEBPA_TARGETS_UP	48	0.46	1.22	0.191	0.414	1	2136	tags=35%, list=10%, signal=39%
1660	VANDESLUIS_NORMAL_EMBRYOS_DN	19	0.56	1.26	0.192	0.358	1	2507	tags=32%, list=12%, signal=36%
1661	PID_HIF1_TFPATHWAY	65	0.44	1.19	0.192	0.457	1	2672	tags=23%, list=13%, signal=26%
1662	DIRMEIER_LMP1_RESPONSE_LATE_UP	54	0.46	1.22	0.193	0.413	1	3389	tags=39%, list=17%, signal=47%
1663	WP_NEURAL_CREST_CELL_MIGRATION_IN_CANCER	41	0.48	1.21	0.193	0.418	1	2616	tags=29%, list=13%, signal=34%
1664	REACTOME_INTERFERON_SIGNALING	250	0.37	1.14	0.193	0.531	1	4644	tags=30%, list=23%, signal=38%
1665	REACTOME_INTERLEUKIN_2_FAMILY_SIGNALING	41	0.48	1.21	0.194	0.432	1	2014	tags=24%, list=10%, signal=27%
1666	YAO_TEMPORAL_RESPONSE_TO_PROGESTERONE_CLUSTER_16	70	0.44	1.2	0.194	0.441	1	1886	tags=30%, list=9%, signal=33%
1667	NOURUZI_NEPC_ASCL1_TARGETS	124	0.4	1.17	0.194	0.49	1	2948	tags=25%, list=14%, signal=29%
1668	KEGG_MEDICUS_REFERENCE_ITGA_B_FAK_CDC42_SIGNALING_PATHWAY	26	0.52	1.22	0.195	0.411	1	2796	tags=42%, list=14%, signal=49%
1669	WP_BLADDER_CANCER	40	0.48	1.21	0.195	0.422	1	1858	tags=18%, list=9%, signal=19%
1670	KEGG_MEDICUS_REFERENCE_MICROTUBULE_NUCLEATION	24	0.53	1.22	0.196	0.411	1	1168	tags=13%, list=6%, signal=13%
1671	ROSS_ACUTE_MYELOID_LEUKEMIA_CBF	79	0.43	1.18	0.196	0.472	1	2592	tags=29%, list=13%, signal=33%
1672	KEGG_MEDICUS_VARIANT_MUTATION_INACTIVATED_PTCH1_TO_HEDGEHOG_SIGNALING_PATHWAY	29	0.52	1.24	0.197	0.383	1	1595	tags=28%, list=8%, signal=30%
1673	WP_VITAMIN_B12_METABOLISM	51	0.47	1.21	0.197	0.425	1	3356	tags=37%, list=16%, signal=44%
1674	MULLIGHAN_NPM1_MUTATED_SIGNATURE_2_DN	70	0.44	1.2	0.197	0.438	1	1822	tags=16%, list=9%, signal=17%
1675	CHANG_IMMORTALIZED_BY_HPV31_DN	54	0.45	1.19	0.197	0.453	1	2897	tags=37%, list=14%, signal=43%
1676	ZHOU_CELL_CYCLE_GENES_IN_IR_RESPONSE_24HR	122	0.4	1.16	0.197	0.503	1	5765	tags=42%, list=28%, signal=58%
1677	HEBERT_MATRISOME_TNBC_BRAIN_METASTASIS	26	0.54	1.24	0.198	0.386	1	2552	tags=38%, list=13%, signal=44%
1678	KOKKINAKIS_METHIONINE_DEPRIVATION_96HR_UP	114	0.41	1.17	0.198	0.484	1	2811	tags=32%, list=14%, signal=36%
1679	VETTER_TARGETS_OF_PRKCA_AND_ETS1_UP	16	0.59	1.26	0.199	0.354	1	596	tags=25%, list=3%, signal=26%
1680	DAZARD_RESPONSE_TO_UV_SCC_UP	100	0.42	1.19	0.199	0.46	1	1881	tags=17%, list=9%, signal=19%
1681	REACTOME_NUCLEAR_ENVELOPE_NE_REASSEMBLY	73	0.42	1.18	0.199	0.472	1	5586	tags=41%, list=27%, signal=56%
1682	ONGUSAHA_TP53_TARGETS	36	0.48	1.23	0.2	0.392	1	2711	tags=39%, list=13%, signal=45%
1683	WP_FIBRIN_COMPLEMENT_RECEPTOR_3_SIGNALING	42	0.47	1.2	0.2	0.437	1	5091	tags=38%, list=25%, signal=51%
1684	HOFFMANN_LARGE_TO_SMALL_PRE_BII_LYMPHOCYTE_DN	60	0.45	1.2	0.2	0.444	1	1350	tags=17%, list=7%, signal=18%
1685	ODONNELL_TARGETS_OF_MYC_AND_TFRC_UP	82	0.42	1.18	0.2	0.472	1	2208	tags=28%, list=11%, signal=31%
1686	PECE_MAMMARY_STEM_CELL_DN	139	0.39	1.15	0.2	0.514	1	3244	tags=19%, list=16%, signal=23%
1687	REACTOME_INTERLEUKIN_6_FAMILY_SIGNALING	24	0.54	1.24	0.201	0.381	1	1771	tags=33%, list=9%, signal=36%
1688	KAMMINGA_EZH2_TARGETS	41	0.48	1.22	0.201	0.412	1	5986	tags=41%, list=29%, signal=59%
1689	CHICAS_RB1_TARGETS_LOW_SERUM	97	0.41	1.17	0.201	0.485	1	2142	tags=18%, list=11%, signal=19%
1690	VERRECCHIA_RESPONSE_TO_TGFB1_C1	19	0.55	1.23	0.202	0.394	1	2798	tags=37%, list=14%, signal=43%
1691	WP_MELANOMA	67	0.44	1.19	0.202	0.449	1	3961	tags=30%, list=19%, signal=37%
1692	REACTOME_GOLGI_TO_ER_RETROGRADE_TRANSPORT	128	0.39	1.15	0.202	0.509	1	5913	tags=35%, list=29%, signal=49%
1693	BOYAULT_LIVER_CANCER_SUBCLASS_G3_UP	183	0.38	1.14	0.202	0.532	1	6009	tags=37%, list=29%, signal=52%
1694	DORMOY_ELAVL1_TARGETS	18	0.56	1.23	0.203	0.401	1	5437	tags=56%, list=27%, signal=76%
1695	SEMENZA_HIF1_TARGETS	35	0.49	1.22	0.203	0.412	1	4029	tags=37%, list=20%, signal=46%
1696	REACTOME_MET_PROMOTES_CELL_MOTILITY	37	0.48	1.2	0.203	0.434	1	1781	tags=27%, list=9%, signal=30%
1697	VALK_AML_CLUSTER_9	33	0.49	1.2	0.203	0.436	1	2288	tags=42%, list=11%, signal=48%
1698	MULLIGHAN_NPM1_MUTATED_SIGNATURE_1_DN	120	0.4	1.17	0.203	0.491	1	2566	tags=22%, list=13%, signal=25%
1699	MONNIER_POSTRADIATION_TUMOR_ESCAPE_DN	364	0.36	1.12	0.203	0.555	1	3112	tags=22%, list=15%, signal=25%
1700	PID_IL27_PATHWAY	26	0.52	1.22	0.204	0.411	1	3652	tags=31%, list=18%, signal=37%
1701	SESTO_RESPONSE_TO_UV_C8	70	0.43	1.18	0.204	0.472	1	2254	tags=24%, list=11%, signal=27%
1702	KENNY_CTNNB1_TARGETS_UP	50	0.46	1.2	0.205	0.445	1	3011	tags=32%, list=15%, signal=37%
1703	REACTOME_METABOLISM_OF_NUCLEOTIDES	94	0.41	1.17	0.205	0.482	1	3694	tags=28%, list=18%, signal=34%
1704	MITSIADES_RESPONSE_TO_APLIDIN_UP	435	0.35	1.11	0.205	0.578	1	3597	tags=24%, list=18%, signal=28%
1705	KEGG_MEDICUS_REFERENCE_ITGA_B_RHOGEF_RHOA_SIGNALING_PATHWAY	23	0.53	1.24	0.206	0.382	1	2796	tags=48%, list=14%, signal=55%
1706	KEGG_MEDICUS_REFERENCE_BRANCHING_MICROTUBULE_NUCLEATION	28	0.51	1.23	0.206	0.394	1	1168	tags=11%, list=6%, signal=11%
1707	WP_PREIMPLANTATION_EMBRYO	53	0.46	1.2	0.206	0.443	1	3060	tags=30%, list=15%, signal=35%
1708	WP_TROP2_REGULATORY_SIGNALING	48	0.46	1.2	0.206	0.443	1	2322	tags=23%, list=11%, signal=26%
1709	SARRIO_EPITHELIAL_MESENCHYMAL_TRANSITION_DN	137	0.4	1.16	0.207	0.492	1	2114	tags=26%, list=10%, signal=29%
1710	SCHAEFFER_SOX9_TARGETS_IN_PROSTATE_DEVELOPMENT_UP	21	0.53	1.21	0.208	0.419	1	4134	tags=52%, list=20%, signal=66%
1711	BERENJENO_TRANSFORMED_BY_RHOA_FOREVER_DN	27	0.51	1.21	0.208	0.431	1	3995	tags=67%, list=20%, signal=83%
1712	PID_IL2_PI3K_PATHWAY	33	0.49	1.2	0.208	0.433	1	2014	tags=30%, list=10%, signal=34%
1713	REACTOME_REGULATION_OF_MITF_M_DEPENDENT_GENES_INVOLVED_IN_PIGMENTATION	41	0.47	1.2	0.208	0.447	1	4380	tags=29%, list=21%, signal=37%
1714	WP_POSTCOVID_NEUROINFLAMMATION	23	0.53	1.22	0.209	0.418	1	702	tags=22%, list=3%, signal=22%
1715	WP_NEUROGENESIS_REGULATION_IN_THE_OLFACTORY_EPITHELIUM	55	0.45	1.19	0.209	0.452	1	3747	tags=35%, list=18%, signal=42%
1716	WHITEHURST_PACLITAXEL_SENSITIVITY	37	0.48	1.2	0.21	0.438	1	1967	tags=16%, list=10%, signal=18%
1717	WP_FOCAL_ADHESION	186	0.38	1.14	0.21	0.529	1	2875	tags=24%, list=14%, signal=28%
1718	DURAND_STROMA_NS_UP	166	0.38	1.14	0.21	0.529	1	4233	tags=36%, list=21%, signal=45%
1719	REACTOME_DECTIN_2_FAMILY	24	0.53	1.23	0.211	0.401	1	1853	tags=33%, list=9%, signal=37%
1720	LANDIS_ERBB2_BREAST_TUMORS_65_UP	20	0.54	1.22	0.211	0.413	1	2388	tags=30%, list=12%, signal=34%
1721	PID_AVB3_OPN_PATHWAY	30	0.5	1.22	0.211	0.413	1	3618	tags=37%, list=18%, signal=45%
1722	PID_EPHA_FWDPATHWAY	33	0.49	1.21	0.211	0.43	1	1353	tags=18%, list=7%, signal=19%
1723	BIDUS_METASTASIS_UP	215	0.37	1.14	0.211	0.524	1	6097	tags=40%, list=30%, signal=57%
1724	REACTOME_NEGATIVE_REGULATION_OF_NMDA_RECEPTOR_MEDIATED_NEURONAL_TRANSMISSION	21	0.56	1.24	0.212	0.382	1	5434	tags=48%, list=27%, signal=65%
1725	WHITFIELD_CELL_CYCLE_G2	158	0.38	1.14	0.212	0.533	1	4573	tags=31%, list=22%, signal=40%
1726	IBRAHIM_NRF1_DOWN	148	0.38	1.13	0.212	0.54	1	4345	tags=33%, list=21%, signal=42%
1727	MARSHALL_VIRAL_INFECTION_RESPONSE_DN	26	0.51	1.22	0.213	0.412	1	1799	tags=31%, list=9%, signal=34%
1728	AIGNER_ZEB1_TARGETS	30	0.5	1.21	0.213	0.424	1	962	tags=23%, list=5%, signal=24%
1729	SAKAI_CHRONIC_HEPATITIS_VS_LIVER_CANCER_DN	32	0.5	1.21	0.213	0.425	1	1771	tags=25%, list=9%, signal=27%
1730	WP_ATM_SIGNALING	40	0.47	1.2	0.213	0.432	1	4005	tags=35%, list=20%, signal=43%
1731	WP_POLYCYSTIC_KIDNEY_DISEASE_PATHWAY	84	0.41	1.16	0.213	0.505	1	1909	tags=19%, list=9%, signal=21%
1732	WP_2Q37_COPY_NUMBER_VARIATION_SYNDROME	122	0.4	1.15	0.213	0.512	1	2084	tags=16%, list=10%, signal=18%
1733	KIM_WT1_TARGETS_8HR_DN	117	0.4	1.16	0.214	0.497	1	2506	tags=18%, list=12%, signal=20%
1734	FARMER_BREAST_CANCER_CLUSTER_3	16	0.58	1.24	0.215	0.385	1	1765	tags=31%, list=9%, signal=34%
1735	LIANG_HEMATOPOIESIS_STEM_CELL_NUMBER_SMALL_VS_HUGE_UP	38	0.49	1.21	0.215	0.425	1	3401	tags=32%, list=17%, signal=38%
1736	HATADA_METHYLATED_IN_LUNG_CANCER_UP	368	0.35	1.11	0.215	0.578	1	2663	tags=21%, list=13%, signal=24%
1737	STREICHER_LSM1_TARGETS_UP	42	0.48	1.21	0.216	0.428	1	2616	tags=31%, list=13%, signal=35%
1738	LIU_VAV3_PROSTATE_CARCINOGENESIS_UP	85	0.43	1.18	0.216	0.469	1	1865	tags=25%, list=9%, signal=27%
1739	ACEVEDO_LIVER_CANCER_WITH_H3K9ME3_DN	109	0.4	1.15	0.216	0.513	1	3258	tags=20%, list=16%, signal=24%
1740	WP_ECTODERM_DIFFERENTIATION	136	0.4	1.15	0.216	0.515	1	3369	tags=26%, list=17%, signal=31%
1741	BANDRES_RESPONSE_TO_CARMUSTIN_WITHOUT_MGMT_48HR_DN	29	0.51	1.22	0.217	0.414	1	1739	tags=21%, list=9%, signal=23%
1742	REACTOME_NICOTINAMIDE_SALVAGING	19	0.55	1.21	0.217	0.419	1	2801	tags=26%, list=14%, signal=30%
1743	BROWNE_HCMV_INFECTION_8HR_UP	100	0.41	1.17	0.217	0.489	1	3571	tags=33%, list=18%, signal=40%
1744	REACTOME_CROSSLINKING_OF_COLLAGEN_FIBRILS	17	0.57	1.24	0.218	0.382	1	1884	tags=35%, list=9%, signal=39%
1745	KEGG_MEDICUS_VARIANT_MUTATION_ACTIVATED_SMO_TO_HEDGEHOG_SIGNALING_PATHWAY	29	0.52	1.24	0.218	0.388	1	1595	tags=28%, list=8%, signal=30%
1746	HOFFMANN_PRE_BI_TO_LARGE_PRE_BII_LYMPHOCYTE_UP	26	0.52	1.21	0.218	0.423	1	3107	tags=31%, list=15%, signal=36%
1747	WP_TNFALPHA_SIGNALING	90	0.41	1.17	0.218	0.481	1	3969	tags=31%, list=19%, signal=38%
1748	BROWNE_HCMV_INFECTION_20HR_DN	99	0.4	1.16	0.218	0.503	1	3051	tags=29%, list=15%, signal=34%
1749	HOQUE_METHYLATED_IN_CANCER	53	0.45	1.18	0.219	0.475	1	2174	tags=26%, list=11%, signal=29%
1750	BENPORATH_PROLIFERATION	144	0.39	1.15	0.219	0.522	1	5646	tags=42%, list=28%, signal=58%
1751	VECCHI_GASTRIC_CANCER_EARLY_DN	368	0.36	1.11	0.219	0.575	1	2660	tags=28%, list=13%, signal=32%
1752	REACTOME_TNFR1_INDUCED_PROAPOPTOTIC_SIGNALING	25	0.51	1.22	0.22	0.413	1	3313	tags=32%, list=16%, signal=38%
1753	CHEN_HOXA5_TARGETS_9HR_DN	42	0.47	1.19	0.22	0.448	1	2359	tags=24%, list=12%, signal=27%
1754	KEGG_N_GLYCAN_BIOSYNTHESIS	45	0.47	1.19	0.22	0.449	1	2595	tags=22%, list=13%, signal=25%
1755	WP_THYMIC_STROMAL_LYMPHOPOIETIN_TSLP_SIGNALING	47	0.47	1.19	0.22	0.453	1	3481	tags=36%, list=17%, signal=44%
1756	MULLIGHAN_NPM1_SIGNATURE_3_DN	155	0.39	1.14	0.22	0.533	1	2257	tags=20%, list=11%, signal=22%
1757	REACTOME_FGFR2_LIGAND_BINDING_AND_ACTIVATION	19	0.55	1.22	0.221	0.411	1	5008	tags=42%, list=25%, signal=56%
1758	HOLLEMAN_ASPARAGINASE_RESISTANCE_ALL_UP	23	0.53	1.21	0.221	0.419	1	3025	tags=26%, list=15%, signal=31%
1759	REACTOME_MYOGENESIS	26	0.51	1.21	0.221	0.428	1	5178	tags=54%, list=25%, signal=72%
1760	KEGG_CHRONIC_MYELOID_LEUKEMIA	72	0.42	1.17	0.221	0.49	1	3395	tags=25%, list=17%, signal=30%
1761	BROWNE_HCMV_INFECTION_6HR_DN	160	0.38	1.14	0.221	0.535	1	2897	tags=23%, list=14%, signal=26%
1762	BIOCARTA_NDKDYNAMIN_PATHWAY	15	0.58	1.24	0.222	0.389	1	4667	tags=40%, list=23%, signal=52%
1763	WP_ACE_INHIBITOR_PATHWAY	17	0.57	1.22	0.222	0.411	1	117	tags=18%, list=1%, signal=18%
1764	KEGG_MEDICUS_REFERENCE_ITGA_B_FAK_RAC_SIGNALING_PATHWAY	29	0.5	1.21	0.222	0.42	1	2875	tags=45%, list=14%, signal=52%
1765	BIOCARTA_P38MAPK_PATHWAY	35	0.48	1.2	0.222	0.437	1	3651	tags=34%, list=18%, signal=42%
1766	WEST_ADRENOCORTICAL_TUMOR_MARKERS_DN	19	0.56	1.22	0.223	0.41	1	2811	tags=47%, list=14%, signal=55%
1767	REACTOME_TP53_REGULATES_TRANSCRIPTION_OF_GENES_INVOLVED_IN_G2_CELL_CYCLE_ARREST	17	0.55	1.22	0.223	0.413	1	2022	tags=24%, list=10%, signal=26%
1768	JAZAG_TGFB1_SIGNALING_VIA_SMAD4_UP	102	0.41	1.16	0.223	0.506	1	4081	tags=25%, list=20%, signal=32%
1769	VERHAAK_GLIOBLASTOMA_CLASSICAL	154	0.38	1.14	0.223	0.534	1	4095	tags=29%, list=20%, signal=36%
1770	HUNSBERGER_EXERCISE_REGULATED_GENES	30	0.5	1.21	0.224	0.425	1	3162	tags=33%, list=16%, signal=39%
1771	WEBER_METHYLATED_HCP_IN_SPERM_DN	28	0.5	1.21	0.224	0.431	1	1500	tags=14%, list=7%, signal=15%
1772	MALTA_CURATED_STEMNESS_MARKERS	20	0.53	1.2	0.224	0.434	1	2844	tags=55%, list=14%, signal=64%
1773	MA_MYELOID_DIFFERENTIATION_UP	37	0.48	1.2	0.224	0.438	1	2767	tags=22%, list=14%, signal=25%
1774	KEGG_MEDICUS_REFERENCE_ITGA_B_TALIN_VINCULIN_SIGNALING_PATHWAY	30	0.49	1.19	0.224	0.452	1	2796	tags=40%, list=14%, signal=46%
1775	MOREAUX_B_LYMPHOCYTE_MATURATION_BY_TACI_UP	80	0.42	1.17	0.224	0.49	1	2073	tags=20%, list=10%, signal=22%
1776	ELVIDGE_HIF1A_AND_HIF2A_TARGETS_DN	100	0.4	1.14	0.224	0.523	1	1603	tags=23%, list=8%, signal=25%
1777	CHYLA_CBFA2T3_TARGETS_UP	369	0.35	1.11	0.224	0.579	1	3242	tags=30%, list=16%, signal=35%
1778	MASRI_RESISTANCE_TO_TAMOXIFEN_AND_AROMATASE_INHIBITORS_DN	20	0.55	1.22	0.225	0.406	1	1129	tags=30%, list=6%, signal=32%
1779	WP_NETRINUNC5B_SIGNALING	48	0.46	1.19	0.225	0.461	1	1455	tags=19%, list=7%, signal=20%
1780	PUJANA_BREAST_CANCER_LIT_INT_NETWORK	98	0.41	1.16	0.225	0.5	1	6291	tags=41%, list=31%, signal=59%
1781	WP_BREAST_CANCER_PATHWAY	147	0.38	1.14	0.225	0.529	1	4310	tags=35%, list=21%, signal=44%
1782	KEGG_MEDICUS_REFERENCE_TNF_JNK_SIGNALING_PATHWAY	15	0.57	1.21	0.226	0.425	1	4654	tags=53%, list=23%, signal=69%
1783	LOPEZ_TRANSLATION_VIA_FN1_SIGNALING	35	0.48	1.19	0.226	0.452	1	2945	tags=26%, list=14%, signal=30%
1784	REACTOME_REGULATION_OF_TP53_EXPRESSION_AND_DEGRADATION	37	0.47	1.17	0.226	0.479	1	3798	tags=27%, list=19%, signal=33%
1785	HONRADO_BREAST_CANCER_BRCA1_VS_BRCA2	17	0.56	1.23	0.227	0.396	1	2994	tags=41%, list=15%, signal=48%
1786	GAUSSMANN_MLL_AF4_FUSION_TARGETS_C_UP	165	0.38	1.14	0.227	0.532	1	2676	tags=22%, list=13%, signal=26%
1787	MULLIGAN_NTF3_SIGNALING_VIA_INSR_AND_IGF1R_UP	20	0.55	1.23	0.228	0.405	1	1316	tags=25%, list=6%, signal=27%
1788	REACTOME_UNBLOCKING_OF_NMDA_RECEPTORS_GLUTAMATE_BINDING_AND_ACTIVATION	21	0.54	1.21	0.228	0.423	1	5434	tags=48%, list=27%, signal=65%
1789	KIM_ALL_DISORDERS_CALB1_CORR_DN	35	0.47	1.18	0.228	0.471	1	1818	tags=23%, list=9%, signal=25%
1790	REACTOME_ER_TO_GOLGI_ANTEROGRADE_TRANSPORT	152	0.38	1.14	0.228	0.534	1	4083	tags=26%, list=20%, signal=33%
1791	KEGG_MEDICUS_REFERENCE_TNF_P38_SIGNALING_PATHWAY	23	0.52	1.2	0.229	0.437	1	4677	tags=43%, list=23%, signal=56%
1792	WP_P38_MAPK_SIGNALING	33	0.49	1.19	0.229	0.453	1	5691	tags=52%, list=28%, signal=71%
1793	KEGG_AXON_GUIDANCE	127	0.39	1.14	0.229	0.527	1	2616	tags=23%, list=13%, signal=26%
1794	KYNG_ENVIRONMENTAL_STRESS_RESPONSE_DN	17	0.57	1.23	0.23	0.406	1	2931	tags=24%, list=14%, signal=27%
1795	REACTOME_TNFR1_INDUCED_NF_KAPPA_B_SIGNALING_PATHWAY	32	0.49	1.2	0.23	0.447	1	3798	tags=31%, list=19%, signal=38%
1796	KONG_E2F3_TARGETS	99	0.4	1.15	0.23	0.507	1	6941	tags=48%, list=34%, signal=73%
1797	WP_FGF23_SIGNALING_IN_HYPOPHOSPHATEMIC_RICKETS_AND_RELATED_DISORDERS	23	0.52	1.19	0.231	0.449	1	1858	tags=22%, list=9%, signal=24%
1798	MANNE_COVID19_ICU_VS_HEALTHY_DONOR_PLATELETS_DN	146	0.38	1.14	0.231	0.536	1	1938	tags=20%, list=10%, signal=22%
1799	FIGUEROA_AML_METHYLATION_CLUSTER_7_UP	113	0.39	1.13	0.231	0.537	1	2194	tags=15%, list=11%, signal=17%
1800	DARWICHE_PAPILLOMA_RISK_LOW_UP	156	0.37	1.12	0.231	0.551	1	1375	tags=14%, list=7%, signal=15%
1801	BIOCARTA_HIVNEF_PATHWAY	55	0.44	1.17	0.232	0.482	1	3481	tags=29%, list=17%, signal=35%
1802	ZHU_CMV_24_HR_UP	80	0.42	1.16	0.232	0.505	1	3885	tags=30%, list=19%, signal=37%
1803	SCHLESINGER_METHYLATED_DE_NOVO_IN_CANCER	82	0.42	1.15	0.232	0.509	1	3136	tags=32%, list=15%, signal=37%
1804	MARKEY_RB1_ACUTE_LOF_UP	221	0.37	1.12	0.232	0.552	1	6188	tags=44%, list=30%, signal=62%
1805	FORTSCHEGGER_PHF8_TARGETS_UP	267	0.36	1.11	0.232	0.578	1	4603	tags=38%, list=23%, signal=49%
1806	WP_TYROBP_CAUSAL_NETWORK_IN_MICROGLIA	54	0.44	1.19	0.233	0.46	1	1568	tags=15%, list=8%, signal=16%
1807	ABE_VEGFA_TARGETS_2HR	34	0.48	1.18	0.233	0.472	1	4401	tags=38%, list=22%, signal=49%
1808	BILD_SRC_ONCOGENIC_SIGNATURE	57	0.44	1.16	0.233	0.494	1	3354	tags=28%, list=16%, signal=34%
1809	REACTOME_MITF_M_DEPENDENT_GENE_EXPRESSION	91	0.4	1.14	0.233	0.524	1	3739	tags=21%, list=18%, signal=25%
1810	RODRIGUES_DCC_TARGETS_DN	116	0.4	1.14	0.233	0.524	1	3147	tags=29%, list=15%, signal=34%
1811	ALONSO_METASTASIS_NEURAL_UP	17	0.56	1.22	0.234	0.413	1	3015	tags=35%, list=15%, signal=41%
1812	ISSAEVA_MLL2_TARGETS	56	0.46	1.19	0.234	0.461	1	2140	tags=27%, list=10%, signal=30%
1813	BOHN_PRIMARY_IMMUNODEFICIENCY_SYNDROM_DN	38	0.48	1.18	0.234	0.465	1	2882	tags=26%, list=14%, signal=31%
1814	MA_MYELOID_DIFFERENTIATION_DN	40	0.47	1.18	0.234	0.466	1	4107	tags=35%, list=20%, signal=44%
1815	RUTELLA_RESPONSE_TO_HGF_DN	227	0.36	1.11	0.234	0.577	1	3600	tags=31%, list=18%, signal=37%
1816	WANG_CLIM2_TARGETS_UP	257	0.36	1.1	0.234	0.583	1	3960	tags=22%, list=19%, signal=27%
1817	NATSUME_RESPONSE_TO_INTERFERON_BETA_DN	49	0.45	1.17	0.235	0.479	1	1376	tags=14%, list=7%, signal=15%
1818	ZHENG_GLIOBLASTOMA_PLASTICITY_DN	56	0.44	1.17	0.235	0.487	1	2621	tags=36%, list=13%, signal=41%
1819	MOROSETTI_FACIOSCAPULOHUMERAL_MUSCULAR_DISTROPHY_UP	18	0.55	1.23	0.236	0.404	1	821	tags=28%, list=4%, signal=29%
1820	COLLER_MYC_TARGETS_UP	24	0.53	1.21	0.236	0.42	1	1549	tags=21%, list=8%, signal=23%
1821	REACTOME_REGULATION_OF_TP53_ACTIVITY_THROUGH_METHYLATION	18	0.55	1.21	0.236	0.432	1	5299	tags=50%, list=26%, signal=68%
1822	BROWNE_HCMV_INFECTION_18HR_DN	175	0.37	1.12	0.236	0.551	1	3158	tags=27%, list=15%, signal=32%
1823	KEGG_MEDICUS_REFERENCE_AUTOPHAGOSOME_AND_LYSOSOME_FUSION_TETHERING_FACTOR	16	0.55	1.21	0.237	0.431	1	163	tags=6%, list=1%, signal=6%
1824	REACTOME_NUCLEAR_ENVELOPE_BREAKDOWN	52	0.44	1.17	0.237	0.485	1	6361	tags=44%, list=31%, signal=64%
1825	DELPUECH_FOXO3_TARGETS_UP	63	0.43	1.17	0.237	0.49	1	3428	tags=37%, list=17%, signal=44%
1826	SA_CASPASE_CASCADE	19	0.55	1.19	0.238	0.452	1	3969	tags=37%, list=19%, signal=46%
1827	VANTVEER_BREAST_CANCER_BRCA1_DN	41	0.47	1.19	0.238	0.452	1	2503	tags=29%, list=12%, signal=33%
1828	REACTOME_HOMOLOGOUS_DNA_PAIRING_AND_STRAND_EXCHANGE	40	0.47	1.18	0.238	0.475	1	6052	tags=45%, list=30%, signal=64%
1829	PIONTEK_PKD1_TARGETS_DN	16	0.56	1.2	0.239	0.436	1	4020	tags=38%, list=20%, signal=47%
1830	OSWALD_HEMATOPOIETIC_STEM_CELL_IN_COLLAGEN_GEL_DN	271	0.36	1.1	0.239	0.584	1	2108	tags=15%, list=10%, signal=17%
1831	KEGG_MEDICUS_REFERENCE_CXCR4_GNB_G_PLCB_PKC_SIGNALING_PATHWAY	30	0.48	1.18	0.24	0.472	1	4386	tags=40%, list=22%, signal=51%
1832	WP_PATHOGENIC_ESCHERICHIA_COLI_INFECTION	49	0.45	1.17	0.24	0.485	1	1168	tags=10%, list=6%, signal=11%
1833	DARWICHE_PAPILLOMA_RISK_HIGH_UP	141	0.38	1.13	0.24	0.544	1	1703	tags=18%, list=8%, signal=19%
1834	REACTOME_G_ALPHA_Q_SIGNALLING_EVENTS	202	0.36	1.11	0.24	0.578	1	3298	tags=25%, list=16%, signal=29%
1835	MIKKELSEN_NPC_ICP_WITH_H3K4ME3	422	0.35	1.09	0.24	0.601	1	4020	tags=27%, list=20%, signal=33%
1836	PID_INTEGRIN_CS_PATHWAY	26	0.51	1.19	0.241	0.456	1	2154	tags=35%, list=11%, signal=39%
1837	REACTOME_GAP_JUNCTION_TRAFFICKING_AND_REGULATION	46	0.46	1.17	0.241	0.48	1	3335	tags=26%, list=16%, signal=31%
1838	HOFMANN_CELL_LYMPHOMA_UP	46	0.45	1.17	0.241	0.492	1	3577	tags=33%, list=18%, signal=39%
1839	KEGG_DILATED_CARDIOMYOPATHY	90	0.41	1.15	0.241	0.509	1	2400	tags=27%, list=12%, signal=30%
1840	PID_AR_PATHWAY	57	0.44	1.16	0.242	0.502	1	3313	tags=19%, list=16%, signal=23%
1841	SESTO_RESPONSE_TO_UV_C7	66	0.43	1.16	0.242	0.505	1	3001	tags=24%, list=15%, signal=28%
1842	PEART_HDAC_PROLIFERATION_CLUSTER_DN	66	0.42	1.15	0.242	0.508	1	6350	tags=42%, list=31%, signal=61%
1843	SANSOM_APC_TARGETS_REQUIRE_MYC	219	0.36	1.12	0.242	0.553	1	4310	tags=24%, list=21%, signal=30%
1844	WU_HBX_TARGETS_3_UP	18	0.54	1.19	0.243	0.461	1	1703	tags=28%, list=8%, signal=30%
1845	REACTOME_TGF_BETA_RECEPTOR_SIGNALING_ACTIVATES_SMADS	46	0.45	1.17	0.243	0.491	1	2400	tags=24%, list=12%, signal=27%
1846	SAGIV_CD24_TARGETS_DN	45	0.46	1.16	0.243	0.491	1	2228	tags=31%, list=11%, signal=35%
1847	REACTOME_SIGNALING_BY_TGFBR3	45	0.45	1.18	0.244	0.464	1	2542	tags=27%, list=12%, signal=30%
1848	MURAKAMI_UV_RESPONSE_6HR_UP	32	0.49	1.18	0.244	0.472	1	2897	tags=31%, list=14%, signal=36%
1849	REACTOME_COPI_INDEPENDENT_GOLGI_TO_ER_RETROGRADE_TRAFFIC	50	0.44	1.17	0.244	0.492	1	3422	tags=24%, list=17%, signal=29%
1850	NOUZOVA_METHYLATED_IN_APL	61	0.42	1.15	0.244	0.514	1	2276	tags=21%, list=11%, signal=24%
1851	YAMASHITA_LIVER_CANCER_WITH_EPCAM_DN	17	0.55	1.19	0.245	0.457	1	453	tags=24%, list=2%, signal=24%
1852	WP_ULCERATIVE_COLITIS_SIGNALING	18	0.53	1.18	0.245	0.466	1	3965	tags=44%, list=19%, signal=55%
1853	SIMBULAN_UV_RESPONSE_NORMAL_DN	32	0.48	1.17	0.245	0.487	1	2570	tags=28%, list=13%, signal=32%
1854	GARGALOVIC_RESPONSE_TO_OXIDIZED_PHOSPHOLIPIDS_TURQUOISE_UP	80	0.4	1.13	0.245	0.542	1	3359	tags=28%, list=16%, signal=33%
1855	BALDWIN_PRKCI_TARGETS_UP	38	0.47	1.17	0.246	0.484	1	2097	tags=24%, list=10%, signal=26%
1856	REACTOME_PLATELET_HOMEOSTASIS	84	0.41	1.14	0.246	0.529	1	3842	tags=31%, list=19%, signal=38%
1857	KEGG_RIG_I_LIKE_RECEPTOR_SIGNALING_PATHWAY	64	0.43	1.16	0.247	0.502	1	5010	tags=31%, list=25%, signal=41%
1858	MAYBURD_RESPONSE_TO_L663536_DN	53	0.44	1.16	0.247	0.506	1	5254	tags=36%, list=26%, signal=48%
1859	JAZAERI_BREAST_CANCER_BRCA1_VS_BRCA2_DN	39	0.46	1.15	0.247	0.507	1	1136	tags=15%, list=6%, signal=16%
1860	ENGELMANN_CANCER_PROGENITORS_DN	65	0.42	1.15	0.248	0.521	1	1754	tags=25%, list=9%, signal=27%
1861	SU_PLACENTA	30	0.49	1.18	0.249	0.477	1	707	tags=13%, list=3%, signal=14%
1862	HAHTOLA_SEZARY_SYNDROM_DN	42	0.47	1.18	0.249	0.478	1	1618	tags=31%, list=8%, signal=34%
1863	WP_UNFOLDED_PROTEIN_RESPONSE	24	0.52	1.2	0.25	0.438	1	3340	tags=42%, list=16%, signal=50%
1864	STAMBOLSKY_TARGETS_OF_MUTATED_TP53_UP	46	0.45	1.16	0.25	0.502	1	3273	tags=24%, list=16%, signal=28%
1865	KEGG_MEDICUS_REFERENCE_ITGA_B_RHOGAP_RHOA_SIGNALING_PATHWAY	23	0.53	1.21	0.252	0.426	1	2796	tags=48%, list=14%, signal=55%
1866	SEKI_INFLAMMATORY_RESPONSE_LPS_DN	23	0.51	1.19	0.252	0.452	1	1871	tags=35%, list=9%, signal=38%
1867	CHUNG_BLISTER_CYTOTOXICITY_UP	130	0.39	1.12	0.252	0.553	1	3306	tags=25%, list=16%, signal=30%
1868	HOLLERN_PAPILLARY_BREAST_TUMOR	18	0.54	1.19	0.253	0.452	1	2314	tags=33%, list=11%, signal=38%
1869	KEGG_MEDICUS_VARIANT_MUTATION_CAUSED_ABERRANT_ABETA_TO_ANTEROGRADE_AXONAL_TRANSPORT	21	0.52	1.18	0.253	0.464	1	1168	tags=14%, list=6%, signal=15%
1870	HOLLERN_EMT_BREAST_TUMOR_DN	113	0.39	1.13	0.253	0.542	1	2991	tags=25%, list=15%, signal=29%
1871	BURTON_ADIPOGENESIS_12	32	0.48	1.17	0.254	0.482	1	7761	tags=44%, list=38%, signal=71%
1872	HOFFMANN_IMMATURE_TO_MATURE_B_LYMPHOCYTE_UP	38	0.47	1.17	0.254	0.492	1	1625	tags=26%, list=8%, signal=29%
1873	HOFMANN_MYELODYSPLASTIC_SYNDROM_LOW_RISK_DN	28	0.48	1.16	0.254	0.491	1	3015	tags=39%, list=15%, signal=46%
1874	YAO_TEMPORAL_RESPONSE_TO_PROGESTERONE_CLUSTER_6	73	0.41	1.14	0.254	0.532	1	2980	tags=30%, list=15%, signal=35%
1875	ONDER_CDH1_TARGETS_1_UP	134	0.38	1.13	0.254	0.549	1	2966	tags=34%, list=15%, signal=40%
1876	STEIN_ESRRA_TARGETS_RESPONSIVE_TO_ESTROGEN_DN	40	0.45	1.15	0.255	0.519	1	5785	tags=52%, list=28%, signal=73%
1877	KEGG_MEDICUS_ENV_FACTOR_TCDD_TO_AHR_SIGNALING_PATHWAY	22	0.52	1.19	0.256	0.458	1	453	tags=23%, list=2%, signal=23%
1878	WANG_RESPONSE_TO_BEXAROTENE_DN	28	0.49	1.18	0.256	0.474	1	2165	tags=21%, list=11%, signal=24%
1879	REACTOME_DISEASES_ASSOCIATED_WITH_O_GLYCOSYLATION_OF_PROTEINS	64	0.43	1.15	0.256	0.512	1	1181	tags=16%, list=6%, signal=17%
1880	URS_ADIPOCYTE_DIFFERENTIATION_UP	64	0.43	1.15	0.256	0.515	1	3294	tags=28%, list=16%, signal=33%
1881	DANG_REGULATED_BY_MYC_DN	236	0.36	1.1	0.256	0.583	1	2796	tags=21%, list=14%, signal=24%
1882	MARIADASON_RESPONSE_TO_BUTYRATE_SULINDAC_4	16	0.56	1.2	0.257	0.433	1	4763	tags=56%, list=23%, signal=73%
1883	WAGNER_APO2_SENSITIVITY	26	0.49	1.16	0.257	0.497	1	1788	tags=19%, list=9%, signal=21%
1884	FONTAINE_PAPILLARY_THYROID_CARCINOMA_DN	75	0.41	1.15	0.257	0.517	1	3962	tags=33%, list=19%, signal=41%
1885	BROWNE_HCMV_INFECTION_24HR_DN	141	0.38	1.12	0.257	0.552	1	1871	tags=18%, list=9%, signal=19%
1886	WP_EPITHELIAL_TO_MESENCHYMAL_TRANSITION_IN_COLORECTAL_CANCER	151	0.37	1.11	0.257	0.578	1	3739	tags=29%, list=18%, signal=35%
1887	BIOCARTA_DC_PATHWAY	15	0.57	1.19	0.258	0.453	1	636	tags=20%, list=3%, signal=21%
1888	TERAMOTO_OPN_TARGETS_CLUSTER_7	16	0.56	1.19	0.258	0.458	1	2697	tags=31%, list=13%, signal=36%
1889	KEGG_O_GLYCAN_BIOSYNTHESIS	29	0.49	1.16	0.259	0.491	1	3098	tags=31%, list=15%, signal=37%
1890	REACTOME_FORMATION_OF_THE_NEPHRIC_DUCT	17	0.54	1.19	0.26	0.456	1	1909	tags=35%, list=9%, signal=39%
1891	WEIGEL_OXIDATIVE_STRESS_BY_HNE_AND_TBH	58	0.43	1.14	0.26	0.528	1	1762	tags=16%, list=9%, signal=17%
1892	TSENG_ADIPOGENIC_POTENTIAL_DN	46	0.44	1.13	0.26	0.542	1	2716	tags=33%, list=13%, signal=38%
1893	PUJANA_BRCA_CENTERED_NETWORK	114	0.39	1.12	0.26	0.551	1	6097	tags=37%, list=30%, signal=52%
1894	KANG_CISPLATIN_RESISTANCE_UP	19	0.53	1.17	0.261	0.483	1	1357	tags=21%, list=7%, signal=23%
1895	REACTOME_METAL_ION_SLC_TRANSPORTERS	23	0.5	1.17	0.261	0.49	1	2990	tags=39%, list=15%, signal=46%
1896	GARGALOVIC_RESPONSE_TO_OXIDIZED_PHOSPHOLIPIDS_BLUE_DN	61	0.43	1.13	0.261	0.54	1	3313	tags=25%, list=16%, signal=29%
1897	PLASARI_TGFB1_SIGNALING_VIA_NFIC_1HR_DN	105	0.39	1.12	0.261	0.562	1	2740	tags=25%, list=13%, signal=28%
1898	KEGG_MEDICUS_REFERENCE_REGULATION_OF_GF_RTK_RAS_ERK_SIGNALING_PTP	20	0.53	1.2	0.262	0.444	1	2388	tags=30%, list=12%, signal=34%
1899	LY_AGING_MIDDLE_DN	16	0.55	1.18	0.262	0.471	1	8641	tags=75%, list=42%, signal=130%
1900	MIKKELSEN_IPS_ICP_WITH_H3K27ME3	48	0.46	1.17	0.262	0.485	1	3542	tags=35%, list=17%, signal=43%
1901	REACTOME_MET_ACTIVATES_PTK2_SIGNALING	26	0.5	1.17	0.262	0.488	1	3208	tags=50%, list=16%, signal=59%
1902	REACTOME_INTERLEUKIN_12_SIGNALING	44	0.44	1.13	0.263	0.546	1	3938	tags=27%, list=19%, signal=34%
1903	ZHANG_BREAST_CANCER_PROGENITORS_UP	422	0.34	1.08	0.264	0.615	1	6200	tags=42%, list=30%, signal=59%
1904	REACTOME_CHONDROITIN_SULFATE_BIOSYNTHESIS	19	0.54	1.2	0.265	0.445	1	2478	tags=37%, list=12%, signal=42%
1905	WP_WNT_SIGNALING_AND_PLURIPOTENCY	98	0.4	1.13	0.265	0.542	1	2242	tags=21%, list=11%, signal=24%
1906	WP_PATHOPHYSIOLOGICAL_ROLES_OF_DUX4_IN_FSHD1	15	0.57	1.2	0.266	0.442	1	2500	tags=33%, list=12%, signal=38%
1907	AMUNDSON_DNA_DAMAGE_RESPONSE_TP53	15	0.55	1.17	0.266	0.489	1	2711	tags=53%, list=13%, signal=61%
1908	REACTOME_TRANSCRIPTIONAL_REGULATION_BY_THE_AP_2_TFAP2_FAMILY_OF_TRANSCRIPTION_FACTORS	35	0.47	1.15	0.266	0.517	1	2385	tags=23%, list=12%, signal=26%
1909	BIOCARTA_CALCINEURIN_PATHWAY	17	0.54	1.18	0.267	0.47	1	4973	tags=53%, list=24%, signal=70%
1910	REACTOME_TRANSCRIPTIONAL_REGULATION_OF_BROWN_AND_BEIGE_ADIPOCYTE_DIFFERENTIATION	30	0.48	1.16	0.267	0.491	1	3436	tags=23%, list=17%, signal=28%
1911	ROSS_LEUKEMIA_WITH_MLL_FUSIONS	78	0.41	1.13	0.267	0.54	1	3687	tags=33%, list=18%, signal=41%
1912	REACTOME_INSULIN_PROCESSING	25	0.49	1.16	0.268	0.494	1	3940	tags=36%, list=19%, signal=45%
1913	SASAI_RESISTANCE_TO_NEOPLASTIC_TRANSFROMATION	44	0.45	1.15	0.268	0.509	1	2333	tags=34%, list=11%, signal=38%
1914	CHANG_IMMORTALIZED_BY_HPV31_UP	72	0.4	1.13	0.268	0.55	1	1773	tags=18%, list=9%, signal=20%
1915	LEE_LIVER_CANCER_MYC_E2F1_DN	60	0.43	1.14	0.269	0.524	1	2791	tags=23%, list=14%, signal=27%
1916	BIOCARTA_COMP_PATHWAY	18	0.55	1.19	0.27	0.456	1	1931	tags=28%, list=9%, signal=31%
1917	REACTOME_EXTRA_NUCLEAR_ESTROGEN_SIGNALING	71	0.42	1.14	0.27	0.535	1	4658	tags=42%, list=23%, signal=55%
1918	MORI_MATURE_B_LYMPHOCYTE_UP	93	0.4	1.13	0.27	0.547	1	2407	tags=24%, list=12%, signal=27%
1919	KEGG_MEDICUS_REFERENCE_TLR7_9_IRF7_SIGNALING_PATHWAY	15	0.56	1.18	0.271	0.47	1	2548	tags=13%, list=12%, signal=15%
1920	ELVIDGE_HIF1A_TARGETS_DN	88	0.39	1.12	0.271	0.562	1	1449	tags=19%, list=7%, signal=21%
1921	REACTOME_UNFOLDED_PROTEIN_RESPONSE_UPR	90	0.39	1.12	0.271	0.563	1	4767	tags=32%, list=23%, signal=42%
1922	LI_ESTROGENE_MCF7_E2_RESPONSE_DN	38	0.46	1.15	0.272	0.513	1	1732	tags=29%, list=8%, signal=32%
1923	KEGG_SMALL_CELL_LUNG_CANCER	81	0.41	1.13	0.272	0.544	1	3356	tags=31%, list=16%, signal=37%
1924	SCHLOSSER_SERUM_RESPONSE_AUGMENTED_BY_MYC	104	0.39	1.12	0.272	0.553	1	4449	tags=22%, list=22%, signal=28%
1925	KEGG_MEDICUS_VARIANT_MUTATION_INACTIVATED_PRKAR1A_TO_ACTH_CORTISOL_SIGNALING_PATHWAY	18	0.53	1.18	0.273	0.472	1	5256	tags=44%, list=26%, signal=60%
1926	QI_PLASMACYTOMA_DN	95	0.4	1.12	0.273	0.553	1	3759	tags=31%, list=18%, signal=37%
1927	REACTOME_POST_CHAPERONIN_TUBULIN_FOLDING_PATHWAY	21	0.52	1.16	0.274	0.493	1	1168	tags=14%, list=6%, signal=15%
1928	WP_NAD_BIOSYNTHETIC_PATHWAYS	22	0.51	1.16	0.274	0.503	1	245	tags=9%, list=1%, signal=9%
1929	KEGG_BLADDER_CANCER	42	0.46	1.16	0.274	0.505	1	1858	tags=19%, list=9%, signal=21%
1930	REACTOME_THE_ROLE_OF_NEF_IN_HIV_1_REPLICATION_AND_DISEASE_PATHOGENESIS	27	0.48	1.15	0.274	0.515	1	1182	tags=15%, list=6%, signal=16%
1931	HU_GENOTOXIN_ACTION_DIRECT_VS_INDIRECT_4HR	37	0.46	1.14	0.274	0.523	1	3880	tags=32%, list=19%, signal=40%
1932	CARD_MIR302A_TARGETS	75	0.4	1.13	0.274	0.539	1	3600	tags=28%, list=18%, signal=34%
1933	LEE_METASTASIS_AND_ALTERNATIVE_SPLICING_DN	43	0.44	1.14	0.275	0.524	1	2522	tags=16%, list=12%, signal=19%
1934	REACTOME_BILE_ACID_AND_BILE_SALT_METABOLISM	44	0.45	1.14	0.275	0.526	1	2577	tags=25%, list=13%, signal=29%
1935	KEGG_MEDICUS_REFERENCE_IL1_IL1R_P38_SIGNALING_PATHWAY	16	0.56	1.17	0.276	0.482	1	5799	tags=50%, list=28%, signal=70%
1936	OKAWA_NEUROBLASTOMA_1P36_31_DELETION	21	0.51	1.16	0.277	0.505	1	3786	tags=29%, list=19%, signal=35%
1937	REACTOME_SEALING_OF_THE_NUCLEAR_ENVELOPE_NE_BY_ESCRT_III	29	0.49	1.16	0.277	0.506	1	5463	tags=41%, list=27%, signal=56%
1938	KEGG_BASAL_CELL_CARCINOMA	55	0.43	1.14	0.277	0.532	1	3158	tags=31%, list=15%, signal=36%
1939	ODONNELL_METASTASIS_UP	75	0.4	1.12	0.277	0.56	1	4618	tags=31%, list=23%, signal=40%
1940	BAELDE_DIABETIC_NEPHROPATHY_DN	420	0.34	1.08	0.277	0.62	1	2882	tags=24%, list=14%, signal=27%
1941	REACTOME_NGF_STIMULATED_TRANSCRIPTION	36	0.46	1.16	0.278	0.502	1	2542	tags=28%, list=12%, signal=32%
1942	AKL_HTLV1_INFECTION_UP	25	0.49	1.15	0.278	0.509	1	4200	tags=48%, list=21%, signal=60%
1943	WP_CORTICOTROPINRELEASING_HORMONE_SIGNALING	88	0.4	1.13	0.278	0.549	1	2400	tags=24%, list=12%, signal=27%
1944	MARSON_FOXP3_TARGETS_UP	61	0.41	1.12	0.278	0.552	1	3867	tags=34%, list=19%, signal=42%
1945	REACTOME_DAP12_SIGNALING	28	0.49	1.15	0.279	0.508	1	3574	tags=43%, list=18%, signal=52%
1946	REACTOME_NOD1_2_SIGNALING_PATHWAY	35	0.46	1.15	0.279	0.509	1	3969	tags=31%, list=19%, signal=39%
1947	SUNG_METASTASIS_STROMA_DN	53	0.43	1.13	0.279	0.538	1	3233	tags=26%, list=16%, signal=31%
1948	HARRIS_BRAIN_CANCER_PROGENITORS	39	0.46	1.13	0.279	0.54	1	1587	tags=21%, list=8%, signal=22%
1949	LEE_LIVER_CANCER_CIPROFIBRATE_UP	59	0.42	1.13	0.279	0.542	1	1780	tags=25%, list=9%, signal=28%
1950	VANTVEER_BREAST_CANCER_POOR_PROGNOSIS	49	0.42	1.12	0.279	0.553	1	3511	tags=31%, list=17%, signal=37%
1951	PID_ATR_PATHWAY	38	0.45	1.12	0.28	0.552	1	7402	tags=53%, list=36%, signal=82%
1952	GAZDA_DIAMOND_BLACKFAN_ANEMIA_MYELOID_UP	30	0.48	1.15	0.281	0.517	1	2288	tags=30%, list=11%, signal=34%
1953	ELVIDGE_HIF1A_AND_HIF2A_TARGETS_UP	41	0.45	1.14	0.281	0.529	1	3741	tags=37%, list=18%, signal=45%
1954	BIOCARTA_MCM_PATHWAY	18	0.53	1.16	0.282	0.492	1	5704	tags=50%, list=28%, signal=69%
1955	MCBRYAN_PUBERTAL_BREAST_5_6WK_UP	119	0.39	1.12	0.282	0.557	1	2319	tags=23%, list=11%, signal=25%
1956	KEGG_MEDICUS_VARIANT_MUTATION_ACTIVATED_PRKACA_TO_ACTH_CORTISOL_SIGNALING_PATHWAY	17	0.53	1.17	0.283	0.489	1	5256	tags=47%, list=26%, signal=63%
1957	LEE_AGING_MUSCLE_DN	37	0.46	1.15	0.283	0.515	1	1013	tags=16%, list=5%, signal=17%
1958	YAO_TEMPORAL_RESPONSE_TO_PROGESTERONE_CLUSTER_0	70	0.41	1.12	0.283	0.553	1	1871	tags=20%, list=9%, signal=22%
1959	ABRAHAM_ALPC_VS_MULTIPLE_MYELOMA_DN	20	0.53	1.18	0.284	0.474	1	2400	tags=25%, list=12%, signal=28%
1960	BIOCARTA_BAD_PATHWAY	25	0.49	1.15	0.284	0.522	1	1339	tags=20%, list=7%, signal=21%
1961	HUANG_DASATINIB_SENSITIVITY_UP	78	0.41	1.12	0.284	0.552	1	3389	tags=37%, list=17%, signal=44%
1962	WP_EBOLA_VIRUS_INFECTION_IN_HOST	122	0.38	1.11	0.284	0.576	1	3609	tags=30%, list=18%, signal=37%
1963	HUANG_GATA2_TARGETS_UP	147	0.37	1.1	0.284	0.587	1	2847	tags=24%, list=14%, signal=27%
1964	MASSARWEH_TAMOXIFEN_RESISTANCE_DN	237	0.35	1.09	0.284	0.607	1	4253	tags=34%, list=21%, signal=43%
1965	KEGG_PRIMARY_BILE_ACID_BIOSYNTHESIS	16	0.55	1.16	0.285	0.491	1	366	tags=13%, list=2%, signal=13%
1966	NAKAMURA_METASTASIS_MODEL_DN	43	0.44	1.12	0.285	0.556	1	2403	tags=40%, list=12%, signal=45%
1967	REACTOME_ACTIVATION_OF_BAD_AND_TRANSLOCATION_TO_MITOCHONDRIA	15	0.54	1.17	0.286	0.489	1	1339	tags=20%, list=7%, signal=21%
1968	BIOCARTA_NO1_PATHWAY	28	0.48	1.14	0.286	0.525	1	3559	tags=36%, list=17%, signal=43%
1969	LEE_AGING_NEOCORTEX_DN	63	0.42	1.13	0.286	0.548	1	3983	tags=33%, list=20%, signal=41%
1970	ALCALAY_AML_BY_NPM1_LOCALIZATION_DN	183	0.36	1.1	0.286	0.585	1	3072	tags=27%, list=15%, signal=32%
1971	HOFMANN_MYELODYSPLASTIC_SYNDROM_RISK_UP	21	0.51	1.15	0.287	0.508	1	3015	tags=33%, list=15%, signal=39%
1972	LANDIS_ERBB2_BREAST_PRENEOPLASTIC_UP	19	0.51	1.16	0.288	0.502	1	2735	tags=32%, list=13%, signal=36%
1973	LEIN_MIDBRAIN_MARKERS	78	0.4	1.12	0.288	0.565	1	4369	tags=35%, list=21%, signal=44%
1974	REACTOME_RESOLUTION_OF_D_LOOP_STRUCTURES_THROUGH_SYNTHESIS_DEPENDENT_STRAND_ANNEALING_SDSA	25	0.49	1.16	0.289	0.5	1	7076	tags=56%, list=35%, signal=86%
1975	ABE_VEGFA_TARGETS	17	0.53	1.15	0.289	0.513	1	1083	tags=29%, list=5%, signal=31%
1976	ZWANG_CLASS_2_TRANSIENTLY_INDUCED_BY_EGF	48	0.44	1.14	0.289	0.529	1	1763	tags=27%, list=9%, signal=30%
1977	GROSS_HYPOXIA_VIA_ELK3_ONLY_UP	33	0.47	1.12	0.289	0.552	1	2470	tags=33%, list=12%, signal=38%
1978	LUI_THYROID_CANCER_CLUSTER_1	50	0.42	1.12	0.289	0.558	1	2601	tags=22%, list=13%, signal=25%
1979	BERENJENO_TRANSFORMED_BY_RHOA_FOREVER_UP	19	0.53	1.18	0.29	0.478	1	756	tags=32%, list=4%, signal=33%
1980	REACTOME_THE_CANONICAL_RETINOID_CYCLE_IN_RODS_TWILIGHT_VISION	23	0.51	1.16	0.291	0.505	1	1824	tags=30%, list=9%, signal=33%
1981	BIDUS_METASTASIS_DN	149	0.37	1.1	0.291	0.59	1	2355	tags=18%, list=12%, signal=20%
1982	KEGG_CALCIUM_SIGNALING_PATHWAY	170	0.36	1.1	0.292	0.588	1	3559	tags=26%, list=17%, signal=31%
1983	LIANG_HEMATOPOIESIS_STEM_CELL_NUMBER_LARGE_VS_TINY_UP	39	0.45	1.15	0.293	0.52	1	593	tags=13%, list=3%, signal=13%
1984	WP_INTRAFLAGELLAR_TRANSPORT_PROTEINS_BINDING_TO_DYNEIN	27	0.48	1.14	0.293	0.523	1	3255	tags=30%, list=16%, signal=35%
1985	REACTOME_CD209_DC_SIGN_SIGNALING	21	0.5	1.14	0.293	0.524	1	3389	tags=43%, list=17%, signal=51%
1986	BIOCARTA_RAC1_PATHWAY	20	0.5	1.14	0.293	0.533	1	2883	tags=35%, list=14%, signal=41%
1987	LEE_LIVER_CANCER_SURVIVAL_DN	171	0.36	1.09	0.293	0.599	1	5303	tags=36%, list=26%, signal=48%
1988	WP_SUDDEN_INFANT_DEATH_SYNDROME_SIDS_SUSCEPTIBILITY_PATHWAYS	149	0.37	1.09	0.293	0.599	1	2507	tags=21%, list=12%, signal=24%
1989	WANG_METASTASIS_OF_BREAST_CANCER	15	0.54	1.17	0.294	0.487	1	4302	tags=47%, list=21%, signal=59%
1990	PID_PRL_SIGNALING_EVENTS_PATHWAY	21	0.5	1.14	0.294	0.532	1	2875	tags=33%, list=14%, signal=39%
1991	DAVICIONI_PAX_FOXO1_SIGNATURE_IN_ARMS_UP	60	0.41	1.12	0.294	0.562	1	2956	tags=30%, list=14%, signal=35%
1992	WP_ALSTROM_SYNDROME	33	0.46	1.12	0.295	0.552	1	3864	tags=33%, list=19%, signal=41%
1993	KEGG_MEDICUS_REFERENCE_CXCR_GNB_G_PI3K_AKT_SIGNALING_PATHWAY	25	0.49	1.14	0.296	0.531	1	4162	tags=36%, list=20%, signal=45%
1994	REACTOME_DISEASES_OF_MITOTIC_CELL_CYCLE	37	0.45	1.13	0.296	0.542	1	4613	tags=27%, list=23%, signal=35%
1995	BOYLAN_MULTIPLE_MYELOMA_D_CLUSTER_DN	34	0.46	1.13	0.296	0.546	1	1029	tags=15%, list=5%, signal=15%
1996	REACTOME_CIRCADIAN_CLOCK	67	0.41	1.12	0.296	0.557	1	3436	tags=22%, list=17%, signal=27%
1997	LIM_MAMMARY_LUMINAL_MATURE_UP	111	0.38	1.11	0.296	0.571	1	3650	tags=35%, list=18%, signal=43%
1998	HESS_TARGETS_OF_HOXA9_AND_MEIS1_UP	65	0.41	1.11	0.296	0.58	1	3668	tags=34%, list=18%, signal=41%
1999	KATSANOU_ELAVL1_TARGETS_UP	157	0.37	1.09	0.296	0.599	1	3208	tags=30%, list=16%, signal=35%
[truncated: 1,853 more rows]

## Sheet: GSE199152_Up_in_IPF
#	Gene Set	SIZE	ES	NES	NOM p-val	FDR q-val	FWER p-val	RANK AT MAX	LEADING EDGE
1	REACTOME_SIGNALING_BY_THE_B_CELL_RECEPTOR_BCR	164	0.875841	2.96102	0	0	0	848	tags=37%, list=4%, signal=38%
2	REACTOME_FCERI_MEDIATED_NF_KB_ACTIVATION	134	0.896033	2.93744	0	0	0	657	tags=41%, list=3%, signal=42%
3	REACTOME_PARASITE_INFECTION	116	0.898433	2.93117	0	0	0	657	tags=49%, list=3%, signal=50%
4	REACTOME_ANTIGEN_ACTIVATES_B_CELL_RECEPTOR_BCR_LEADING_TO_GENERATION_OF_SECOND_MESSENGERS	86	0.937944	2.91594	0	0	0	848	tags=70%, list=4%, signal=72%
5	REACTOME_FCGR_ACTIVATION	69	0.951056	2.90973	0	0	0	657	tags=83%, list=3%, signal=85%
6	REACTOME_ROLE_OF_PHOSPHOLIPIDS_IN_PHAGOCYTOSIS	82	0.93593	2.90325	0	0	0	657	tags=71%, list=3%, signal=73%
7	REACTOME_FCERI_MEDIATED_MAPK_ACTIVATION	87	0.928128	2.89197	0	0	0	657	tags=63%, list=3%, signal=65%
8	REACTOME_ROLE_OF_LAT2_NTAL_LAB_ON_CALCIUM_MOBILIZATION	71	0.951708	2.89085	0	0	0	657	tags=77%, list=3%, signal=79%
9	REACTOME_CD22_MEDIATED_BCR_REGULATION	61	0.962705	2.87113	0	0	0	848	tags=95%, list=4%, signal=98%
10	REACTOME_FCERI_MEDIATED_CA_2_MOBILIZATION	86	0.931461	2.86235	0	0	0	657	tags=64%, list=3%, signal=66%
11	REACTOME_FCGR3A_MEDIATED_IL10_SYNTHESIS	94	0.898407	2.84171	0	0	0	743	tags=62%, list=3%, signal=63%
12	REACTOME_FCGAMMA_RECEPTOR_FCGR_DEPENDENT_PHAGOCYTOSIS	143	0.863434	2.84101	0	0	0	657	tags=41%, list=3%, signal=41%
13	REACTOME_SCAVENGING_OF_HEME_FROM_PLASMA	69	0.925338	2.8373	0	0	0	657	tags=81%, list=3%, signal=83%
14	REACTOME_FC_EPSILON_RECEPTOR_FCERI_SIGNALING	184	0.837698	2.827	0	0	0	657	tags=30%, list=3%, signal=31%
15	REACTOME_INITIAL_TRIGGERING_OF_COMPLEMENT	77	0.889345	2.80149	0	0	0	1456	tags=81%, list=6%, signal=86%
16	REACTOME_ANTI_INFLAMMATORY_RESPONSE_FAVOURING_LEISHMANIA_PARASITE_INFECTION	130	0.846947	2.78856	0	0	0	743	tags=46%, list=3%, signal=47%
17	REACTOME_CREATION_OF_C4_AND_C2_ACTIVATORS	69	0.918121	2.76111	0	0	0	824	tags=84%, list=4%, signal=87%
18	REACTOME_POTENTIAL_THERAPEUTICS_FOR_SARS	154	0.821675	2.72495	0	0	0	848	tags=38%, list=4%, signal=39%
19	REACTOME_COMPLEMENT_CASCADE	105	0.852909	2.71176	0	0	0	1539	tags=67%, list=7%, signal=71%
20	REACTOME_BINDING_AND_UPTAKE_OF_LIGANDS_BY_SCAVENGER_RECEPTORS	98	0.856456	2.69728	0	0	0	824	tags=63%, list=4%, signal=65%
21	REACTOME_LEISHMANIA_INFECTION	215	0.754517	2.58564	0	0	0	743	tags=28%, list=3%, signal=29%
22	SENGUPTA_NASOPHARYNGEAL_CARCINOMA_DN	351	0.719313	2.55096	0	0	0	3868	tags=64%, list=16%, signal=75%
23	REACTOME_CELL_SURFACE_INTERACTIONS_AT_THE_VASCULAR_WALL	179	0.738676	2.50172	0	0	0	758	tags=36%, list=3%, signal=37%
24	ANASTASSIOU_MULTICANCER_INVASIVENESS_SIGNATURE	64	0.812581	2.43769	0	0	0	2336	tags=72%, list=10%, signal=80%
25	REACTOME_IMMUNOREGULATORY_INTERACTIONS_BETWEEN_A_LYMPHOID_AND_A_NON_LYMPHOID_CELL	183	0.722544	2.42695	0	0	0	657	tags=33%, list=3%, signal=34%
26	HUPER_BREAST_BASAL_VS_LUMINAL_UP	50	0.829533	2.37582	0	0	0	1710	tags=52%, list=7%, signal=56%
27	CROMER_TUMORIGENESIS_UP	56	0.804314	2.37333	0	0	0	2569	tags=59%, list=11%, signal=66%
28	REACTOME_KERATINIZATION	68	0.7784	2.35584	0	0	0	1756	tags=41%, list=7%, signal=44%
29	REACTOME_FORMATION_OF_THE_CORNIFIED_ENVELOPE	67	0.779403	2.33008	0	0	0	1756	tags=42%, list=7%, signal=45%
30	NABA_ECM_REGULATORS	201	0.685442	2.32538	0	0	0	2731	tags=43%, list=12%, signal=49%
31	MCLACHLAN_DENTAL_CARIES_UP	260	0.670132	2.31837	0	0	0	3066	tags=37%, list=13%, signal=42%
32	REACTOME_COLLAGEN_DEGRADATION	62	0.770444	2.30574	0	0	0	2992	tags=65%, list=13%, signal=74%
33	REACTOME_DEGRADATION_OF_THE_EXTRACELLULAR_MATRIX	134	0.703093	2.30268	0	0	0	3063	tags=50%, list=13%, signal=57%
34	SMID_BREAST_CANCER_RELAPSE_IN_BONE_DN	296	0.654887	2.29607	0	0	0	3453	tags=40%, list=15%, signal=46%
35	TURASHVILI_BREAST_LOBULAR_CARCINOMA_VS_LOBULAR_NORMAL_DN	73	0.756321	2.27713	0	0	0	2962	tags=53%, list=13%, signal=61%
36	KEGG_PORPHYRIN_AND_CHLOROPHYLL_METABOLISM	36	0.833624	2.27483	0	0	0	1482	tags=36%, list=6%, signal=38%
37	TURASHVILI_BREAST_LOBULAR_CARCINOMA_VS_DUCTAL_NORMAL_UP	67	0.750026	2.26661	0	0	0	2336	tags=46%, list=10%, signal=51%
38	NAKAYAMA_SOFT_TISSUE_TUMORS_PCA2_UP	83	0.726581	2.26343	0	0	0	3890	tags=70%, list=17%, signal=83%
39	REACTOME_COLLAGEN_FORMATION	87	0.715897	2.26059	0	0	0	3173	tags=55%, list=14%, signal=64%
40	SALVADOR_MARTIN_PEDIATRIC_TBD_ANTI_TNF_THERAPY_NONRESPONDER_POST_TREATMENT_DN	16	0.974367	2.25302	0	0	0	617	tags=100%, list=3%, signal=103%
41	REACTOME_ASSEMBLY_OF_COLLAGEN_FIBRILS_AND_OTHER_MULTIMERIC_STRUCTURES	59	0.751984	2.25111	0	0	0	2992	tags=59%, list=13%, signal=68%
42	TURASHVILI_BREAST_DUCTAL_CARCINOMA_VS_DUCTAL_NORMAL_UP	47	0.771392	2.21936	0	0	0	2194	tags=40%, list=9%, signal=44%
43	POOLA_INVASIVE_BREAST_CANCER_UP	291	0.632283	2.21708	0	0	0	3286	tags=37%, list=14%, signal=42%
44	RICKMAN_HEAD_AND_NECK_CANCER_D	39	0.802447	2.21649	0	0	0	2307	tags=62%, list=10%, signal=68%
45	WP_GLUCURONIDATION	22	0.883476	2.21507	0	0	0	859	tags=55%, list=4%, signal=57%
46	KEGG_PENTOSE_AND_GLUCURONATE_INTERCONVERSIONS	23	0.889437	2.21007	0	0	0	859	tags=48%, list=4%, signal=50%
47	BOSCO_EPITHELIAL_DIFFERENTIATION_MODULE	62	0.734527	2.20135	0	0	0	1326	tags=42%, list=6%, signal=44%
48	FOROUTAN_INTEGRATED_TGFB_EMT_UP	120	0.673992	2.19114	0	0	0	3542	tags=49%, list=15%, signal=58%
49	RASHI_RESPONSE_TO_IONIZING_RADIATION_6	94	0.691334	2.18993	0	0	0	2066	tags=27%, list=9%, signal=29%
50	MATTIOLI_MGUS_VS_PCL	123	0.67433	2.18589	0	0	0	993	tags=20%, list=4%, signal=20%
51	REACTOME_EXTRACELLULAR_MATRIX_ORGANIZATION	289	0.629301	2.17825	0	0	0	3078	tags=41%, list=13%, signal=46%
52	COWLING_MYCN_TARGETS	42	0.758457	2.17234	0	0	0	1816	tags=38%, list=8%, signal=41%
53	REACTOME_GLUCURONIDATION	20	0.908919	2.17044	0	0	0	859	tags=65%, list=4%, signal=67%
54	BOQUEST_STEM_CELL_UP	260	0.628215	2.16555	0	0	0	3858	tags=49%, list=16%, signal=58%
55	NABA_CORE_MATRISOME	252	0.62217	2.1627	0	0	0	3675	tags=50%, list=16%, signal=59%
56	REACTOME_ASPIRIN_ADME	32	0.807315	2.1546	0	0	0	859	tags=41%, list=4%, signal=42%
57	RODWELL_AGING_KIDNEY_NO_BLOOD_UP	219	0.6285	2.15241	0	0	0	4452	tags=49%, list=19%, signal=60%
58	WP_MATRIX_METALLOPROTEINASES	27	0.833267	2.15026	0	0	0	1532	tags=52%, list=7%, signal=55%
59	MEBARKI_HCC_PROGENITOR_WNT_UP	182	0.630727	2.15007	0	0	0	4466	tags=50%, list=19%, signal=61%
60	DOANE_BREAST_CANCER_ESR1_DN	43	0.767111	2.14925	0	0	0	3386	tags=58%, list=14%, signal=68%
61	LI_AMPLIFIED_IN_LUNG_CANCER	181	0.632921	2.14477	0	0	0	6367	tags=59%, list=27%, signal=80%
62	REACTOME_ACTIVATION_OF_MATRIX_METALLOPROTEINASES	30	0.820541	2.13486	0	0	0	1570	tags=57%, list=7%, signal=61%
63	WP_PANCREATIC_CANCER_SUBTYPES	42	0.769518	2.13439	0	0	0	2326	tags=60%, list=10%, signal=66%
64	KEGG_ASCORBATE_AND_ALDARATE_METABOLISM	21	0.87182	2.12237	0	0	0	1442	tags=62%, list=6%, signal=66%
65	CLASPER_LYMPHATIC_VESSELS_DURING_METASTASIS_DN	35	0.774886	2.12035	0	1.67884e-05	0.001	2621	tags=66%, list=11%, signal=74%
66	VECCHI_GASTRIC_CANCER_ADVANCED_VS_EARLY_UP	173	0.631381	2.10833	0	1.6534e-05	0.001	3245	tags=42%, list=14%, signal=49%
67	MEBARKI_HCC_PROGENITOR_WNT_UP_CTNNB1_DEPENDENT	82	0.678597	2.10405	0	1.62872e-05	0.001	2945	tags=44%, list=13%, signal=50%
68	YAO_TEMPORAL_RESPONSE_TO_PROGESTERONE_CLUSTER_16	79	0.685212	2.10361	0	1.60477e-05	0.001	3542	tags=47%, list=15%, signal=55%
69	SAUL_SEN_MAYO	116	0.654251	2.10341	0	1.58151e-05	0.001	3200	tags=42%, list=14%, signal=49%
70	SHEDDEN_LUNG_CANCER_GOOD_SURVIVAL_A12	281	0.604546	2.10107	0	1.55892e-05	0.001	4333	tags=44%, list=18%, signal=54%
71	SABATES_COLORECTAL_ADENOMA_UP	128	0.640643	2.09629	0	1.53696e-05	0.001	3465	tags=48%, list=15%, signal=56%
72	REACTOME_COLLAGEN_BIOSYNTHESIS_AND_MODIFYING_ENZYMES	65	0.706305	2.09484	0	1.51562e-05	0.001	3173	tags=57%, list=14%, signal=66%
73	NABA_MATRISOME_PRIMARY_METASTATIC_COLORECTAL_TUMOR	58	0.706835	2.08855	0	1.49485e-05	0.001	4122	tags=57%, list=18%, signal=69%
74	JAEGER_METASTASIS_DN	245	0.610774	2.08788	0	1.47465e-05	0.001	2891	tags=32%, list=12%, signal=36%
75	FARMER_BREAST_CANCER_CLUSTER_4	19	0.843295	2.08432	0	1.45499e-05	0.001	2945	tags=89%, list=13%, signal=102%
76	ANDERSEN_CHOLANGIOCARCINOMA_CLASS2	170	0.617205	2.07511	0	1.43585e-05	0.001	4505	tags=53%, list=19%, signal=65%
77	PID_SYNDECAN_1_PATHWAY	45	0.730192	2.06361	0	2.82074e-05	0.002	3078	tags=56%, list=13%, signal=64%
78	SESTO_RESPONSE_TO_UV_C7	70	0.684944	2.05766	0	2.78458e-05	0.002	4914	tags=50%, list=21%, signal=63%
79	REACTOME_SARS_COV_INFECTIONS	453	0.578324	2.05039	0	2.74933e-05	0.002	657	tags=13%, list=3%, signal=13%
80	CREIGHTON_ENDOCRINE_THERAPY_RESISTANCE_2	456	0.579823	2.04987	0	2.71497e-05	0.002	5014	tags=45%, list=21%, signal=56%
81	CHIANG_LIVER_CANCER_SUBCLASS_PROLIFERATION_UP	176	0.607751	2.04831	0	2.68145e-05	0.002	5838	tags=59%, list=25%, signal=77%
82	YAMASHITA_METHYLATED_IN_PROSTATE_CANCER	56	0.695136	2.04289	0	3.97084e-05	0.003	2455	tags=39%, list=10%, signal=44%
83	NABA_MATRISOME_HGSOC_OMENTAL_METASTASIS	56	0.692348	2.04284	0	3.923e-05	0.003	3245	tags=52%, list=14%, signal=60%
84	CHIANG_LIVER_CANCER_SUBCLASS_CTNNB1_DN	166	0.612205	2.04171	0	3.8763e-05	0.003	3062	tags=42%, list=13%, signal=47%
85	NABA_COLLAGENS	42	0.730879	2.03864	0	5.10746e-05	0.004	3173	tags=64%, list=14%, signal=74%
86	REACTOME_COLLAGEN_CHAIN_TRIMERIZATION	42	0.730879	2.03691	0	5.04807e-05	0.004	3173	tags=64%, list=14%, signal=74%
87	SENGUPTA_NASOPHARYNGEAL_CARCINOMA_WITH_LMP1_DN	163	0.60721	2.03168	0	7.48102e-05	0.006	1936	tags=31%, list=8%, signal=34%
88	RIGGI_EWING_SARCOMA_PROGENITOR_DN	191	0.600838	2.02959	0	8.63087e-05	0.007	4205	tags=52%, list=18%, signal=63%
89	SOTIRIOU_BREAST_CANCER_GRADE_1_VS_3_UP	152	0.612777	2.02953	0	8.53389e-05	0.007	6775	tags=66%, list=29%, signal=92%
90	NOUSHMEHR_GBM_SILENCED_BY_METHYLATION	47	0.708933	2.02668	0	0.00010852	0.009	2860	tags=43%, list=12%, signal=48%
91	DELYS_THYROID_CANCER_UP	441	0.568439	2.02176	0	0.000131414	0.01	4506	tags=39%, list=19%, signal=47%
92	THUM_MIR21_TARGETS_HEART_DISEASE_UP	17	0.870636	2.01784	0	0.000141729	0.011	2194	tags=82%, list=9%, signal=91%
93	HOLLERN_SQUAMOUS_BREAST_TUMOR	135	0.612584	2.00829	0	0.000151902	0.012	2483	tags=32%, list=11%, signal=35%
94	KEGG_RETINOL_METABOLISM	55	0.683767	2.00644	0	0.000173428	0.014	1399	tags=33%, list=6%, signal=35%
95	KEGG_STEROID_HORMONE_BIOSYNTHESIS	44	0.710965	2.00454	0	0.000205546	0.017	859	tags=34%, list=4%, signal=35%
96	GU_PDEF_TARGETS_DN	35	0.740916	1.99796	0	0.000328485	0.027	3046	tags=37%, list=13%, signal=43%
97	REACTOME_REGULATION_OF_INSULIN_LIKE_GROWTH_FACTOR_IGF_TRANSPORT_AND_UPTAKE_BY_INSULIN_LIKE_GROWTH_FACTOR_BINDING_PROTEINS_IGFBPS	109	0.623977	1.99633	0	0.000359065	0.03	4307	tags=55%, list=18%, signal=67%
98	AMIT_SERUM_RESPONSE_480_MCF10A	37	0.730458	1.99325	0	0.000377604	0.031	1158	tags=19%, list=5%, signal=20%
99	KEGG_METABOLISM_OF_XENOBIOTICS_BY_CYTOCHROME_P450	63	0.660792	1.99153	0	0.000406651	0.034	1225	tags=32%, list=5%, signal=33%
100	LINDVALL_IMMORTALIZED_BY_TERT_DN	72	0.660401	1.99015	0	0.000413426	0.035	4143	tags=47%, list=18%, signal=57%
101	ROSTY_CERVICAL_CANCER_PROLIFERATION_CLUSTER	139	0.602238	1.98807	0	0.000409332	0.035	5551	tags=61%, list=24%, signal=80%
102	DESERT_STEM_CELL_HEPATOCELLULAR_CARCINOMA_SUBCLASS_UP	240	0.576028	1.98671	0	0.000405319	0.035	6235	tags=53%, list=27%, signal=71%
103	LEI_MYB_TARGETS	316	0.56402	1.98334	0	0.000454254	0.039	4603	tags=34%, list=20%, signal=42%
104	KIM_GLIS2_TARGETS_UP	84	0.641221	1.9796	0	0.00047077	0.041	3848	tags=46%, list=16%, signal=55%
105	KEGG_STARCH_AND_SUCROSE_METABOLISM	45	0.689594	1.97916	0	0.000476671	0.042	859	tags=24%, list=4%, signal=25%
106	HANN_RESISTANCE_TO_BCL2_INHIBITOR_UP	30	0.730203	1.97175	0	0.000574678	0.052	1948	tags=43%, list=8%, signal=47%
107	LUI_THYROID_CANCER_CLUSTER_4	21	0.80394	1.97108	0	0.000579606	0.053	1415	tags=43%, list=6%, signal=46%
108	SARRIO_EPITHELIAL_MESENCHYMAL_TRANSITION_UP	163	0.592665	1.9692	0	0.000614518	0.057	5388	tags=49%, list=23%, signal=63%
109	SESTO_RESPONSE_TO_UV_C4	20	0.812726	1.96297	0	0.000688661	0.065	899	tags=20%, list=4%, signal=21%
110	WESTON_VEGFA_TARGETS_6HR	49	0.684945	1.96279	0	0.000682401	0.065	3326	tags=53%, list=14%, signal=62%
111	RHODES_CANCER_META_SIGNATURE	65	0.648765	1.96275	0	0.000676253	0.065	7480	tags=78%, list=32%, signal=115%
112	HINATA_NFKB_TARGETS_KERATINOCYTE_UP	84	0.629958	1.96045	0	0.000729007	0.07	3087	tags=31%, list=13%, signal=36%
113	ZHU_CMV_ALL_DN	117	0.612447	1.96014	0	0.000732177	0.071	3658	tags=35%, list=16%, signal=41%
114	RICKMAN_TUMOR_DIFFERENTIATED_WELL_VS_POORLY_DN	373	0.555205	1.95862	0	0.000763843	0.074	4534	tags=29%, list=19%, signal=36%
115	FOROUTAN_TGFB_EMT_UP	192	0.584308	1.95655	0	0.000785716	0.077	4979	tags=47%, list=21%, signal=60%
116	ZHU_CMV_24_HR_DN	82	0.627058	1.95578	0	0.000778943	0.077	3658	tags=40%, list=16%, signal=47%
117	BURTON_ADIPOGENESIS_7	48	0.674499	1.95165	0	0.000865031	0.086	4612	tags=48%, list=20%, signal=59%
118	RICKMAN_HEAD_AND_NECK_CANCER_E	73	0.634475	1.94812	0	0.000912994	0.091	4107	tags=58%, list=17%, signal=70%
119	DASU_IL6_SIGNALING_UP	61	0.660554	1.94578	0	0.000941579	0.092	3835	tags=34%, list=16%, signal=41%
120	RICKMAN_TUMOR_DIFFERENTIATED_WELL_VS_MODERATELY_DN	100	0.614788	1.94545	0	0.000933733	0.092	2973	tags=27%, list=13%, signal=31%
121	SCHUETZ_BREAST_CANCER_DUCTAL_INVASIVE_UP	351	0.56017	1.94502	0	0.000935001	0.092	4260	tags=39%, list=18%, signal=47%
122	RHODES_UNDIFFERENTIATED_CANCER	69	0.640239	1.94417	0	0.00093632	0.093	5480	tags=57%, list=23%, signal=73%
123	YAO_TEMPORAL_RESPONSE_TO_PROGESTERONE_CLUSTER_3	23	0.767815	1.94257	0	0.00097301	0.097	1786	tags=57%, list=8%, signal=61%
124	CHIARADONNA_NEOPLASTIC_TRANSFORMATION_CDC25_UP	119	0.59281	1.94191	0	0.000973892	0.098	3614	tags=39%, list=15%, signal=45%
125	VERRECCHIA_DELAYED_RESPONSE_TO_TGFB1	37	0.704709	1.93506	0	0.0012195	0.122	4452	tags=49%, list=19%, signal=60%
126	PID_AVB3_INTEGRIN_PATHWAY	72	0.644943	1.93495	0	0.00120982	0.122	2992	tags=33%, list=13%, signal=38%
127	CHARAFE_BREAST_CANCER_BASAL_VS_MESENCHYMAL_UP	122	0.594047	1.93477	0	0.0012003	0.122	1376	tags=16%, list=6%, signal=17%
128	MURATA_VIRULENCE_OF_H_PILORI	22	0.784318	1.93269	0	0.00123365	0.127	3065	tags=55%, list=13%, signal=63%
129	AZARE_NEOPLASTIC_TRANSFORMATION_BY_STAT3_UP	124	0.594572	1.93257	0	0.00122409	0.127	3599	tags=32%, list=15%, signal=38%
130	LIEN_BREAST_CARCINOMA_METAPLASTIC	33	0.730053	1.93234	0	0.00122303	0.128	3435	tags=61%, list=15%, signal=71%
131	NABA_MATRISOME_HIGHLY_METASTATIC_BREAST_CANCER_TUMOR_CELL_DERIVED	29	0.745349	1.93162	0	0.0012302	0.13	2751	tags=48%, list=12%, signal=55%
132	ONDER_CDH1_TARGETS_2_DN	465	0.542868	1.93135	0	0.00122926	0.131	3596	tags=30%, list=15%, signal=35%
133	CUI_TCF21_TARGETS_UP	35	0.707619	1.92856	0	0.00132652	0.143	4799	tags=71%, list=20%, signal=90%
134	GOTZMANN_EPITHELIAL_TO_MESENCHYMAL_TRANSITION_UP	67	0.646291	1.92703	0	0.00137359	0.149	3556	tags=40%, list=15%, signal=47%
135	HUMMERICH_SKIN_CANCER_PROGRESSION_UP	87	0.610847	1.92555	0	0.00140379	0.153	3828	tags=39%, list=16%, signal=47%
136	REACTOME_DIFFERENTIATION_OF_KERATINOCYTES_IN_INTERFOLLICULAR_EPIDERMIS_IN_MAMMALIAN_SKIN	32	0.728983	1.92546	0	0.00139347	0.153	2093	tags=38%, list=9%, signal=41%
137	NABA_ECM_GLYCOPROTEINS	179	0.575836	1.92378	0	0.00144691	0.16	3816	tags=46%, list=16%, signal=55%
138	JECHLINGER_EPITHELIAL_TO_MESENCHYMAL_TRANSITION_UP	66	0.641072	1.9237	0	0.00143642	0.16	2179	tags=35%, list=9%, signal=38%
139	SMID_BREAST_CANCER_RELAPSE_IN_PLEURA_DN	29	0.732707	1.9235	0	0.0014339	0.16	2522	tags=55%, list=11%, signal=62%
140	FOROUTAN_PRODRANK_TGFB_EMT_UP	185	0.568774	1.9227	0	0.00147001	0.163	4979	tags=46%, list=21%, signal=58%
141	BLANCO_MELO_COVID19_BRONCHIAL_EPITHELIAL_CELLS_SARS_COV_2_INFECTION_UP	136	0.584486	1.92199	0	0.00147512	0.165	3110	tags=33%, list=13%, signal=38%
142	LU_TUMOR_VASCULATURE_UP	29	0.728307	1.91311	0	0.00167182	0.188	1876	tags=38%, list=8%, signal=41%
143	TURASHVILI_BREAST_DUCTAL_CARCINOMA_VS_LOBULAR_NORMAL_UP	74	0.629372	1.91094	0	0.00178241	0.199	2837	tags=27%, list=12%, signal=31%
144	REACTOME_INTERLEUKIN_4_AND_INTERLEUKIN_13_SIGNALING	104	0.600488	1.90947	0	0.00185307	0.206	1937	tags=27%, list=8%, signal=29%
145	PICCALUGA_ANGIOIMMUNOBLASTIC_LYMPHOMA_UP	210	0.560396	1.90834	0	0.00187788	0.21	3909	tags=41%, list=17%, signal=49%
146	ONDER_CDH1_TARGETS_3_DN	56	0.650929	1.90805	0	0.00186502	0.21	2261	tags=41%, list=10%, signal=45%
147	PID_INTEGRIN1_PATHWAY	65	0.640345	1.9029	0	0.00209642	0.239	3332	tags=49%, list=14%, signal=57%
148	FEKIR_HEPARG_SPHERE_VS_HEPARG_UP	102	0.593646	1.90069	0	0.00218535	0.249	4675	tags=48%, list=20%, signal=60%
149	PID_DELTA_NP63_PATHWAY	45	0.665379	1.89834	0	0.00230988	0.262	3828	tags=44%, list=16%, signal=53%
150	WP_OVERVIEW_OF_PROINFLAMMATORY_AND_PROFIBROTIC_MEDIATORS	86	0.606233	1.89723	0	0.0023308	0.264	3062	tags=40%, list=13%, signal=45%
151	MEBARKI_HCC_PROGENITOR_WNT_UP_BLOCKED_BY_FZD8CRD	118	0.584515	1.89701	0	0.00232263	0.265	4422	tags=46%, list=19%, signal=56%
152	REACTOME_SYNDECAN_INTERACTIONS	27	0.723358	1.8952	0	0.00240755	0.275	4962	tags=63%, list=21%, signal=80%
153	KEGG_DRUG_METABOLISM_OTHER_ENZYMES	45	0.686379	1.89416	0	0.00244188	0.28	2151	tags=33%, list=9%, signal=37%
154	ZHAN_MULTIPLE_MYELOMA_PR_UP	43	0.677933	1.89376	0	0.0024331	0.281	5375	tags=70%, list=23%, signal=90%
155	WESTON_VEGFA_TARGETS	94	0.607699	1.89363	0	0.00242439	0.282	3326	tags=36%, list=14%, signal=42%
156	WHITEFORD_PEDIATRIC_CANCER_MARKERS	116	0.582636	1.89263	0	0.00243669	0.286	5382	tags=55%, list=23%, signal=71%
157	HENDRICKS_SMARCA4_TARGETS_UP	51	0.64856	1.89133	0	0.00248371	0.293	4781	tags=49%, list=20%, signal=61%
158	WP_RELATIONSHIP_BETWEEN_INFLAMMATION_COX2_AND_EGFR	25	0.72836	1.88964	0	0.00256403	0.304	1118	tags=12%, list=5%, signal=13%
159	WONG_EMBRYONIC_STEM_CELL_CORE	333	0.537615	1.88702	0	0.00271272	0.318	8200	tags=65%, list=35%, signal=98%
160	WP_MIRNA_TARGETS_IN_ECM_AND_MEMBRANE_RECEPTORS	26	0.729207	1.88493	0	0.00281113	0.331	2076	tags=42%, list=9%, signal=46%
161	BURTON_ADIPOGENESIS_3	100	0.593064	1.88458	0	0.00282094	0.333	5434	tags=49%, list=23%, signal=63%
162	CROONQUIST_NRAS_VS_STROMAL_STIMULATION_DN	96	0.596004	1.88406	0	0.0028371	0.335	4184	tags=49%, list=18%, signal=59%
163	AFFAR_YY1_TARGETS_DN	244	0.550861	1.8829	0	0.0028664	0.339	4933	tags=43%, list=21%, signal=53%
164	VETTER_TARGETS_OF_PRKCA_AND_ETS1_DN	15	0.814369	1.88271	0	0.00285558	0.34	1532	tags=33%, list=7%, signal=36%
165	RICKMAN_HEAD_AND_NECK_CANCER_C	92	0.601434	1.88147	0	0.00289105	0.347	2992	tags=40%, list=13%, signal=46%
166	MCDOWELL_ACUTE_LUNG_INJURY_UP	45	0.666361	1.8805	0	0.0029195	0.351	3508	tags=51%, list=15%, signal=60%
167	MEISSNER_BRAIN_HCP_WITH_H3K27ME3	176	0.55867	1.87977	0	0.0029413	0.353	4287	tags=44%, list=18%, signal=54%
168	WP_MARKERS_OF_KIDNEY_CELL_LINEAGE	49	0.646903	1.87966	0	0.00292379	0.353	3257	tags=39%, list=14%, signal=45%
169	REACTOME_SRP_DEPENDENT_COTRANSLATIONAL_PROTEIN_TARGETING_TO_MEMBRANE	110	0.584238	1.87837	0	0.0030032	0.365	8829	tags=84%, list=38%, signal=133%
170	WP_MIR5093P_ALTERATION_OF_YAP1ECM_AXIS	17	0.794718	1.87455	0	0.00323554	0.392	2095	tags=41%, list=9%, signal=45%
171	SMID_BREAST_CANCER_RELAPSE_IN_BRAIN_UP	38	0.674815	1.87389	0	0.00323562	0.393	4655	tags=58%, list=20%, signal=72%
172	HUMMERICH_MALIGNANT_SKIN_TUMOR_UP	17	0.801693	1.87211	0	0.00333692	0.405	2444	tags=41%, list=10%, signal=46%
173	VECCHI_GASTRIC_CANCER_EARLY_UP	426	0.527527	1.87194	0	0.0033303	0.407	5375	tags=42%, list=23%, signal=54%
174	ZHOU_CELL_CYCLE_GENES_IN_IR_RESPONSE_24HR	125	0.568474	1.87029	0	0.00339873	0.416	5375	tags=50%, list=23%, signal=65%
175	NABA_MATRISOME_HIGHLY_METASTATIC_BREAST_CANCER	40	0.669051	1.86304	0	0.00395987	0.472	2992	tags=43%, list=13%, signal=49%
176	REACTOME_DISEASES_ASSOCIATED_WITH_O_GLYCOSYLATION_OF_PROTEINS	65	0.613159	1.86276	0	0.00394363	0.473	2731	tags=38%, list=12%, signal=43%
177	REACTOME_METABOLISM_OF_PORPHYRINS	25	0.716107	1.86122	0	0.00403527	0.486	1215	tags=16%, list=5%, signal=17%
178	NEWMAN_ERCC6_TARGETS_DN	33	0.682925	1.86121	0	0.00401298	0.486	2705	tags=52%, list=12%, signal=58%
179	KEGG_DRUG_METABOLISM_CYTOCHROME_P450	65	0.624912	1.86096	0	0.0040268	0.489	1679	tags=32%, list=7%, signal=35%
180	WANG_SMARCE1_TARGETS_UP	286	0.534598	1.86082	0	0.00401676	0.489	3854	tags=33%, list=16%, signal=38%
181	REACTOME_INTEGRIN_CELL_SURFACE_INTERACTIONS	84	0.599012	1.86074	0	0.00401855	0.491	3063	tags=40%, list=13%, signal=46%
182	CHIARADONNA_NEOPLASTIC_TRANSFORMATION_KRAS_UP	127	0.570658	1.8604	0	0.00402032	0.494	5428	tags=42%, list=23%, signal=54%
183	WP_BURN_WOUND_HEALING	103	0.578852	1.86031	0	0.0040046	0.495	2380	tags=29%, list=10%, signal=32%
184	IGLESIAS_E2F_TARGETS_UP	144	0.562454	1.85764	0	0.00415176	0.513	3239	tags=26%, list=14%, signal=30%
185	REACTOME_ECM_PROTEOGLYCANS	72	0.615468	1.85718	0	0.00413091	0.516	3063	tags=46%, list=13%, signal=53%
186	KOBAYASHI_EGFR_SIGNALING_24HR_DN	252	0.538507	1.85598	0	0.00424098	0.527	6701	tags=58%, list=29%, signal=80%
187	MORI_PLASMA_CELL_UP	53	0.638926	1.85498	0	0.00430437	0.536	5447	tags=55%, list=23%, signal=71%
188	KRIEG_HYPOXIA_VIA_KDM3A	53	0.635721	1.85412	0	0.0043613	0.541	4662	tags=49%, list=20%, signal=61%
189	WESTON_VEGFA_TARGETS_12HR	27	0.735989	1.85376	0	0.00437806	0.543	3288	tags=63%, list=14%, signal=73%
190	ONDER_CDH1_SIGNALING_VIA_CTNNB1	84	0.597439	1.85364	0	0.00436114	0.543	3245	tags=38%, list=14%, signal=44%
191	TARTE_PLASMA_CELL_VS_B_LYMPHOCYTE_UP	81	0.59336	1.85197	0	0.00445078	0.552	6407	tags=68%, list=27%, signal=93%
192	SHIPP_DLBCL_VS_FOLLICULAR_LYMPHOMA_UP	45	0.660022	1.8504	0	0.00453391	0.559	5461	tags=64%, list=23%, signal=84%
193	WINNEPENNINCKX_MELANOMA_METASTASIS_UP	159	0.556114	1.846	0	0.00479362	0.589	6324	tags=54%, list=27%, signal=74%
194	ROY_WOUND_BLOOD_VESSEL_DN	22	0.746145	1.84524	0	0.00485674	0.596	2898	tags=55%, list=12%, signal=62%
195	HINATA_NFKB_TARGETS_FIBROBLAST_UP	79	0.594752	1.84493	0	0.00485414	0.599	3062	tags=29%, list=13%, signal=33%
196	MISHRA_CARCINOMA_ASSOCIATED_FIBROBLAST_UP	24	0.733419	1.84324	0	0.00500276	0.611	2076	tags=54%, list=9%, signal=59%
197	KARLSSON_TGFB1_TARGETS_UP	120	0.566606	1.84153	0	0.00509645	0.618	7520	tags=67%, list=32%, signal=98%
198	LI_WILMS_TUMOR_VS_FETAL_KIDNEY_2_UP	27	0.711971	1.84055	0	0.0051676	0.625	3124	tags=44%, list=13%, signal=51%
199	AMIT_SERUM_RESPONSE_240_MCF10A	56	0.62623	1.83994	0	0.0051799	0.626	4347	tags=45%, list=18%, signal=55%
200	TURASHVILI_BREAST_DUCTAL_CARCINOMA_VS_DUCTAL_NORMAL_DN	199	0.544231	1.83983	0	0.00516537	0.627	2730	tags=29%, list=12%, signal=33%
201	VERRECCHIA_EARLY_RESPONSE_TO_TGFB1	54	0.624984	1.83941	0	0.00518779	0.631	5987	tags=63%, list=25%, signal=84%
202	REACTOME_GAP_JUNCTION_ASSEMBLY	31	0.691295	1.83713	0	0.00537788	0.643	1524	tags=32%, list=6%, signal=34%
203	CASTELLANO_NRAS_TARGETS_UP	70	0.609919	1.83396	0	0.0056267	0.658	3243	tags=30%, list=14%, signal=35%
204	CAVARD_LIVER_CANCER_MALIGNANT_VS_BENIGN	27	0.71811	1.83222	0	0.00577551	0.67	4618	tags=52%, list=20%, signal=64%
205	MORI_IMMATURE_B_LYMPHOCYTE_DN	90	0.582238	1.83127	0	0.00587187	0.681	5465	tags=52%, list=23%, signal=68%
206	HOSHIDA_LIVER_CANCER_SUBCLASS_S1	233	0.535008	1.83078	0	0.0059058	0.684	5918	tags=39%, list=25%, signal=52%
207	GU_PDEF_TARGETS_UP	70	0.601489	1.83038	0	0.00591385	0.685	3239	tags=33%, list=14%, signal=38%
208	OUELLET_CULTURED_OVARIAN_CANCER_INVASIVE_VS_LMP_DN	29	0.707441	1.82774	0	0.0062623	0.71	2569	tags=41%, list=11%, signal=46%
209	CROONQUIST_STROMAL_STIMULATION_UP	55	0.627512	1.82442	0	0.00661916	0.734	4015	tags=56%, list=17%, signal=68%
210	REACTOME_EUKARYOTIC_TRANSLATION_ELONGATION	91	0.577612	1.81965	0	0.00712315	0.761	8829	tags=81%, list=38%, signal=130%
211	PETROVA_ENDOTHELIUM_LYMPHATIC_VS_BLOOD_DN	162	0.545568	1.81954	0	0.00710559	0.762	4469	tags=44%, list=19%, signal=55%
212	WILLIAMS_ESR1_TARGETS_UP	24	0.727206	1.81937	0	0.00710787	0.766	2758	tags=46%, list=12%, signal=52%
213	CUI_TCF21_TARGETS_2_UP	426	0.511758	1.81883	0	0.00714885	0.77	5429	tags=43%, list=23%, signal=55%
214	SHEDDEN_LUNG_CANCER_POOR_SURVIVAL_A6	444	0.510638	1.81822	0	0.0071949	0.777	7248	tags=52%, list=31%, signal=73%
215	BLANCO_MELO_COVID19_SARS_COV_2_INFECTION_A594_CELLS_UP	85	0.592568	1.81768	0	0.00722592	0.779	2781	tags=28%, list=12%, signal=32%
216	PID_IL4_2PATHWAY	60	0.612979	1.81713	0	0.0072805	0.783	3561	tags=30%, list=15%, signal=35%
217	FARMER_BREAST_CANCER_CLUSTER_1	47	0.635552	1.81686	0	0.00727265	0.784	1318	tags=26%, list=6%, signal=27%
218	SASAI_RESISTANCE_TO_NEOPLASTIC_TRANSFROMATION	50	0.631366	1.81597	0	0.00737461	0.787	3257	tags=40%, list=14%, signal=46%
219	NABA_PROTEOGLYCANS	31	0.67834	1.81343	0	0.00768952	0.806	3346	tags=55%, list=14%, signal=64%
220	WONG_ENDMETRIUM_CANCER_UP	23	0.721283	1.80994	0	0.00815308	0.82	3453	tags=74%, list=15%, signal=87%
221	RIEGE_DELTANP63_DIRECT_TARGETS_UP	137	0.557393	1.8065	0	0.00855694	0.835	6029	tags=48%, list=26%, signal=64%
222	KANG_DOXORUBICIN_RESISTANCE_UP	54	0.614345	1.80636	0	0.00852489	0.835	5375	tags=61%, list=23%, signal=79%
223	HAN_JNK_SINGALING_DN	39	0.654563	1.80604	0	0.00853042	0.836	3598	tags=49%, list=15%, signal=57%
224	REACTOME_DNA_DAMAGE_TELOMERE_STRESS_INDUCED_SENESCENCE	57	0.61853	1.8053	0	0.00861914	0.84	5291	tags=46%, list=23%, signal=59%
225	WILSON_PROTEASES_AT_TUMOR_BONE_INTERFACE_UP	20	0.740932	1.80518	0	0.0085464	0.84	2208	tags=35%, list=9%, signal=39%
226	BRUECKNER_TARGETS_OF_MIRLET7A3_DN	76	0.585817	1.80435	0	0.00859328	0.846	4388	tags=47%, list=19%, signal=58%
227	KEGG_ECM_RECEPTOR_INTERACTION	83	0.578893	1.80299	0	0.00873914	0.853	3063	tags=37%, list=13%, signal=43%
228	LI_WILMS_TUMOR_VS_FETAL_KIDNEY_1_DN	163	0.539416	1.8017	0	0.00892415	0.86	5382	tags=45%, list=23%, signal=58%
229	LIN_SILENCED_BY_TUMOR_MICROENVIRONMENT	105	0.564323	1.79937	0	0.00919116	0.867	2924	tags=33%, list=12%, signal=38%
230	CROMER_TUMORIGENESIS_DN	46	0.635409	1.79911	0	0.00921609	0.868	3262	tags=54%, list=14%, signal=63%
231	WIEDERSCHAIN_TARGETS_OF_BMI1_AND_PCGF2	57	0.613497	1.79832	0	0.00927835	0.87	4397	tags=53%, list=19%, signal=65%
232	SU_PLACENTA	24	0.718511	1.79791	0	0.00930267	0.871	1242	tags=29%, list=5%, signal=31%
233	NAKAMURA_ADIPOGENESIS_EARLY_DN	35	0.675004	1.79698	0	0.00943204	0.875	3198	tags=49%, list=14%, signal=56%
234	FARMER_BREAST_CANCER_CLUSTER_2	33	0.667122	1.79645	0	0.00948605	0.876	5546	tags=73%, list=24%, signal=95%
235	CERIBELLI_PROMOTERS_INACTIVE_AND_BOUND_BY_NFY	29	0.686783	1.79572	0	0.00955273	0.878	3056	tags=38%, list=13%, signal=44%
236	MORI_LARGE_PRE_BII_LYMPHOCYTE_UP	87	0.574678	1.79478	0	0.00967102	0.88	4888	tags=46%, list=21%, signal=58%
237	REACTOME_PHASE_II_CONJUGATION_OF_COMPOUNDS	93	0.574661	1.79291	0	0.00975861	0.885	3051	tags=29%, list=13%, signal=33%
238	REACTOME_EUKARYOTIC_TRANSLATION_INITIATION	117	0.557623	1.79239	0	0.0097296	0.89	8863	tags=79%, list=38%, signal=126%
239	LIM_MAMMARY_LUMINAL_PROGENITOR_UP	53	0.627341	1.79034	0	0.00996456	0.896	3634	tags=43%, list=15%, signal=51%
240	REN_ALVEOLAR_RHABDOMYOSARCOMA_DN	407	0.507473	1.78991	0	0.0100015	0.899	6174	tags=44%, list=26%, signal=59%
241	ONDER_CDH1_TARGETS_2_UP	255	0.517335	1.78569	0	0.0105946	0.918	3614	tags=33%, list=15%, signal=38%
242	TURASHVILI_BREAST_LOBULAR_CARCINOMA_VS_DUCTAL_NORMAL_DN	91	0.567643	1.78439	0	0.010782	0.922	2240	tags=29%, list=10%, signal=31%
243	SERVITJA_ISLET_HNF1A_TARGETS_UP	153	0.537029	1.78438	0	0.0107412	0.922	4269	tags=40%, list=18%, signal=48%
244	QI_PLASMACYTOMA_DN	96	0.559991	1.78298	0	0.0109145	0.926	4551	tags=43%, list=19%, signal=53%
245	NABA_MATRISOME_POORLY_METASTATIC_MELANOMA	37	0.641099	1.78154	0	0.0111441	0.932	2593	tags=46%, list=11%, signal=52%
246	MEISSNER_NPC_HCP_WITH_H3K4ME2_AND_H3K27ME3	260	0.514341	1.7811	0	0.0111836	0.933	3862	tags=40%, list=16%, signal=47%
247	REACTOME_MET_ACTIVATES_PTK2_SIGNALING	29	0.665902	1.77997	0	0.0113897	0.936	2380	tags=38%, list=10%, signal=42%
248	WP_METAPATHWAY_BIOTRANSFORMATION_PHASE_I_AND_II	161	0.532461	1.77939	0	0.0114931	0.937	2203	tags=25%, list=9%, signal=28%
249	URS_ADIPOCYTE_DIFFERENTIATION_DN	30	0.674173	1.7792	0	0.0114748	0.939	3566	tags=47%, list=15%, signal=55%
250	WP_CHRONIC_HYPERGLYCEMIA_IMPAIRMENT_OF_NEURON_FUNCTION	42	0.636379	1.77598	0	0.0120545	0.948	2419	tags=38%, list=10%, signal=42%
251	REACTOME_O_GLYCOSYLATION_OF_TSR_DOMAIN_CONTAINING_PROTEINS	38	0.645528	1.77124	0	0.0128495	0.955	2731	tags=45%, list=12%, signal=51%
252	REACTOME_MET_PROMOTES_CELL_MOTILITY	40	0.640417	1.76701	0	0.0135853	0.961	2380	tags=30%, list=10%, signal=33%
253	GEISS_RESPONSE_TO_DSRNA_DN	16	0.769626	1.76693	0	0.0135561	0.961	2499	tags=38%, list=11%, signal=42%
254	REACTOME_TRANSLATION	290	0.50872	1.76615	0	0.0136069	0.965	8866	tags=70%, list=38%, signal=111%
255	KEGG_MEDICUS_REFERENCE_TRANSLATION_INITIATION	80	0.56727	1.76561	0	0.0136473	0.967	8829	tags=80%, list=38%, signal=128%
256	LEE_EARLY_T_LYMPHOCYTE_UP	109	0.546259	1.76309	0	0.0140769	0.971	5586	tags=63%, list=24%, signal=83%
257	REACTOME_O_LINKED_GLYCOSYLATION	106	0.55076	1.76301	0	0.0140428	0.971	2830	tags=33%, list=12%, signal=37%
258	MA_RAT_AGING_DN	153	0.534726	1.76225	0	0.0141113	0.973	3978	tags=35%, list=17%, signal=41%
259	MCBRYAN_PUBERTAL_BREAST_6_7WK_DN	79	0.575281	1.76212	0	0.0140773	0.974	4269	tags=49%, list=18%, signal=60%
260	GAUSSMANN_MLL_AF4_FUSION_TARGETS_E_UP	94	0.561306	1.75971	0	0.0143891	0.978	3572	tags=36%, list=15%, signal=42%
261	MIYAGAWA_TARGETS_OF_EWSR1_ETS_FUSIONS_DN	230	0.511694	1.75496	0	0.0151911	0.982	4846	tags=42%, list=21%, signal=53%
262	PECE_MAMMARY_STEM_CELL_UP	137	0.535047	1.75447	0	0.0152796	0.983	7863	tags=55%, list=33%, signal=83%
263	MIKKELSEN_MCV6_HCP_WITH_H3K27ME3	334	0.500318	1.75264	0	0.0156102	0.985	4069	tags=39%, list=17%, signal=47%
264	AIYAR_COBRA1_TARGETS_UP	39	0.623139	1.75219	0	0.0156602	0.985	4209	tags=49%, list=18%, signal=59%
265	LIM_MAMMARY_STEM_CELL_UP	474	0.494362	1.75152	0	0.0157383	0.985	5094	tags=42%, list=22%, signal=52%
266	WP_ENDOCHONDRAL_OSSIFICATION_WITH_SKELETAL_DYSPLASIAS	59	0.591527	1.75111	0	0.0156512	0.985	3200	tags=32%, list=14%, signal=37%
267	MASRI_RESISTANCE_TO_TAMOXIFEN_AND_AROMATASE_INHIBITORS_DN	19	0.723846	1.74984	0	0.0159175	0.987	3161	tags=58%, list=13%, signal=67%
268	BENPORATH_PROLIFERATION	146	0.534902	1.74885	0	0.0161044	0.988	6953	tags=54%, list=30%, signal=76%
269	SMID_BREAST_CANCER_ERBB2_UP	143	0.530431	1.74871	0	0.0160911	0.988	3446	tags=29%, list=15%, signal=34%
270	REACTOME_DISEASES_OF_GLYCOSYLATION	139	0.531697	1.74751	0	0.0162692	0.99	4810	tags=39%, list=20%, signal=49%
271	WU_APOPTOSIS_BY_CDKN1A_VIA_TP53	52	0.597288	1.74657	0	0.0163915	0.992	5375	tags=54%, list=23%, signal=70%
272	WINTER_HYPOXIA_METAGENE	230	0.51115	1.74624	0	0.016339	0.992	5752	tags=45%, list=24%, signal=59%
273	REACTOME_CONDENSATION_OF_PROPHASE_CHROMOSOMES	45	0.609659	1.74221	0	0.017257	0.994	5669	tags=56%, list=24%, signal=73%
274	KONG_E2F3_TARGETS	97	0.550582	1.74015	0	0.0176876	0.996	5434	tags=55%, list=23%, signal=71%
275	ZHAN_MULTIPLE_MYELOMA_CD2_UP	47	0.608685	1.74005	0	0.0176083	0.996	2721	tags=26%, list=12%, signal=29%
276	LIU_VAV3_PROSTATE_CARCINOGENESIS_UP	86	0.557331	1.73974	0	0.0175903	0.996	3572	tags=35%, list=15%, signal=41%
277	PID_MYC_ACTIV_PATHWAY	77	0.560747	1.73622	0	0.0183121	0.997	6351	tags=57%, list=27%, signal=78%
278	MCBRYAN_PUBERTAL_BREAST_4_5WK_UP	262	0.499184	1.73578	0	0.0183823	0.997	4269	tags=35%, list=18%, signal=42%
279	SWEET_KRAS_TARGETS_UP	82	0.556654	1.73281	0	0.0190005	0.997	4655	tags=46%, list=20%, signal=58%
280	LEE_NEURAL_CREST_STEM_CELL_UP	134	0.52697	1.73279	0	0.0189467	0.997	3603	tags=32%, list=15%, signal=38%
281	SHETH_LIVER_CANCER_VS_TXNIP_LOSS_PAM3	70	0.565382	1.73012	0	0.0194621	0.997	3332	tags=36%, list=14%, signal=41%
282	SCHUHMACHER_MYC_TARGETS_UP	80	0.563671	1.72868	0	0.0197838	0.997	5254	tags=51%, list=22%, signal=66%
283	DOANE_BREAST_CANCER_CLASSES_DN	33	0.635635	1.72553	0	0.0203656	0.998	2593	tags=27%, list=11%, signal=31%
284	REACTOME_GLYCOSAMINOGLYCAN_METABOLISM	124	0.531369	1.72536	0	0.0203602	0.998	4924	tags=44%, list=21%, signal=55%
285	SHAFFER_IRF4_TARGETS_IN_ACTIVATED_DENDRITIC_CELL	65	0.577715	1.72235	0	0.0210371	0.998	5854	tags=55%, list=25%, signal=74%
286	MIKKELSEN_NPC_HCP_WITH_H3K27ME3	244	0.498779	1.71813	0	0.0222815	0.998	4070	tags=40%, list=17%, signal=48%
287	KEGG_MEDICUS_REFERENCE_RETROGRADE_AXONAL_TRANSPORT	41	0.611302	1.71668	0	0.022604	0.998	4472	tags=44%, list=19%, signal=54%
288	TURASHVILI_BREAST_DUCTAL_CARCINOMA_VS_LOBULAR_NORMAL_DN	71	0.567133	1.71611	0	0.0227487	0.998	2393	tags=30%, list=10%, signal=33%
289	GHANDHI_DIRECT_IRRADIATION_UP	100	0.543759	1.71518	0	0.0228558	0.999	3453	tags=31%, list=15%, signal=36%
290	YU_MYC_TARGETS_UP	43	0.605105	1.7124	0	0.0235948	1	5294	tags=53%, list=23%, signal=69%
291	WANG_MLL_TARGETS	276	0.492332	1.70963	0	0.0245254	1	4656	tags=39%, list=20%, signal=49%
292	CHARAFE_BREAST_CANCER_LUMINAL_VS_BASAL_DN	455	0.48529	1.70868	0	0.0248362	1	3312	tags=21%, list=14%, signal=24%
293	HARRIS_HYPOXIA	77	0.557361	1.70641	0	0.0253581	1	4206	tags=47%, list=18%, signal=57%
294	MORI_PRE_BI_LYMPHOCYTE_UP	79	0.560528	1.70556	0	0.0254023	1	6051	tags=59%, list=26%, signal=80%
295	KIM_WT1_TARGETS_UP	216	0.4942	1.70465	0	0.0254971	1	4471	tags=31%, list=19%, signal=38%
296	CHIARADONNA_NEOPLASTIC_TRANSFORMATION_KRAS_CDC25_DN	53	0.580471	1.70427	0	0.0255659	1	3578	tags=45%, list=15%, signal=53%
297	DARWICHE_PAPILLOMA_RISK_LOW_UP	148	0.515162	1.70315	0	0.0257798	1	4811	tags=34%, list=20%, signal=42%
298	TSENG_IRS1_TARGETS_UP	111	0.53001	1.70301	0	0.0257549	1	4517	tags=30%, list=19%, signal=37%
299	GRAHAM_CML_DIVIDING_VS_NORMAL_QUIESCENT_UP	182	0.500266	1.70151	0	0.0260758	1	5465	tags=51%, list=23%, signal=66%
300	OISHI_CHOLANGIOMA_STEM_CELL_LIKE_DN	270	0.488375	1.69797	0	0.0270775	1	4368	tags=35%, list=19%, signal=43%
301	FARMER_BREAST_CANCER_BASAL_VS_LULMINAL	325	0.484282	1.69747	0	0.0271851	1	5646	tags=38%, list=24%, signal=49%
302	HOFFMANN_LARGE_TO_SMALL_PRE_BII_LYMPHOCYTE_UP	151	0.516376	1.69633	0	0.0275426	1	6520	tags=54%, list=28%, signal=75%
303	BORCZUK_MALIGNANT_MESOTHELIOMA_UP	308	0.483992	1.69361	0	0.0282174	1	8257	tags=55%, list=35%, signal=84%
304	KAN_RESPONSE_TO_ARSENIC_TRIOXIDE	115	0.523947	1.69352	0	0.028179	1	3499	tags=34%, list=15%, signal=40%
305	DANG_MYC_TARGETS_UP	126	0.5197	1.6923	0	0.0283549	1	7816	tags=66%, list=33%, signal=98%
306	YAO_TEMPORAL_RESPONSE_TO_PROGESTERONE_CLUSTER_14	142	0.512387	1.68993	0	0.0292033	1	7545	tags=62%, list=32%, signal=91%
307	HORIUCHI_WTAP_TARGETS_DN	314	0.483251	1.68725	0	0.0300056	1	5395	tags=38%, list=23%, signal=48%
308	SCHUETZ_BREAST_CANCER_DUCTAL_INVASIVE_DN	83	0.548526	1.68244	0	0.0312338	1	1902	tags=18%, list=8%, signal=20%
309	WP_CYTOPLASMIC_RIBOSOMAL_PROTEINS	87	0.531361	1.67961	0	0.0320205	1	8829	tags=76%, list=38%, signal=121%
310	RICKMAN_HEAD_AND_NECK_CANCER_F	49	0.576231	1.6792	0	0.0321442	1	2538	tags=37%, list=11%, signal=41%
311	VANTVEER_BREAST_CANCER_ESR1_DN	219	0.488368	1.67879	0	0.0321598	1	4622	tags=32%, list=20%, signal=40%
312	DUTERTRE_ESTRADIOL_RESPONSE_24HR_UP	321	0.474199	1.67796	0	0.0323065	1	5465	tags=41%, list=23%, signal=53%
313	TIEN_INTESTINE_PROBIOTICS_6HR_UP	51	0.572934	1.67762	0	0.0323562	1	7752	tags=65%, list=33%, signal=96%
314	WP_COMPLEMENT_AND_COAGULATION_CASCADES	53	0.587228	1.67673	0	0.0326976	1	3225	tags=38%, list=14%, signal=44%
315	RUIZ_TNC_TARGETS_DN	143	0.506408	1.67421	0	0.0334484	1	5384	tags=45%, list=23%, signal=58%
316	SABATES_COLORECTAL_ADENOMA_DN	268	0.48268	1.67335	0	0.0336951	1	3541	tags=35%, list=15%, signal=41%
317	SESTO_RESPONSE_TO_UV_C8	70	0.556097	1.67033	0	0.0346848	1	3066	tags=23%, list=13%, signal=26%
318	RODWELL_AGING_KIDNEY_UP	489	0.46918	1.67022	0	0.0346627	1	4808	tags=31%, list=20%, signal=39%
319	REACTOME_RRNA_PROCESSING	200	0.494427	1.66709	0	0.0355488	1	8829	tags=67%, list=38%, signal=106%
320	WU_CELL_MIGRATION	181	0.495885	1.66645	0	0.0356444	1	3905	tags=34%, list=17%, signal=41%
321	GRADE_COLON_AND_RECTAL_CANCER_UP	290	0.47859	1.66588	0	0.035809	1	8061	tags=58%, list=34%, signal=87%
322	REACTOME_DRUG_ADME	91	0.537277	1.66575	0	0.0357971	1	3338	tags=31%, list=14%, signal=36%
323	DARWICHE_PAPILLOMA_RISK_HIGH_UP	137	0.514281	1.66532	0	0.0357928	1	4509	tags=31%, list=19%, signal=38%
324	WP_CILIOPATHIES	181	0.492501	1.66356	0	0.0363785	1	5506	tags=39%, list=23%, signal=50%
325	WANG_RESPONSE_TO_GSK3_INHIBITOR_SB216763_DN	352	0.471118	1.66279	0	0.0365573	1	6447	tags=47%, list=27%, signal=64%
326	JINESH_BLEBBISHIELD_TRANSFORMED_STEM_CELL_SPHERES_UP	168	0.492656	1.66208	0	0.0367393	1	4399	tags=36%, list=19%, signal=44%
327	TARTE_PLASMA_CELL_VS_PLASMABLAST_DN	307	0.473319	1.65695	0	0.0389131	1	7642	tags=52%, list=33%, signal=76%
328	CERVERA_SDHB_TARGETS_1_UP	115	0.514636	1.65412	0	0.0399267	1	4097	tags=39%, list=17%, signal=47%
329	LINDGREN_BLADDER_CANCER_CLUSTER_2B	386	0.463792	1.65324	0	0.0402393	1	4808	tags=35%, list=20%, signal=44%
330	BANDRES_RESPONSE_TO_CARMUSTIN_MGMT_48HR_DN	135	0.506761	1.65303	0	0.040162	1	4523	tags=32%, list=19%, signal=39%
331	PLASARI_TGFB1_TARGETS_10HR_UP	190	0.488103	1.65142	0	0.0408113	1	4764	tags=42%, list=20%, signal=52%
332	MANALO_HYPOXIA_DN	289	0.477167	1.64704	0	0.042565	1	8200	tags=58%, list=35%, signal=89%
333	MIKKELSEN_NPC_HCP_WITH_H3K4ME3_AND_H3K27ME3	181	0.493594	1.6462	0	0.0428898	1	3047	tags=34%, list=13%, signal=38%
334	AMIT_EGF_RESPONSE_480_HELA	163	0.496047	1.64554	0	0.0429354	1	4971	tags=36%, list=21%, signal=45%
335	CHARAFE_BREAST_CANCER_LUMINAL_VS_MESENCHYMAL_DN	464	0.461421	1.64193	0	0.0442681	1	6520	tags=47%, list=28%, signal=64%
336	MCBRYAN_PUBERTAL_BREAST_3_4WK_UP	206	0.482195	1.64141	0	0.0444742	1	4787	tags=36%, list=20%, signal=45%
337	BLANCO_MELO_BETA_INTERFERON_TREATED_BRONCHIAL_EPITHELIAL_CELLS_DN	200	0.487988	1.63748	0	0.0457633	1	3741	tags=27%, list=16%, signal=32%
338	IWANAGA_CARCINOGENESIS_BY_KRAS_PTEN_UP	174	0.490138	1.63616	0	0.0462833	1	3428	tags=25%, list=15%, signal=29%
339	ONDER_CDH1_TARGETS_1_DN	165	0.489131	1.63545	0	0.0464478	1	3774	tags=27%, list=16%, signal=32%
340	BOYAULT_LIVER_CANCER_SUBCLASS_G3_UP	190	0.478657	1.63469	0	0.0466554	1	7565	tags=46%, list=32%, signal=68%
341	TIEN_INTESTINE_PROBIOTICS_24HR_DN	213	0.478454	1.63323	0	0.0472884	1	7809	tags=55%, list=33%, signal=82%
342	FLORIO_NEOCORTEX_BASAL_RADIAL_GLIA_DN	189	0.479147	1.63147	0	0.0481221	1	5382	tags=50%, list=23%, signal=64%
343	REACTOME_DISEASES_OF_METABOLISM	237	0.469904	1.6291	0	0.0488209	1	4525	tags=30%, list=19%, signal=36%
344	BASAKI_YBX1_TARGETS_UP	288	0.466898	1.62652	0	0.0498746	1	5475	tags=42%, list=23%, signal=54%
345	IBRAHIM_NRF1_UP	418	0.457274	1.62562	0	0.0501198	1	8135	tags=52%, list=35%, signal=78%
346	SANA_TNF_SIGNALING_UP	83	0.514924	1.62472	0	0.0505244	1	3492	tags=25%, list=15%, signal=30%
347	WP_VITAMIN_D_RECEPTOR_PATHWAY	157	0.491867	1.6237	0	0.0508453	1	3578	tags=29%, list=15%, signal=34%
348	ZHENG_GLIOBLASTOMA_PLASTICITY_UP	243	0.473703	1.62212	0	0.0513736	1	4888	tags=42%, list=21%, signal=52%
349	HOELZEL_NF1_TARGETS_UP	135	0.489819	1.61986	0	0.0523813	1	2547	tags=27%, list=11%, signal=30%
350	ENK_UV_RESPONSE_EPIDERMIS_UP	292	0.46311	1.6178	0	0.0532427	1	5664	tags=34%, list=24%, signal=44%
351	FOURNIER_ACINAR_DEVELOPMENT_LATE_2	281	0.467154	1.6175	0	0.0533366	1	7642	tags=53%, list=33%, signal=77%
352	CHICAS_RB1_TARGETS_GROWING	240	0.472393	1.61668	0	0.0536512	1	5412	tags=43%, list=23%, signal=55%
353	CARRILLOREIXACH_HEPATOBLASTOMA_VS_NORMAL_HYPOMETHYLATED_AND_UP	158	0.487319	1.61641	0	0.0536098	1	5147	tags=45%, list=22%, signal=57%
354	NAKAMURA_TUMOR_ZONE_PERIPHERAL_VS_CENTRAL_UP	274	0.468581	1.61577	0	0.0538466	1	6914	tags=50%, list=29%, signal=70%
355	SMID_BREAST_CANCER_NORMAL_LIKE_UP	481	0.451455	1.61423	0	0.0544793	1	3386	tags=26%, list=14%, signal=30%
356	HELLER_HDAC_TARGETS_SILENCED_BY_METHYLATION_DN	279	0.463507	1.60907	0	0.056732	1	4492	tags=31%, list=19%, signal=38%
357	MIKKELSEN_MEF_HCP_WITH_H3K27ME3	417	0.4516	1.60785	0	0.0571816	1	3986	tags=36%, list=17%, signal=43%
358	SENESE_HDAC1_AND_HDAC2_TARGETS_UP	232	0.469106	1.60382	0	0.0590362	1	5002	tags=35%, list=21%, signal=44%
359	SCHLOSSER_MYC_TARGETS_REPRESSED_BY_SERUM	159	0.483271	1.60354	0	0.058931	1	8257	tags=58%, list=35%, signal=90%
360	BOQUEST_STEM_CELL_CULTURED_VS_FRESH_UP	422	0.45374	1.60227	0	0.0594299	1	3352	tags=26%, list=14%, signal=30%
361	GERY_CEBP_TARGETS	123	0.499088	1.60135	0	0.0597251	1	3654	tags=30%, list=16%, signal=35%
362	WP_CYTOKINECYTOKINE_RECEPTOR_INTERACTION	214	0.465846	1.59681	0	0.0619587	1	3848	tags=34%, list=16%, signal=40%
363	ACEVEDO_LIVER_CANCER_WITH_H3K9ME3_UP	110	0.49103	1.58587	0	0.0676367	1	3260	tags=24%, list=14%, signal=27%
364	KEGG_CYTOKINE_CYTOKINE_RECEPTOR_INTERACTION	224	0.460563	1.58376	0	0.0685152	1	3848	tags=34%, list=16%, signal=40%
365	SHAFFER_IRF4_TARGETS_IN_MYELOMA_VS_MATURE_B_LYMPHOCYTE	101	0.505082	1.58105	0	0.0698179	1	6104	tags=50%, list=26%, signal=67%
366	BHAT_ESR1_TARGETS_NOT_VIA_AKT1_UP	205	0.467076	1.58036	0	0.0699227	1	5176	tags=39%, list=22%, signal=49%
367	SCHAEFFER_PROSTATE_DEVELOPMENT_48HR_DN	388	0.445575	1.572	0	0.0740014	1	4467	tags=31%, list=19%, signal=38%
368	BLANCO_MELO_RESPIRATORY_SYNCYTIAL_VIRUS_INFECTION_A594_CELLS_UP	273	0.449686	1.57148	0	0.0741116	1	4622	tags=32%, list=20%, signal=39%
369	SASAKI_ADULT_T_CELL_LEUKEMIA	162	0.46758	1.56984	0	0.0743439	1	6575	tags=44%, list=28%, signal=61%
370	ROZANOV_MMP14_TARGETS_UP	261	0.453728	1.56641	0	0.0753192	1	3619	tags=29%, list=15%, signal=34%
371	GRUETZMANN_PANCREATIC_CANCER_UP	357	0.442939	1.56309	0	0.0771807	1	4484	tags=27%, list=19%, signal=33%
372	RICKMAN_METASTASIS_DN	257	0.449948	1.56283	0	0.0772644	1	5007	tags=25%, list=21%, signal=32%
373	ZHANG_RESPONSE_TO_IKK_INHIBITOR_AND_TNF_UP	218	0.45881	1.55943	0	0.0789583	1	3881	tags=24%, list=17%, signal=29%
374	BLANCO_MELO_BRONCHIAL_EPITHELIAL_CELLS_INFLUENZA_A_DEL_NS1_INFECTION_DN	185	0.467672	1.5545	0	0.0823959	1	5775	tags=48%, list=25%, signal=63%
375	RUTELLA_RESPONSE_TO_CSF2RB_AND_IL4_UP	339	0.441337	1.55371	0	0.0828848	1	5461	tags=34%, list=23%, signal=44%
376	PASINI_SUZ12_TARGETS_DN	313	0.442983	1.5487	0	0.0853823	1	4920	tags=32%, list=21%, signal=40%
377	LIU_PROSTATE_CANCER_DN	482	0.432799	1.54488	0	0.0871148	1	4364	tags=31%, list=19%, signal=37%
378	GRAHAM_NORMAL_QUIESCENT_VS_NORMAL_DIVIDING_DN	89	0.492434	1.54139	0	0.0890758	1	5465	tags=52%, list=23%, signal=67%
379	NABA_SECRETED_FACTORS	260	0.444692	1.53879	0	0.0906565	1	3501	tags=32%, list=15%, signal=37%
380	TARTE_PLASMA_CELL_VS_PLASMABLAST_UP	355	0.437912	1.53418	0	0.0933109	1	3729	tags=26%, list=16%, signal=31%
381	BLUM_RESPONSE_TO_SALIRASIB_DN	338	0.432742	1.52797	0	0.097906	1	5514	tags=34%, list=23%, signal=44%
382	BENPORATH_ES_1	357	0.432374	1.52504	0	0.100209	1	5487	tags=36%, list=23%, signal=46%
383	BLUM_RESPONSE_TO_SALIRASIB_UP	244	0.440795	1.52037	0	0.102846	1	7286	tags=45%, list=31%, signal=65%
384	RUTELLA_RESPONSE_TO_HGF_UP	419	0.430292	1.51832	0	0.104148	1	5461	tags=34%, list=23%, signal=43%
385	SWEET_LUNG_CANCER_KRAS_UP	470	0.427654	1.51487	0	0.106563	1	6294	tags=37%, list=27%, signal=50%
386	JINESH_BLEBBISHIELD_VS_LIVE_CONTROL_DN	271	0.428533	1.49197	0	0.123461	1	4632	tags=28%, list=20%, signal=35%
387	GOTZMANN_EPITHELIAL_TO_MESENCHYMAL_TRANSITION_DN	206	0.438829	1.48529	0	0.127882	1	3757	tags=18%, list=16%, signal=22%
388	JINESH_BLEBBISHIELD_TO_IMMUNE_CELL_FUSION_PBSHMS_UP	370	0.417719	1.47765	0	0.133381	1	4114	tags=26%, list=18%, signal=32%
389	FISCHER_DIRECT_P53_TARGETS_META_ANALYSIS	309	0.419479	1.47171	0	0.138638	1	5739	tags=32%, list=24%, signal=42%
390	SATO_SILENCED_BY_METHYLATION_IN_PANCREATIC_CANCER_1	381	0.409063	1.44927	0	0.156812	1	3619	tags=27%, list=15%, signal=31%
391	PEDERSEN_METASTASIS_BY_ERBB2_ISOFORM_7	393	0.406352	1.43778	0	0.166624	1	5924	tags=34%, list=25%, signal=45%
392	SENESE_HDAC1_TARGETS_UP	435	0.400012	1.4124	0	0.187179	1	5461	tags=27%, list=23%, signal=35%
393	JIANG_MELANOMA_TRM3_CD8	423	0.395153	1.40725	0	0.190953	1	7640	tags=46%, list=33%, signal=66%
394	REACTOME_SIGNALING_BY_INTERLEUKINS	438	0.388708	1.36935	0	0.231645	1	5533	tags=27%, list=24%, signal=35%
395	KUMAR_TARGETS_OF_MLL_AF9_FUSION	386	0.404295	1.42485	0.00102987	0.176335	1	3272	tags=17%, list=14%, signal=20%
396	SCHAEFFER_PROSTATE_DEVELOPMENT_48HR_UP	428	0.381989	1.35693	0.00103199	0.242047	1	3262	tags=22%, list=14%, signal=26%
397	SENGUPTA_NASOPHARYNGEAL_CARCINOMA_WITH_LMP1_UP	390	0.400701	1.41627	0.00103413	0.184301	1	4849	tags=29%, list=21%, signal=36%
398	LINDGREN_BLADDER_CANCER_CLUSTER_3_UP	323	0.41739	1.45972	0.00104493	0.147963	1	6720	tags=41%, list=29%, signal=56%
399	FLORIO_NEOCORTEX_BASAL_RADIAL_GLIA_UP	304	0.422968	1.47735	0.00104603	0.133262	1	3984	tags=31%, list=17%, signal=37%
400	REACTOME_CELL_CYCLE_CHECKPOINTS	272	0.430462	1.50059	0.00105374	0.116221	1	8621	tags=52%, list=37%, signal=81%
401	CONCANNON_APOPTOSIS_BY_EPOXOMICIN_UP	232	0.432773	1.47815	0.0010627	0.132909	1	5820	tags=38%, list=25%, signal=49%
402	SENGUPTA_NASOPHARYNGEAL_CARCINOMA_UP	304	0.427925	1.48489	0.00106952	0.128073	1	5465	tags=37%, list=23%, signal=47%
403	FISCHER_G2_M_CELL_CYCLE	236	0.464391	1.57724	0.00107759	0.0714651	1	6486	tags=48%, list=28%, signal=65%
404	GAL_LEUKEMIC_STEM_CELL_DN	226	0.444971	1.5142	0.00107991	0.106862	1	5904	tags=46%, list=25%, signal=60%
405	GAUSSMANN_MLL_AF4_FUSION_TARGETS_G_UP	223	0.424624	1.45482	0.00108225	0.152412	1	4409	tags=30%, list=19%, signal=36%
406	MARKEY_RB1_ACUTE_LOF_DN	226	0.41971	1.44235	0.00108578	0.163016	1	4853	tags=26%, list=21%, signal=33%
407	DUTERTRE_ESTRADIOL_RESPONSE_6HR_UP	225	0.469449	1.61255	0.0010917	0.0551487	1	5931	tags=46%, list=25%, signal=61%
408	KEGG_FOCAL_ADHESION	194	0.455346	1.5289	0.0010917	0.0974367	1	3470	tags=23%, list=15%, signal=26%
409	REACTOME_BIOLOGICAL_OXIDATIONS	195	0.499635	1.68578	0.00110375	0.0304485	1	2585	tags=22%, list=11%, signal=25%
410	MCBRYAN_PUBERTAL_TGFB1_TARGETS_UP	168	0.479754	1.59913	0.00110375	0.061011	1	4015	tags=30%, list=17%, signal=36%
411	FUJII_YBX1_TARGETS_DN	193	0.451085	1.52405	0.00110375	0.100906	1	5465	tags=38%, list=23%, signal=49%
412	BIDUS_METASTASIS_UP	214	0.445155	1.52907	0.00110497	0.0974375	1	8897	tags=57%, list=38%, signal=92%
413	SHEPARD_BMYB_MORPHOLINO_DN	178	0.487927	1.65164	0.00110742	0.0408148	1	5455	tags=42%, list=23%, signal=54%
414	CHEMNITZ_RESPONSE_TO_PROSTAGLANDIN_E2_UP	144	0.481441	1.60409	0.0011325	0.0589513	1	5683	tags=47%, list=24%, signal=62%
415	WANG_CISPLATIN_RESPONSE_AND_XPC_UP	171	0.454835	1.51371	0.00113895	0.107051	1	5181	tags=36%, list=22%, signal=46%
416	REACTOME_PEPTIDE_LIGAND_BINDING_RECEPTORS	145	0.480045	1.58524	0.00114155	0.0677378	1	3939	tags=39%, list=17%, signal=47%
417	REACTOME_INFLUENZA_INFECTION	154	0.485817	1.60149	0.00114286	0.0597478	1	9043	tags=68%, list=38%, signal=110%
418	ZHONG_SECRETOME_OF_LUNG_CANCER_AND_FIBROBLAST	127	0.505014	1.63918	0.00116279	0.045255	1	7106	tags=56%, list=30%, signal=80%
419	ODONNELL_TFRC_TARGETS_DN	121	0.499189	1.61739	0.00118064	0.0533204	1	4933	tags=41%, list=21%, signal=52%
420	DARWICHE_SKIN_TUMOR_PROMOTER_UP	130	0.481079	1.56881	0.00118203	0.0747243	1	4811	tags=33%, list=20%, signal=41%
421	HOOI_ST7_TARGETS_DN	111	0.508138	1.64652	0.00118624	0.0428237	1	2953	tags=23%, list=13%, signal=26%
422	REACTOME_CELL_JUNCTION_ORGANIZATION	108	0.499167	1.60738	0.00118624	0.0573683	1	2376	tags=23%, list=10%, signal=26%
423	BOYLAN_MULTIPLE_MYELOMA_PCA1_UP	117	0.479805	1.54791	0.00118765	0.0859347	1	3299	tags=33%, list=14%, signal=39%
424	PID_P53_DOWNSTREAM_PATHWAY	134	0.481541	1.55807	0.00118906	0.0799203	1	4884	tags=34%, list=21%, signal=43%
425	REACTOME_RESPONSE_OF_EIF2AK4_GCN2_TO_AMINO_ACID_DEFICIENCY	99	0.552141	1.73662	0.00119332	0.018278	0.996	8829	tags=75%, list=38%, signal=119%
426	CROONQUIST_IL6_DEPRIVATION_DN	95	0.550034	1.75113	0.00119474	0.0156992	0.985	5102	tags=47%, list=22%, signal=60%
427	LEIN_CHOROID_PLEXUS_MARKERS	98	0.533247	1.68928	0.00119617	0.0292805	1	3828	tags=39%, list=16%, signal=46%
428	LE_EGR2_TARGETS_UP	109	0.525284	1.69279	0.0011976	0.0283223	1	5519	tags=49%, list=23%, signal=63%
429	REACTOME_HCMV_EARLY_EVENTS	105	0.490611	1.56387	0.0011976	0.0766605	1	6546	tags=41%, list=28%, signal=57%
430	WP_CELL_LINEAGE_MAP_FOR_NEURONAL_DIFFERENTIATION	101	0.534284	1.69341	0.00121507	0.0281487	1	2498	tags=32%, list=11%, signal=35%
431	BLANCO_MELO_RESPIRATORY_SYNCYTIAL_VIRUS_INFECTION_A594_CELLS_DN	108	0.497642	1.61642	0.00121507	0.0537096	1	3594	tags=40%, list=15%, signal=47%
432	KEGG_RIBOSOME	85	0.564772	1.76628	0.0012285	0.0136128	0.963	8829	tags=79%, list=38%, signal=126%
433	NAKAYAMA_SOFT_TISSUE_TUMORS_PCA1_UP	82	0.572188	1.76116	0.00123457	0.0142173	0.976	2985	tags=35%, list=13%, signal=40%
434	PID_P73PATHWAY	78	0.552416	1.7155	0.00124844	0.0228559	0.999	2969	tags=19%, list=13%, signal=22%
435	MALONEY_RESPONSE_TO_17AAG_DN	76	0.526388	1.6142	0.00125	0.0543874	1	7984	tags=64%, list=34%, signal=97%
436	CROONQUIST_NRAS_SIGNALING_DN	70	0.567018	1.7467	0.00125945	0.0163989	0.991	4933	tags=51%, list=21%, signal=65%
437	PEDERSEN_TARGETS_OF_611CTF_ISOFORM_OF_ERBB2	75	0.537819	1.64592	0.00126263	0.0429326	1	5515	tags=40%, list=23%, signal=52%
438	WATANABE_RECTAL_CANCER_RADIOTHERAPY_RESPONSIVE_DN	91	0.555889	1.72374	0.00126422	0.0207399	0.998	5914	tags=38%, list=25%, signal=51%
439	NAKAYAMA_SOFT_TISSUE_TUMORS_PCA1_DN	69	0.553057	1.68466	0.00126422	0.0307346	1	2546	tags=35%, list=11%, signal=39%
440	GHANDHI_BYSTANDER_IRRADIATION_UP	82	0.53019	1.63852	0.00126422	0.0453559	1	3531	tags=32%, list=15%, signal=37%
441	SHAFFER_IRF4_TARGETS_IN_PLASMA_CELL_VS_MATURE_B_LYMPHOCYTE	66	0.586139	1.74634	0.00127065	0.0163634	0.992	4358	tags=50%, list=19%, signal=61%
442	WP_EXTRAFOLLICULAR_AND_FOLLICULAR_B_CELL_ACTIVATION_BY_SARSCOV2	71	0.590369	1.80875	0.00127714	0.00826851	0.826	2985	tags=34%, list=13%, signal=39%
443	ZHONG_SECRETOME_OF_LUNG_CANCER_AND_ENDOTHELIUM	66	0.571874	1.73534	0.00129534	0.0183991	0.997	6282	tags=56%, list=27%, signal=76%
444	FRIDMAN_SENESCENCE_UP	76	0.527028	1.63003	0.00129702	0.0487625	1	3178	tags=25%, list=14%, signal=29%
445	REACTOME_SIGNALING_BY_PDGF	57	0.59125	1.75809	0.0012987	0.0146332	0.979	3324	tags=32%, list=14%, signal=37%
446	WP_ENDOCHONDRAL_OSSIFICATION	59	0.591527	1.75952	0.00130039	0.0143885	0.978	3200	tags=32%, list=14%, signal=37%
447	LINDGREN_BLADDER_CANCER_HIGH_RECURRENCE	48	0.614002	1.72849	0.00130039	0.0197865	0.997	4222	tags=44%, list=18%, signal=53%
448	LI_ESTROGENE_META_E2_RESPONSE_UP	64	0.561652	1.68831	0.00130208	0.0296059	1	4517	tags=45%, list=19%, signal=56%
449	KEGG_COMPLEMENT_AND_COAGULATION_CASCADES	63	0.545617	1.63627	0.00130548	0.0463241	1	3225	tags=38%, list=14%, signal=44%
450	MEISSNER_BRAIN_HCP_WITH_H3K4ME2_AND_H3K27ME3	52	0.582544	1.68332	0.00131234	0.030968	1	4761	tags=50%, list=20%, signal=63%
451	HOWLIN_PUBERTAL_MAMMARY_GLAND	61	0.593127	1.75292	0.00131406	0.0156187	0.985	3599	tags=46%, list=15%, signal=54%
452	HUPER_BREAST_BASAL_VS_LUMINAL_DN	58	0.630552	1.86176	0.00131579	0.00403186	0.484	3369	tags=41%, list=14%, signal=48%
453	REACTOME_ACTIVATION_OF_THE_MRNA_UPON_BINDING_OF_THE_CAP_BINDING_COMPLEX_AND_EIFS_AND_SUBSEQUENT_BINDING_TO_43S	59	0.587411	1.72875	0.00131926	0.0198198	0.997	8424	tags=78%, list=36%, signal=121%
454	NADLER_OBESITY_UP	59	0.576057	1.70561	0.00132275	0.0254653	1	6384	tags=49%, list=27%, signal=67%
455	SAMOLS_TARGETS_OF_KHSV_MIRNAS_DN	60	0.589692	1.77179	0.00132626	0.012753	0.955	4107	tags=40%, list=17%, signal=48%
456	PETROVA_PROX1_TARGETS_DN	56	0.564493	1.66234	0.00132802	0.036693	1	4777	tags=46%, list=20%, signal=58%
457	LEE_LIVER_CANCER_CIPROFIBRATE_UP	56	0.59862	1.7402	0.00133333	0.017719	0.996	3066	tags=36%, list=13%, signal=41%
458	INGRAM_SHH_TARGETS_DN	62	0.561606	1.69363	0.00134048	0.0282838	1	4475	tags=48%, list=19%, signal=60%
459	CHIBA_RESPONSE_TO_TSA_UP	49	0.580233	1.66985	0.00134953	0.0346686	1	3257	tags=31%, list=14%, signal=35%
460	LEE_LIVER_CANCER_DENA_UP	57	0.626243	1.86163	0.00135135	0.00402138	0.484	3125	tags=32%, list=13%, signal=36%
461	PID_UPA_UPAR_PATHWAY	41	0.64972	1.80514	0.00135501	0.00851049	0.84	5956	tags=63%, list=25%, signal=85%
462	WP_CCL18_SIGNALING	43	0.663885	1.84666	0.00136054	0.0048091	0.587	2969	tags=37%, list=13%, signal=43%
463	ISHIDA_E2F_TARGETS	53	0.61431	1.76115	0.00136054	0.0141681	0.976	5375	tags=57%, list=23%, signal=73%
464	REACTOME_GAP_JUNCTION_TRAFFICKING_AND_REGULATION	44	0.602668	1.70095	0.00136054	0.026233	1	1992	tags=25%, list=8%, signal=27%
465	MEBARKI_HCC_PROGENITOR_WNT_UP_CTNNB1_DEPENDENT_BLOCKED_BY_FZD8CRD	45	0.623719	1.77208	0.00136426	0.0127436	0.955	3722	tags=49%, list=16%, signal=58%
466	REACTOME_NON_INTEGRIN_MEMBRANE_ECM_INTERACTIONS	58	0.592758	1.75504	0.00136986	0.0152243	0.982	3063	tags=36%, list=13%, signal=42%
467	MEISSNER_NPC_HCP_WITH_H3K27ME3	46	0.648833	1.82472	0.00137552	0.00660451	0.73	4059	tags=48%, list=17%, signal=58%
468	WANG_BARRETTS_ESOPHAGUS_AND_ESOPHAGUS_CANCER_DN	34	0.673552	1.794	0.00138313	0.00970217	0.882	910	tags=21%, list=4%, signal=21%
469	DAUER_STAT3_TARGETS_UP	47	0.588493	1.70329	0.00138313	0.0258107	1	3499	tags=36%, list=15%, signal=42%
470	REACTOME_ASSEMBLY_OF_THE_ORC_COMPLEX_AT_THE_ORIGIN_OF_REPLICATION	41	0.609038	1.69998	0.00138504	0.0265083	1	7130	tags=71%, list=30%, signal=101%
471	GUILLAUMOND_KLF10_TARGETS_UP	44	0.619855	1.75988	0.00138889	0.0143975	0.978	4262	tags=43%, list=18%, signal=53%
472	KEGG_MEDICUS_VARIANT_MUTATION_CAUSED_ABERRANT_HTT_TO_RETROGRADE_AXONAL_TRANSPORT	43	0.602063	1.67216	0.0013986	0.0340326	1	4472	tags=42%, list=19%, signal=52%
473	REACTOME_ANTIMICROBIAL_PEPTIDES	44	0.617478	1.71902	0.00141443	0.0220694	0.998	1765	tags=36%, list=8%, signal=39%
474	SCHRAETS_MLL_TARGETS_DN	32	0.66824	1.79382	0.00145985	0.00969383	0.882	3873	tags=44%, list=16%, signal=52%
475	LI_LUNG_CANCER	41	0.600665	1.68176	0.00146199	0.0313699	1	4188	tags=37%, list=18%, signal=44%
476	WHITFIELD_CELL_CYCLE_LITERATURE	44	0.614719	1.72835	0.00146628	0.0197668	0.997	5434	tags=57%, list=23%, signal=74%
477	REACTOME_KERATAN_SULFATE_KERATIN_METABOLISM	36	0.598494	1.63641	0.00147929	0.0463298	1	4810	tags=47%, list=20%, signal=59%
478	MATZUK_MALE_REPRODUCTION_SERTOLI	25	0.685029	1.74594	0.00148148	0.0163667	0.993	2554	tags=28%, list=11%, signal=31%
479	TSENG_ADIPOGENIC_POTENTIAL_UP	29	0.681048	1.79346	0.0014881	0.00971141	0.884	3352	tags=45%, list=14%, signal=52%
480	NABA_MATRISOME_METASTATIC_COLORECTAL_LIVER_METASTASIS	29	0.714165	1.86948	0.00149477	0.00341054	0.421	3265	tags=52%, list=14%, signal=60%
481	BLANCO_MELO_COVID19_SARS_COV_2_INFECTION_CALU3_CELLS_DN	20	0.730562	1.74758	0.00149477	0.0163114	0.99	1154	tags=40%, list=5%, signal=42%
482	ROZANOV_MMP14_TARGETS_SUBSET	33	0.651688	1.73912	0.00149701	0.0176769	0.996	3543	tags=55%, list=15%, signal=64%
483	SEITZ_NEOPLASTIC_TRANSFORMATION_BY_8P_DELETION_DN	32	0.635215	1.72358	0.00149701	0.0207333	0.998	2962	tags=34%, list=13%, signal=39%
484	NABA_MATRISOME_POORLY_METASTATIC_BREAST_CANCER	24	0.713602	1.80523	0.0015015	0.00858262	0.84	2570	tags=42%, list=11%, signal=47%
485	NAKAMURA_CANCER_MICROENVIRONMENT_UP	24	0.693442	1.76555	0.0015015	0.0136029	0.967	2012	tags=42%, list=9%, signal=46%
486	SMID_BREAST_CANCER_LUMINAL_A_DN	18	0.75139	1.80003	0.0015083	0.00913009	0.863	5254	tags=78%, list=22%, signal=100%
487	WP_GASTRIC_CANCER_NETWORK_1	28	0.694991	1.79278	0.00151976	0.00970419	0.887	4060	tags=57%, list=17%, signal=69%
488	SMID_BREAST_CANCER_RELAPSE_IN_LUNG_UP	20	0.741298	1.82311	0.00153139	0.0067729	0.743	2154	tags=40%, list=9%, signal=44%
489	REACTOME_TERMINATION_OF_O_GLYCAN_BIOSYNTHESIS	21	0.72427	1.7988	0.00153139	0.00921398	0.868	1802	tags=43%, list=8%, signal=46%
490	VERRECCHIA_RESPONSE_TO_TGFB1_C2	21	0.721837	1.76945	0.00153139	0.0131274	0.957	1913	tags=33%, list=8%, signal=36%
491	REACTOME_KERATAN_SULFATE_DEGRADATION	15	0.741596	1.69276	0.00153139	0.0282646	1	2581	tags=40%, list=11%, signal=45%
492	STEGER_ADIPOGENESIS_DN	24	0.711391	1.79281	0.0015361	0.00974195	0.887	2477	tags=42%, list=11%, signal=47%
493	SU_THYMUS	20	0.688599	1.68389	0.00156986	0.0309014	1	631	tags=20%, list=3%, signal=21%
494	SHIN_B_CELL_LYMPHOMA_CLUSTER_9	17	0.726804	1.73343	0.00157978	0.0188733	0.997	1242	tags=35%, list=5%, signal=37%
495	HUMMERICH_BENIGN_SKIN_TUMOR_UP	15	0.806883	1.85737	0.00161031	0.00414121	0.515	962	tags=33%, list=4%, signal=35%
496	MOROSETTI_FACIOSCAPULOHUMERAL_MUSCULAR_DISTROPHY_UP	20	0.761796	1.83731	0.0016129	0.005388	0.643	3338	tags=70%, list=14%, signal=82%
497	RIGGI_EWING_SARCOMA_PROGENITOR_UP	418	0.39239	1.393	0.00205761	0.205673	1	2797	tags=20%, list=12%, signal=23%
498	MEISSNER_NPC_HCP_WITH_H3K4ME2	452	0.406428	1.43955	0.00205973	0.164983	1	4342	tags=31%, list=18%, signal=38%
499	YAGI_AML_WITH_INV_16_TRANSLOCATION	386	0.403581	1.43093	0.00206398	0.171879	1	5603	tags=27%, list=24%, signal=34%
500	RHEIN_ALL_GLUCOCORTICOID_THERAPY_DN	363	0.401252	1.41069	0.00207254	0.188133	1	7591	tags=51%, list=32%, signal=74%
501	DURAND_STROMA_S_UP	289	0.407012	1.41432	0.00212089	0.185677	1	3667	tags=28%, list=16%, signal=33%
502	MARKEY_RB1_ACUTE_LOF_UP	236	0.441433	1.50844	0.00213447	0.110904	1	6791	tags=46%, list=29%, signal=64%
503	WP_IL18_SIGNALING	258	0.413137	1.43902	0.00215983	0.165339	1	3881	tags=20%, list=17%, signal=24%
504	YAMAZAKI_TCEB3_TARGETS_DN	193	0.420839	1.42717	0.0021978	0.17549	1	5737	tags=34%, list=24%, signal=45%
505	KATSANOU_ELAVL1_TARGETS_DN	144	0.473285	1.56078	0.00225225	0.0784696	1	4005	tags=31%, list=17%, signal=37%
506	ACEVEDO_LIVER_CANCER_WITH_H3K27ME3_DN	167	0.443994	1.49887	0.00226757	0.117491	1	4373	tags=30%, list=19%, signal=37%
507	CAIRO_LIVER_DEVELOPMENT_UP	161	0.45576	1.52583	0.0022779	0.0996683	1	5057	tags=33%, list=22%, signal=42%
508	MOHANKUMAR_HOXA1_TARGETS_DN	162	0.465412	1.53762	0.00228311	0.0913871	1	3312	tags=27%, list=14%, signal=31%
509	YAUCH_HEDGEHOG_SIGNALING_PARACRINE_UP	137	0.486888	1.60218	0.00229358	0.0593791	1	3338	tags=31%, list=14%, signal=36%
510	WP_2Q37_COPY_NUMBER_VARIATION_SYNDROME	121	0.474999	1.52401	0.00232019	0.100818	1	3585	tags=22%, list=15%, signal=26%
511	REACTOME_NONSENSE_MEDIATED_DECAY_NMD	113	0.511756	1.66397	0.00233372	0.0362558	1	9043	tags=73%, list=38%, signal=117%
512	MARZEC_IL2_SIGNALING_UP	113	0.490071	1.57086	0.00234192	0.0742759	1	6973	tags=58%, list=30%, signal=83%
513	SCHAEFFER_PROSTATE_DEVELOPMENT_12HR_UP	106	0.496829	1.59895	0.00241546	0.0608109	1	2992	tags=28%, list=13%, signal=32%
514	SOGA_COLORECTAL_CANCER_MYC_UP	81	0.507806	1.58769	0.00241838	0.0667425	1	7602	tags=58%, list=32%, signal=85%
515	SHETH_LIVER_CANCER_VS_TXNIP_LOSS_PAM5	92	0.518279	1.64486	0.00248447	0.0432046	1	3597	tags=29%, list=15%, signal=35%
516	LIEN_BREAST_CARCINOMA_METAPLASTIC_VS_DUCTAL_UP	80	0.512816	1.58039	0.00250627	0.0699996	1	4134	tags=43%, list=18%, signal=51%
517	DANG_REGULATED_BY_MYC_UP	67	0.539049	1.62978	0.00253165	0.0486332	1	6515	tags=46%, list=28%, signal=64%
518	REACTOME_DNA_DOUBLE_STRAND_BREAK_RESPONSE	62	0.532159	1.58565	0.00262123	0.0676729	1	5291	tags=32%, list=23%, signal=42%
519	POMEROY_MEDULLOBLASTOMA_DESMOPLASIC_VS_CLASSIC_DN	59	0.58119	1.70839	0.00262812	0.0248518	1	4467	tags=41%, list=19%, signal=50%
520	SCHAEFFER_PROSTATE_DEVELOPMENT_12HR_DN	46	0.595852	1.69531	0.00264201	0.0278406	1	3124	tags=39%, list=13%, signal=45%
521	NAKAMURA_CANCER_MICROENVIRONMENT_DN	45	0.592601	1.66532	0.00268817	0.0358731	1	6030	tags=51%, list=26%, signal=69%
522	CHIARADONNA_NEOPLASTIC_TRANSFORMATION_KRAS_CDC25_UP	59	0.567341	1.67485	0.00269179	0.0333477	1	5400	tags=42%, list=23%, signal=55%
523	WP_LUNG_FIBROSIS	60	0.564684	1.68527	0.00269542	0.0305562	1	3848	tags=38%, list=16%, signal=46%
524	CHARAFE_BREAST_CANCER_BASAL_VS_MESENCHYMAL_DN	51	0.58646	1.67411	0.00269542	0.0333909	1	4392	tags=43%, list=19%, signal=53%
525	LY_AGING_OLD_DN	56	0.57861	1.70732	0.00269906	0.0250643	1	5434	tags=43%, list=23%, signal=56%
526	LEE_LIVER_CANCER_E2F1_UP	62	0.52691	1.58258	0.0027137	0.0690369	1	3046	tags=31%, list=13%, signal=35%
527	WP_DENGUE2_INTERACTIONS_WITH_COMPLEMENT_AND_COAGULATION_CASCADES	53	0.587228	1.74712	0.00272109	0.0163327	0.991	3225	tags=38%, list=14%, signal=44%
528	CUI_GLUCOSE_DEPRIVATION	57	0.545565	1.62977	0.00272109	0.0485398	1	5884	tags=63%, list=25%, signal=84%
529	HANN_RESISTANCE_TO_BCL2_INHIBITOR_DN	41	0.620478	1.7258	0.00272851	0.0204208	0.998	4329	tags=49%, list=18%, signal=60%
530	BLANCO_MELO_COVID19_BRONCHIAL_EPITHELIAL_CELLS_SARS_COV_2_INFECTION_DN	56	0.572739	1.68194	0.00272851	0.0313693	1	3332	tags=29%, list=14%, signal=33%
531	JAEGER_METASTASIS_UP	42	0.584689	1.63538	0.00275482	0.0463981	1	5147	tags=55%, list=22%, signal=70%
532	PACHER_TARGETS_OF_IGF1_AND_IGF2_UP	35	0.657891	1.77061	0.00277393	0.0129058	0.955	3394	tags=57%, list=14%, signal=67%
533	REACTOME_DISEASES_ASSOCIATED_WITH_GLYCOSAMINOGLYCAN_METABOLISM	40	0.580847	1.6112	0.00277393	0.0557711	1	5397	tags=50%, list=23%, signal=65%
534	PID_FRA_PATHWAY	37	0.632373	1.75113	0.00277778	0.015744	0.985	2970	tags=38%, list=13%, signal=43%
535	FRIDMAN_IMMORTALIZATION_DN	33	0.63815	1.6939	0.00277778	0.0282755	1	3816	tags=42%, list=16%, signal=51%
536	NAKAMURA_ADIPOGENESIS_LATE_DN	35	0.673339	1.8294	0.00278164	0.00605357	0.695	3161	tags=46%, list=13%, signal=53%
537	REACTOME_CHROMATIN_MODIFICATIONS_DURING_THE_MATERNAL_TO_ZYGOTIC_TRANSITION_MZT	41	0.616048	1.70805	0.00278164	0.0248883	1	4993	tags=54%, list=21%, signal=68%
538	REACTOME_METABOLIC_DISORDERS_OF_BIOLOGICAL_OXIDATION_ENZYMES	31	0.645853	1.72818	0.002849	0.0197535	0.997	2585	tags=29%, list=11%, signal=33%
539	WP_IL19_SIGNALING	27	0.655617	1.7168	0.00285307	0.0226155	0.998	1957	tags=22%, list=8%, signal=24%
540	WP_TYPE_I_COLLAGEN_SYNTHESIS_IN_THE_CONTEXT_OF_OSTEOGENESIS_IMPERFECTA	31	0.654543	1.70625	0.00288184	0.0253335	1	4352	tags=52%, list=19%, signal=63%
541	WP_METABOLIC_PATHWAYS_OF_FIBROBLASTS	32	0.632292	1.68417	0.00288184	0.0308649	1	4865	tags=59%, list=21%, signal=75%
542	DI_MARTINO_MATRISOME_HIGHLY_PROLIFERATIVE_HNSCC	26	0.709991	1.84661	0.00297619	0.00479023	0.588	3123	tags=58%, list=13%, signal=66%
543	FOURNIER_ACINAR_DEVELOPMENT_LATE_DN	22	0.69402	1.73118	0.00303951	0.0193367	0.997	5147	tags=68%, list=22%, signal=87%
544	WU_HBX_TARGETS_2_DN	16	0.729658	1.6986	0.00303951	0.0269497	1	784	tags=19%, list=3%, signal=19%
545	COLINA_TARGETS_OF_4EBP1_AND_4EBP2	351	0.393522	1.38186	0.00311526	0.218111	1	5382	tags=33%, list=23%, signal=42%
546	LINDGREN_BLADDER_CANCER_CLUSTER_1_DN	371	0.389485	1.38243	0.003125	0.217355	1	5831	tags=38%, list=25%, signal=49%
547	MEBARKI_HCC_PROGENITOR_WNT_UP_CTNNB1_INDEPENDENT	20	0.723203	1.73983	0.00312989	0.0176144	0.996	4385	tags=85%, list=19%, signal=104%
548	HATADA_METHYLATED_IN_LUNG_CANCER_UP	337	0.386112	1.35068	0.00315457	0.249467	1	3603	tags=26%, list=15%, signal=30%
549	SIMBULAN_PARP1_TARGETS_DN	17	0.734311	1.73373	0.00315956	0.0188123	0.997	3270	tags=47%, list=14%, signal=55%
550	REACTOME_DEFECTIVE_C1GALT1C1_CAUSES_TNPS	15	0.757666	1.73092	0.00316456	0.0193638	0.997	1802	tags=53%, list=8%, signal=58%
551	MAHADEVAN_IMATINIB_RESISTANCE_UP	18	0.720591	1.72411	0.00316957	0.0206742	0.998	2080	tags=44%, list=9%, signal=49%
552	PASQUALUCCI_LYMPHOMA_BY_GC_STAGE_UP	283	0.422091	1.4614	0.00317125	0.146458	1	6310	tags=43%, list=27%, signal=58%
553	REACTOME_METABOLISM_OF_CARBOHYDRATES	275	0.407069	1.42088	0.00320171	0.179799	1	5107	tags=29%, list=22%, signal=37%
554	CHANG_POU5F1_TARGETS_UP	15	0.722991	1.67904	0.00323625	0.0321195	1	1724	tags=27%, list=7%, signal=29%
555	WIERENGA_STAT5A_TARGETS_UP	198	0.438181	1.48018	0.00327154	0.131421	1	4610	tags=32%, list=20%, signal=40%
556	CHIANG_LIVER_CANCER_SUBCLASS_UNANNOTATED_DN	192	0.443301	1.50305	0.00331492	0.114895	1	8536	tags=60%, list=36%, signal=93%
557	VILLANUEVA_LIVER_CANCER_KRT19_UP	169	0.443027	1.46939	0.00335946	0.139878	1	6159	tags=41%, list=26%, signal=56%
558	CONCANNON_APOPTOSIS_BY_EPOXOMICIN_DN	168	0.449455	1.5022	0.00339367	0.115492	1	5675	tags=41%, list=24%, signal=54%
559	DARWICHE_SQUAMOUS_CELL_CARCINOMA_UP	140	0.468693	1.54991	0.00339751	0.0849461	1	4509	tags=28%, list=19%, signal=34%
560	REACTOME_G2_M_CHECKPOINTS	149	0.466731	1.54327	0.00340136	0.0878517	1	8621	tags=54%, list=37%, signal=85%
561	SMIRNOV_CIRCULATING_ENDOTHELIOCYTES_IN_CANCER_UP	160	0.451979	1.52214	0.00341686	0.101785	1	5904	tags=46%, list=25%, signal=61%
562	LENAOUR_DENDRITIC_CELL_MATURATION_UP	116	0.474757	1.52365	0.00348028	0.100875	1	4735	tags=36%, list=20%, signal=45%
563	RICKMAN_TUMOR_DIFFERENTIATED_MODERATELY_VS_POORLY_UP	124	0.476098	1.54943	0.00353774	0.0849809	1	5774	tags=33%, list=25%, signal=44%
564	MEISSNER_NPC_HCP_WITH_H3K4ME3_AND_H3K27ME3	122	0.459734	1.5099	0.00358423	0.109597	1	4783	tags=42%, list=20%, signal=52%
565	WINTER_HYPOXIA_UP	95	0.512309	1.61428	0.00364078	0.0545355	1	6246	tags=44%, list=27%, signal=60%
566	BOSCO_TH1_CYTOTOXIC_MODULE	108	0.491058	1.57572	0.00365854	0.0720649	1	4915	tags=46%, list=21%, signal=58%
567	SESTO_RESPONSE_TO_UV_C0	106	0.471554	1.50725	0.00366748	0.111837	1	7986	tags=50%, list=34%, signal=75%
568	TAVAZOIE_METASTASIS	95	0.477576	1.52277	0.0036855	0.101339	1	3838	tags=29%, list=16%, signal=35%
569	BURTON_ADIPOGENESIS_2	71	0.519806	1.56587	0.00371747	0.0756305	1	4612	tags=38%, list=20%, signal=47%
570	SANA_RESPONSE_TO_IFNG_DN	86	0.519966	1.61413	0.00372208	0.0543337	1	7545	tags=67%, list=32%, signal=99%
571	REACTOME_AMYLOID_FIBER_FORMATION	77	0.512058	1.57992	0.0037594	0.0696737	1	4058	tags=39%, list=17%, signal=47%
572	BURTON_ADIPOGENESIS_PEAK_AT_0HR	64	0.525447	1.57061	0.00381194	0.0743596	1	3352	tags=28%, list=14%, signal=33%
573	KEGG_P53_SIGNALING_PATHWAY	68	0.540429	1.62302	0.00387597	0.0510257	1	4986	tags=41%, list=21%, signal=52%
574	TANG_SENESCENCE_TP53_TARGETS_DN	53	0.55704	1.63174	0.00393701	0.0480359	1	6338	tags=64%, list=27%, signal=88%
575	ROY_WOUND_BLOOD_VESSEL_UP	49	0.610141	1.75583	0.00395257	0.015102	0.981	2194	tags=31%, list=9%, signal=34%
576	WP_OSTEOARTHRITIC_CHONDROCYTE_HYPERTROPHY	47	0.612035	1.73026	0.00397878	0.0194844	0.997	2263	tags=26%, list=10%, signal=28%
577	REACTOME_REGULATION_OF_ENDOGENOUS_RETROELEMENTS_BY_THE_HUMAN_SILENCING_HUB_HUSH_COMPLEX	43	0.580902	1.62876	0.00407609	0.0489237	1	4993	tags=47%, list=21%, signal=59%
578	REACTOME_NCAM1_INTERACTIONS	39	0.587331	1.64563	0.00413223	0.0429777	1	3155	tags=41%, list=13%, signal=47%
579	GOLDRATH_ANTIGEN_RESPONSE	365	0.400133	1.39926	0.00414079	0.19936	1	5488	tags=34%, list=23%, signal=44%
580	LIAO_HAVE_SOX4_BINDING_SITES	41	0.58651	1.6495	0.00417827	0.0415577	1	3410	tags=29%, list=15%, signal=34%
581	REACTOME_KIDNEY_DEVELOPMENT	38	0.606438	1.66778	0.00418994	0.035392	1	1433	tags=26%, list=6%, signal=28%
582	WALLACE_PROSTATE_CANCER_RACE_UP	300	0.394782	1.37138	0.0042061	0.229245	1	3069	tags=19%, list=13%, signal=22%
583	PID_INTEGRIN3_PATHWAY	43	0.593113	1.6399	0.00422535	0.0449668	1	4269	tags=49%, list=18%, signal=60%
584	BHAT_ESR1_TARGETS_VIA_AKT1_UP	272	0.40702	1.4039	0.0042328	0.194537	1	5353	tags=34%, list=23%, signal=43%
585	BURTON_ADIPOGENESIS_PEAK_AT_16HR	39	0.593825	1.62874	0.00430416	0.0488345	1	5141	tags=56%, list=22%, signal=72%
586	REACTOME_CLASS_A_1_RHODOPSIN_LIKE_RECEPTORS	249	0.422344	1.45019	0.00431965	0.156301	1	3948	tags=35%, list=17%, signal=42%
587	VANDESLUIS_COMMD1_TARGETS_GROUP_3_DN	32	0.671872	1.76792	0.00434783	0.0134023	0.96	3123	tags=38%, list=13%, signal=43%
588	REACTOME_DNA_METHYLATION	36	0.627944	1.69535	0.00436047	0.0278955	1	4993	tags=58%, list=21%, signal=74%
589	KEGG_MEDICUS_VARIANT_MUTATION_CAUSED_ABERRANT_SOD1_TO_RETROGRADE_AXONAL_TRANSPORT	27	0.66855	1.70152	0.00436681	0.0261387	1	2171	tags=37%, list=9%, signal=41%
590	PAL_PRMT5_TARGETS_UP	203	0.424362	1.44977	0.00437158	0.156525	1	7820	tags=45%, list=33%, signal=67%
591	LU_TUMOR_ENDOTHELIAL_MARKERS_UP	22	0.720589	1.79475	0.00441176	0.00963264	0.88	1876	tags=41%, list=8%, signal=44%
592	PYEON_CANCER_HEAD_AND_NECK_VS_CERVICAL_DN	24	0.695027	1.74209	0.00449775	0.0172267	0.994	3805	tags=67%, list=16%, signal=79%
593	MULLIGAN_NTF3_SIGNALING_VIA_INSR_AND_IGF1R_UP	21	0.666648	1.64346	0.00458716	0.0437662	1	5896	tags=67%, list=25%, signal=89%
594	SARRIO_EPITHELIAL_MESENCHYMAL_TRANSITION_DN	144	0.451897	1.49752	0.00461894	0.118473	1	1915	tags=15%, list=8%, signal=16%
595	WP_NRF2_PATHWAY	130	0.460732	1.50688	0.00465658	0.11206	1	4614	tags=35%, list=20%, signal=44%
596	SUNG_METASTASIS_STROMA_UP	109	0.48873	1.59046	0.00474496	0.0654966	1	5030	tags=36%, list=21%, signal=45%
597	XU_HGF_SIGNALING_NOT_VIA_AKT1_48HR_DN	19	0.711258	1.74006	0.00477707	0.0176529	0.996	3548	tags=47%, list=15%, signal=56%
598	WANG_ESOPHAGUS_CANCER_VS_NORMAL_UP	120	0.452386	1.47082	0.00477897	0.139252	1	5074	tags=38%, list=22%, signal=48%
599	CERVERA_SDHB_TARGETS_2	107	0.478429	1.52366	0.00478469	0.101005	1	5133	tags=42%, list=22%, signal=54%
600	WU_HBX_TARGETS_1_UP	16	0.720541	1.68336	0.00479233	0.0310356	1	2151	tags=31%, list=9%, signal=34%
601	BLANCO_MELO_COVID19_SARS_COV_2_INFECTION_A594_ACE2_EXPRESSING_CELLS_DN	93	0.518486	1.62865	0.00486027	0.0487945	1	4257	tags=35%, list=18%, signal=43%
602	MIKKELSEN_IPS_WITH_HCP_H3K27ME3	74	0.505937	1.55799	0.00501882	0.0798549	1	3986	tags=43%, list=17%, signal=52%
603	BERENJENO_TRANSFORMED_BY_RHOA_DN	392	0.381835	1.34969	0.00517063	0.250834	1	6136	tags=33%, list=26%, signal=44%
604	PHONG_TNF_RESPONSE_NOT_VIA_P38	341	0.383821	1.34608	0.00520833	0.254295	1	5448	tags=31%, list=23%, signal=40%
605	BUFFA_HYPOXIA_METAGENE	50	0.573635	1.66398	0.00525624	0.0363295	1	5356	tags=54%, list=23%, signal=70%
606	BURTON_ADIPOGENESIS_PEAK_AT_24HR	44	0.561339	1.59286	0.00533333	0.064358	1	6747	tags=68%, list=29%, signal=95%
607	REACTOME_SIGNALING_BY_NUCLEAR_RECEPTORS	258	0.405471	1.40485	0.00533618	0.193288	1	4996	tags=27%, list=21%, signal=34%
608	LEE_LIVER_CANCER_MYC_E2F1_UP	55	0.571424	1.65528	0.00539811	0.039477	1	3234	tags=29%, list=14%, signal=34%
609	BEGUM_TARGETS_OF_PAX3_FOXO1_FUSION_DN	46	0.55806	1.58953	0.00544218	0.0657651	1	4759	tags=48%, list=20%, signal=60%
610	REACTOME_INHIBITION_OF_DNA_RECOMBINATION_AT_TELOMERE	47	0.591881	1.6602	0.00544959	0.03751	1	4993	tags=40%, list=21%, signal=51%
611	REACTOME_HEPARAN_SULFATE_HEPARIN_HS_GAG_METABOLISM	55	0.560417	1.64067	0.00544959	0.0447586	1	5397	tags=47%, list=23%, signal=61%
612	KONDO_EZH2_TARGETS	217	0.422032	1.43403	0.00545256	0.169411	1	4194	tags=27%, list=18%, signal=32%
613	MARTIN_NFKB_TARGETS_UP	42	0.589294	1.67261	0.00549451	0.0339323	1	3275	tags=43%, list=14%, signal=50%
614	WP_NETWORK_MAP_OF_SARSCOV2_SIGNALING	203	0.437398	1.49717	0.00549451	0.11872	1	3835	tags=28%, list=16%, signal=33%
615	LEE_LIVER_CANCER_SURVIVAL_DN	175	0.43792	1.47059	0.00553097	0.139197	1	7548	tags=55%, list=32%, signal=80%
616	WP_ARYL_HYDROCARBON_RECEPTOR_PATHWAY_WP2873	43	0.577922	1.63856	0.00556328	0.0454288	1	943	tags=21%, list=4%, signal=22%
617	SCHLINGEMANN_SKIN_CARCINOGENESIS_TPA_UP	37	0.631573	1.70484	0.00558659	0.0254868	1	3066	tags=24%, list=13%, signal=28%
618	REACTOME_ACTIVATED_PKN1_STIMULATES_TRANSCRIPTION_OF_AR_ANDROGEN_RECEPTOR_REGULATED_GENES_KLK2_AND_KLK3	37	0.618822	1.71395	0.00559441	0.0231672	1	4993	tags=54%, list=21%, signal=69%
619	LIANG_SILENCED_BY_METHYLATION_UP	31	0.640752	1.67183	0.00574713	0.0340722	1	3616	tags=45%, list=15%, signal=53%
620	REACTOME_RECOGNITION_AND_ASSOCIATION_OF_DNA_GLYCOSYLASE_WITH_SITE_CONTAINING_AN_AFFECTED_PURINE	35	0.607401	1.62991	0.00574713	0.0486625	1	5669	tags=54%, list=24%, signal=71%
621	WP_PHOTODYNAMIC_THERAPYINDUCED_NFKB_SURVIVAL_SIGNALING	34	0.616737	1.64283	0.00581395	0.0439265	1	1532	tags=21%, list=7%, signal=22%
622	PROVENZANI_METASTASIS_DN	138	0.45254	1.49483	0.00583431	0.120731	1	4557	tags=29%, list=19%, signal=36%
623	WIERENGA_STAT5A_TARGETS_GROUP1	123	0.448193	1.47063	0.00586166	0.13931	1	5576	tags=40%, list=24%, signal=52%
624	WOO_LIVER_CANCER_RECURRENCE_UP	103	0.487292	1.54982	0.0059952	0.0847628	1	5752	tags=45%, list=24%, signal=59%
625	CAIRO_PML_TARGETS_BOUND_BY_MYC_UP	22	0.683191	1.66927	0.005997	0.0348304	1	6191	tags=73%, list=26%, signal=99%
626	MA_RAT_AGING_UP	103	0.486242	1.55369	0.00600962	0.0827756	1	6301	tags=51%, list=27%, signal=70%
627	WANG_TNF_TARGETS	21	0.695249	1.70548	0.00601504	0.0253515	1	3873	tags=48%, list=16%, signal=57%
628	WANG_NEOPLASTIC_TRANSFORMATION_BY_CCND1_MYC	21	0.707777	1.72554	0.0060241	0.0204215	0.998	4203	tags=62%, list=18%, signal=75%
629	HANSON_HRAS_SIGNALING_VIA_NFKB	22	0.644273	1.62383	0.00603318	0.0508698	1	2649	tags=36%, list=11%, signal=41%
630	REACTOME_METABOLISM_OF_NUCLEOTIDES	95	0.479563	1.51269	0.00610501	0.107719	1	7565	tags=52%, list=32%, signal=76%
631	MEISSNER_NPC_HCP_WITH_H3_UNMETHYLATED	473	0.376922	1.33687	0.00610998	0.264296	1	4761	tags=32%, list=20%, signal=40%
632	BAKER_HEMATOPOIESIS_STAT3_TARGETS	15	0.727607	1.68136	0.00619195	0.0314883	1	3065	tags=53%, list=13%, signal=61%
633	REACTOME_TRANSPORT_OF_CONNEXONS_TO_THE_PLASMA_MEMBRANE	18	0.677867	1.63498	0.00625978	0.0465436	1	1524	tags=28%, list=6%, signal=30%
634	BHATTACHARYA_EMBRYONIC_STEM_CELL	75	0.514564	1.59006	0.00632911	0.0656312	1	5393	tags=52%, list=23%, signal=67%
635	SEKI_INFLAMMATORY_RESPONSE_LPS_UP	76	0.515841	1.5942	0.00641026	0.0635833	1	3391	tags=28%, list=14%, signal=32%
636	DANG_REGULATED_BY_MYC_DN	245	0.410595	1.42029	0.00641711	0.180266	1	4342	tags=22%, list=18%, signal=27%
637	WESTON_VEGFA_TARGETS_3HR	65	0.515401	1.57185	0.00643501	0.074003	1	3993	tags=29%, list=17%, signal=35%
638	MAHAJAN_RESPONSE_TO_IL1A_UP	74	0.511013	1.56688	0.0064433	0.0753183	1	4884	tags=39%, list=21%, signal=49%
639	PID_TAP63_PATHWAY	54	0.551842	1.61859	0.00651042	0.0529347	1	3828	tags=33%, list=16%, signal=40%
640	REACTOME_FORMATION_OF_THE_BETA_CATENIN_TCF_TRANSACTIVATING_COMPLEX	62	0.539696	1.5887	0.00651891	0.0662154	1	5729	tags=45%, list=24%, signal=60%
641	JOHANSSON_GLIOMAGENESIS_BY_PDGFB_UP	57	0.544007	1.60477	0.00662252	0.0586313	1	6257	tags=61%, list=27%, signal=83%
642	BLALOCK_ALZHEIMERS_DISEASE_INCIPIENT_DN	163	0.447577	1.48682	0.00662983	0.126818	1	6136	tags=34%, list=26%, signal=46%
643	BROWNE_HCMV_INFECTION_18HR_DN	175	0.430214	1.44462	0.00671892	0.161009	1	3257	tags=20%, list=14%, signal=23%
644	LI_WILMS_TUMOR_VS_FETAL_KIDNEY_2_DN	46	0.552146	1.56007	0.0067659	0.0787068	1	3816	tags=39%, list=16%, signal=47%
645	RUIZ_TNC_TARGETS_UP	155	0.443804	1.47033	0.00678733	0.139202	1	4168	tags=28%, list=18%, signal=34%
646	PID_AURORA_B_PATHWAY	39	0.58461	1.60554	0.00688705	0.0583497	1	5751	tags=46%, list=24%, signal=61%
647	KIM_RESPONSE_TO_TSA_AND_DECITABINE_UP	119	0.485038	1.55243	0.00704225	0.0834705	1	3639	tags=31%, list=15%, signal=37%
648	TAKEDA_TARGETS_OF_NUP98_HOXA9_FUSION_10D_DN	146	0.4445	1.46636	0.00705053	0.14231	1	4205	tags=35%, list=18%, signal=42%
649	KORKOLA_TERATOMA	38	0.572651	1.58353	0.00705219	0.0685768	1	4909	tags=55%, list=21%, signal=70%
650	REACTOME_SARS_COV_1_MODULATES_HOST_TRANSLATION_MACHINERY	36	0.606129	1.64962	0.00706215	0.0415791	1	8261	tags=81%, list=35%, signal=124%
651	TRAYNOR_RETT_SYNDROM_UP	40	0.580933	1.62607	0.00710227	0.0500483	1	3980	tags=43%, list=17%, signal=51%
652	REACTOME_DNA_REPLICATION_PRE_INITIATION	131	0.461539	1.50596	0.007109	0.112738	1	8619	tags=57%, list=37%, signal=90%
653	SENESE_HDAC3_TARGETS_UP	482	0.370592	1.32534	0.00712831	0.278223	1	4651	tags=22%, list=20%, signal=26%
654	BROWNE_HCMV_INFECTION_48HR_DN	445	0.377695	1.34019	0.00715015	0.260427	1	4612	tags=25%, list=20%, signal=30%
655	DORN_ADENOVIRUS_INFECTION_48HR_DN	39	0.584133	1.60228	0.00718391	0.0595345	1	3888	tags=36%, list=17%, signal=43%
656	ZHANG_ANTIVIRAL_RESPONSE_TO_RIBAVIRIN_UP	28	0.620123	1.60614	0.00719425	0.0580542	1	3194	tags=39%, list=14%, signal=45%
657	LY_AGING_PREMATURE_DN	30	0.634626	1.67854	0.00722543	0.0321841	1	4860	tags=43%, list=21%, signal=55%
658	BLANCO_MELO_BETA_INTERFERON_TREATED_BRONCHIAL_EPITHELIAL_CELLS_UP	371	0.383252	1.34629	0.00724638	0.254316	1	4119	tags=22%, list=18%, signal=26%
659	MISSIAGLIA_REGULATED_BY_METHYLATION_DN	120	0.462281	1.50386	0.00730816	0.11446	1	7330	tags=50%, list=31%, signal=72%
660	FALVELLA_SMOKERS_WITH_LUNG_CANCER	81	0.499691	1.54985	0.00731707	0.084867	1	3130	tags=21%, list=13%, signal=24%
661	KANG_IMMORTALIZED_BY_TERT_UP	85	0.497335	1.53459	0.00739827	0.093103	1	4363	tags=36%, list=19%, signal=45%
662	HELLER_HDAC_TARGETS_DN	287	0.406998	1.41992	0.007431	0.180445	1	4647	tags=31%, list=20%, signal=39%
663	GRAHAM_CML_QUIESCENT_VS_CML_DIVIDING_UP	24	0.651084	1.6568	0.00745157	0.0388923	1	3453	tags=42%, list=15%, signal=49%
664	BILD_HRAS_ONCOGENIC_SIGNATURE	251	0.42306	1.46829	0.00745474	0.140546	1	4269	tags=26%, list=18%, signal=31%
665	AZARE_STAT3_TARGETS	24	0.681402	1.72607	0.00748503	0.0203975	0.998	1350	tags=25%, list=6%, signal=26%
666	WILLIAMS_ESR2_TARGETS_UP	29	0.639294	1.68105	0.00753012	0.031554	1	6729	tags=59%, list=29%, signal=82%
667	DACOSTA_ERCC3_ALLELE_XPCS_VS_TTD_UP	26	0.627247	1.59228	0.0075643	0.0646487	1	4015	tags=58%, list=17%, signal=70%
668	LEIN_PONS_MARKERS	80	0.489326	1.52473	0.00757576	0.100389	1	3294	tags=25%, list=14%, signal=29%
669	REICHERT_MITOSIS_LIN9_TARGETS	27	0.664749	1.70545	0.00772798	0.025295	1	5434	tags=67%, list=23%, signal=87%
670	HELLEBREKERS_SILENCED_DURING_TUMOR_ANGIOGENESIS	74	0.499124	1.51733	0.00774194	0.104751	1	3499	tags=41%, list=15%, signal=47%
671	VERRECCHIA_RESPONSE_TO_TGFB1_C5	21	0.655235	1.61456	0.00776398	0.0544154	1	5474	tags=57%, list=23%, signal=74%
672	JACKSON_DNMT1_TARGETS_DN	22	0.669198	1.68082	0.00778816	0.0315855	1	3286	tags=36%, list=14%, signal=42%
673	DAVICIONI_MOLECULAR_ARMS_VS_ERMS_DN	174	0.42774	1.43327	0.00780379	0.169921	1	4422	tags=29%, list=19%, signal=35%
674	DAZARD_RESPONSE_TO_UV_NHEK_UP	202	0.410984	1.40756	0.00780379	0.190834	1	6241	tags=39%, list=27%, signal=52%
675	ANDERSEN_CHOLANGIOCARCINOMA_CLASS1	62	0.505657	1.50198	0.0078534	0.115457	1	4899	tags=45%, list=21%, signal=57%
676	LEE_LIVER_CANCER_MYC_TGFA_UP	59	0.528366	1.57419	0.0078637	0.0728462	1	3066	tags=24%, list=13%, signal=27%
677	REACTOME_FORMATION_OF_THE_URETERIC_BUD	16	0.746936	1.71529	0.00791139	0.0228804	0.999	2302	tags=50%, list=10%, signal=55%
678	REACTOME_DEPOSITION_OF_NEW_CENPA_CONTAINING_NUCLEOSOMES_AT_THE_CENTROMERE	53	0.573328	1.67016	0.00792602	0.0346057	1	6897	tags=60%, list=29%, signal=85%
679	JI_CARCINOGENESIS_BY_KRAS_AND_STK11_DN	17	0.723033	1.74649	0.00796178	0.0163809	0.992	2194	tags=41%, list=9%, signal=45%
680	GERHOLD_ADIPOGENESIS_DN	61	0.536874	1.5815	0.00803213	0.0697161	1	5099	tags=43%, list=22%, signal=54%
681	ZAMORA_NOS2_TARGETS_UP	55	0.528239	1.56528	0.00816326	0.0758771	1	7520	tags=53%, list=32%, signal=77%
682	ZHOU_TNF_SIGNALING_4HR	50	0.53717	1.54413	0.00820793	0.0873697	1	8010	tags=66%, list=34%, signal=100%
683	JINESH_BLEBBISHIELD_TO_IMMUNE_CELL_FUSION_PBSHMS_DN	376	0.380053	1.33479	0.00823045	0.266684	1	3386	tags=19%, list=14%, signal=21%
684	WEINMANN_ADAPTATION_TO_HYPOXIA_DN	38	0.616612	1.69509	0.00826446	0.0278475	1	4342	tags=53%, list=18%, signal=64%
685	MIKKELSEN_ES_ICP_WITH_H3K4ME3_AND_H3K27ME3	113	0.461113	1.50073	0.00827423	0.116379	1	3019	tags=30%, list=13%, signal=34%
686	REACTOME_PRC2_METHYLATES_HISTONES_AND_DNA	45	0.565543	1.59907	0.00828729	0.0609465	1	5669	tags=49%, list=24%, signal=64%
687	NIKOLSKY_BREAST_CANCER_8Q12_Q22_AMPLICON	121	0.457306	1.48721	0.00830368	0.126512	1	2729	tags=18%, list=12%, signal=20%
688	ABE_INNER_EAR	41	0.598693	1.65316	0.00831025	0.0401899	1	3017	tags=34%, list=13%, signal=39%
689	FINETTI_BREAST_CANCER_KINOME_RED	16	0.717797	1.64984	0.00831947	0.0415585	1	5465	tags=75%, list=23%, signal=98%
690	RICKMAN_HEAD_AND_NECK_CANCER_A	99	0.470936	1.48949	0.00832342	0.125292	1	3465	tags=37%, list=15%, signal=44%
691	BURTON_ADIPOGENESIS_4	45	0.563807	1.57324	0.00833333	0.0734219	1	6045	tags=49%, list=26%, signal=66%
692	REACTOME_RESOLUTION_OF_SISTER_CHROMATID_COHESION	122	0.443119	1.45182	0.00833333	0.155052	1	6600	tags=41%, list=28%, signal=57%
693	VANHARANTA_UTERINE_FIBROID_UP	44	0.563344	1.57595	0.00837989	0.071976	1	3422	tags=39%, list=15%, signal=45%
694	LAIHO_COLORECTAL_CANCER_SERRATED_UP	115	0.4685	1.52884	0.00841346	0.0973562	1	7612	tags=43%, list=32%, signal=64%
695	SATO_SILENCED_BY_DEACETYLATION_IN_PANCREATIC_CANCER	41	0.605365	1.70279	0.00842697	0.0257559	1	3499	tags=41%, list=15%, signal=49%
696	WP_NUCLEAR_RECEPTORS_METAPATHWAY	287	0.388384	1.35252	0.00845666	0.247574	1	4198	tags=25%, list=18%, signal=31%
697	XU_CREBBP_TARGETS_DN	38	0.570431	1.56831	0.00847458	0.0747735	1	3706	tags=26%, list=16%, signal=31%
698	SARTIPY_NORMAL_AT_INSULIN_RESISTANCE_UP	29	0.630095	1.64379	0.00878477	0.0437073	1	2983	tags=38%, list=13%, signal=43%
699	NOJIMA_SFRP2_TARGETS_UP	31	0.622287	1.63136	0.00878477	0.0480829	1	3575	tags=39%, list=15%, signal=46%
700	BLANCO_MELO_COVID19_SARS_COV_2_INFECTION_A594_ACE2_EXPRESSING_CELLS_RUXOLITINIB_DN	74	0.517639	1.60365	0.00881612	0.0589544	1	3671	tags=28%, list=16%, signal=34%
701	HOLLERN_SOLID_NODULAR_BREAST_TUMOR_DN	29	0.618642	1.61633	0.00882353	0.053565	1	4237	tags=48%, list=18%, signal=59%
702	REACTOME_RRNA_MODIFICATION_IN_THE_NUCLEUS_AND_CYTOSOL	60	0.529629	1.55947	0.00909091	0.07905	1	8777	tags=72%, list=37%, signal=114%
703	REACTOME_GOLGI_TO_ER_RETROGRADE_TRANSPORT	128	0.462794	1.50169	0.00918485	0.115628	1	6236	tags=41%, list=27%, signal=55%
704	DESERT_EXTRACELLULAR_MATRIX_HEPATOCELLULAR_CARCINOMA_SUBCLASS_UP	22	0.690977	1.68579	0.00923077	0.0305185	1	3071	tags=50%, list=13%, signal=57%
705	WANG_SMARCE1_TARGETS_DN	373	0.384788	1.34905	0.00923077	0.250955	1	5493	tags=30%, list=23%, signal=39%
706	HSIAO_HOUSEKEEPING_GENES	394	0.374956	1.32149	0.00925926	0.282015	1	8921	tags=62%, list=38%, signal=98%
707	REACTOME_GPCR_LIGAND_BINDING	346	0.391371	1.37067	0.00928793	0.230049	1	3948	tags=32%, list=17%, signal=38%
708	CHEN_HOXA5_TARGETS_9HR_DN	42	0.558219	1.56665	0.00944669	0.0753831	1	6543	tags=52%, list=28%, signal=72%
709	REACTOME_SCAVENGING_BY_CLASS_A_RECEPTORS	19	0.688438	1.66353	0.00944882	0.0363026	1	3691	tags=58%, list=16%, signal=69%
710	FURUKAWA_DUSP6_TARGETS_PCI35_DN	72	0.49421	1.51663	0.00947226	0.105168	1	5795	tags=44%, list=25%, signal=59%
711	DI_MARTINO_MATRISOME_HIGHLY_PROLIFERATIVE_HNSCC_TUMOR_CELL_DERIVED	17	0.712798	1.6895	0.00952381	0.0292803	1	3123	tags=59%, list=13%, signal=68%
712	KEGG_MEDICUS_VARIANT_MUTATION_CAUSED_ABERRANT_SOD1_TO_26S_PROTEASOME_MEDIATED_PROTEIN_DEGRADATION	40	0.565055	1.58627	0.00952381	0.0674615	1	9571	tags=85%, list=41%, signal=143%
713	LIANG_SILENCED_BY_METHYLATION_2	50	0.548589	1.57012	0.00952381	0.0744024	1	3835	tags=38%, list=16%, signal=45%
714	ZHOU_CELL_CYCLE_GENES_IN_IR_RESPONSE_6HR	84	0.480485	1.50762	0.00966184	0.111608	1	5361	tags=46%, list=23%, signal=60%
715	YAO_TEMPORAL_RESPONSE_TO_PROGESTERONE_CLUSTER_11	100	0.484946	1.54929	0.00967352	0.0849978	1	5499	tags=44%, list=23%, signal=57%
716	BROWNE_HCMV_INFECTION_8HR_DN	44	0.564529	1.6117	0.00968188	0.0555471	1	3905	tags=34%, list=17%, signal=41%
717	KANG_IMMORTALIZED_BY_TERT_DN	94	0.497041	1.56955	0.00968523	0.0744483	1	4798	tags=40%, list=20%, signal=51%
718	PETRETTO_CARDIAC_HYPERTROPHY	34	0.584562	1.56664	0.00979021	0.0752714	1	4121	tags=38%, list=18%, signal=46%
719	WP_COMPLEMENT_SYSTEM	89	0.473323	1.48256	0.00980392	0.129558	1	5827	tags=49%, list=25%, signal=65%
720	GREENBAUM_E2A_TARGETS_UP	33	0.593564	1.60841	0.00985915	0.0569432	1	5361	tags=67%, list=23%, signal=86%
721	REACTOME_SIRT1_NEGATIVELY_REGULATES_RRNA_EXPRESSION	40	0.567006	1.56549	0.00988701	0.0758299	1	4993	tags=50%, list=21%, signal=63%
722	TONKS_TARGETS_OF_RUNX1_RUNX1T1_FUSION_MONOCYTE_UP	203	0.413791	1.41372	0.00991189	0.18635	1	6935	tags=48%, list=30%, signal=67%
723	BROWNE_HCMV_INFECTION_12HR_DN	95	0.482296	1.53235	0.00995025	0.094657	1	3664	tags=25%, list=16%, signal=30%
724	DORSEY_GAB2_TARGETS	30	0.622041	1.64872	0.01	0.0418707	1	2714	tags=40%, list=12%, signal=45%
725	KEGG_MEDICUS_VARIANT_MUTATION_INACTIVATED_UBQLN2_TO_26S_PROTEASOME_MEDIATED_PROTEIN_DEGRADATION	39	0.564279	1.59424	0.0100287	0.0636591	1	9571	tags=85%, list=41%, signal=143%
726	KONDO_COLON_CANCER_HCP_WITH_H3K27ME1	26	0.629849	1.62006	0.010043	0.0523546	1	4424	tags=42%, list=19%, signal=52%
727	SCHLESINGER_METHYLATED_DE_NOVO_IN_CANCER	83	0.493778	1.53599	0.0100883	0.0922307	1	2891	tags=27%, list=12%, signal=30%
728	TONKS_TARGETS_OF_RUNX1_RUNX1T1_FUSION_ERYTHROCYTE_UP	156	0.432852	1.44157	0.0101351	0.163698	1	4599	tags=33%, list=20%, signal=41%
729	BLANCO_MELO_COVID19_SARS_COV_2_INFECTION_A594_CELLS_DN	71	0.514355	1.55219	0.0101911	0.0834161	1	3840	tags=44%, list=16%, signal=52%
730	ZHONG_SECRETOME_OF_LUNG_CANCER_AND_MACROPHAGE	75	0.50901	1.55357	0.0102302	0.0826156	1	7106	tags=53%, list=30%, signal=76%
731	LEE_LIVER_CANCER_ACOX1_UP	61	0.52198	1.54515	0.010296	0.0870078	1	3243	tags=28%, list=14%, signal=32%
732	YAMAZAKI_TCEB3_TARGETS_UP	163	0.425119	1.42029	0.0103093	0.180093	1	4934	tags=38%, list=21%, signal=48%
733	LIAN_NEUTROPHIL_GRANULE_CONSTITUENTS	24	0.632496	1.61882	0.0103245	0.0529195	1	2671	tags=38%, list=11%, signal=42%
734	SATO_SILENCED_EPIGENETICALLY_IN_PANCREATIC_CANCER	39	0.573462	1.60375	0.010355	0.0589816	1	2420	tags=36%, list=10%, signal=40%
735	REACTOME_O_LINKED_GLYCOSYLATION_OF_MUCINS	58	0.527003	1.56175	0.0104987	0.0778387	1	2086	tags=29%, list=9%, signal=32%
736	BERENJENO_TRANSFORMED_BY_RHOA_REVERSIBLY_DN	29	0.617181	1.59712	0.0105105	0.0618326	1	3499	tags=34%, list=15%, signal=40%
737	BRAUNE_GEIST_20_GENE_NOTCH_SIG_BREAST_CANCER	20	0.674668	1.63908	0.010687	0.0452447	1	2636	tags=40%, list=11%, signal=45%
738	WANG_ESOPHAGUS_CANCER_VS_NORMAL_DN	101	0.465427	1.48187	0.0107143	0.129917	1	4056	tags=19%, list=17%, signal=23%
739	KLEIN_TARGETS_OF_BCR_ABL1_FUSION	45	0.566297	1.60933	0.0107527	0.0567445	1	4450	tags=40%, list=19%, signal=49%
740	ABBUD_LIF_SIGNALING_1_UP	42	0.579795	1.62441	0.0107962	0.0506261	1	2920	tags=29%, list=12%, signal=33%
741	HSIAO_LIVER_SPECIFIC_GENES	215	0.400636	1.37749	0.0108342	0.224025	1	3450	tags=26%, list=15%, signal=30%
742	REACTOME_CHONDROITIN_SULFATE_BIOSYNTHESIS	19	0.690563	1.66695	0.0108527	0.0355153	1	5991	tags=84%, list=25%, signal=113%
743	WP_IL26_SIGNALING	45	0.574148	1.60927	0.010929	0.0566851	1	1957	tags=22%, list=8%, signal=24%
744	ONGUSAHA_TP53_TARGETS	37	0.581089	1.58779	0.010989	0.0667504	1	5348	tags=46%, list=23%, signal=59%
745	KUNINGER_IGF1_VS_PDGFB_TARGETS_DN	46	0.552343	1.56872	0.010989	0.0745506	1	2970	tags=24%, list=13%, signal=27%
746	REACTOME_CROSSLINKING_OF_COLLAGEN_FIBRILS	18	0.68662	1.62258	0.0110063	0.0512184	1	2992	tags=61%, list=13%, signal=70%
747	BERTUCCI_MEDULLARY_VS_DUCTAL_BREAST_CANCER_DN	177	0.411511	1.3796	0.0110865	0.221155	1	4448	tags=33%, list=19%, signal=41%
748	DORN_ADENOVIRUS_INFECTION_32HR_DN	38	0.570867	1.59846	0.0111421	0.0610332	1	3248	tags=29%, list=14%, signal=34%
749	REACTOME_ESR_MEDIATED_SIGNALING	189	0.419451	1.41513	0.0111607	0.185224	1	4996	tags=30%, list=21%, signal=37%
750	REACTOME_SIGNALING_BY_MET	77	0.488818	1.52081	0.0111663	0.10266	1	2380	tags=17%, list=10%, signal=19%
751	PID_INTEGRIN5_PATHWAY	17	0.716759	1.67461	0.0112179	0.0333511	1	5956	tags=71%, list=25%, signal=94%
752	GRYDER_PAX3FOXO1_ENHANCERS_KO_DOWN	430	0.371133	1.32376	0.011236	0.280083	1	6536	tags=36%, list=28%, signal=49%
753	HELLER_HDAC_TARGETS_SILENCED_BY_METHYLATION_UP	421	0.367553	1.30495	0.0113052	0.301808	1	6082	tags=39%, list=26%, signal=52%
754	TONKS_TARGETS_OF_RUNX1_RUNX1T1_FUSION_SUSTAINED_IN_GRANULOCYTE_UP	15	0.702414	1.61789	0.0114379	0.0532752	1	4188	tags=53%, list=18%, signal=65%
755	JI_METASTASIS_REPRESSED_BY_STK11	26	0.630259	1.62992	0.011544	0.0487565	1	3375	tags=46%, list=14%, signal=54%
756	MODY_HIPPOCAMPUS_NEONATAL	31	0.589961	1.5702	0.0115607	0.0744405	1	6561	tags=68%, list=28%, signal=94%
757	BILANGES_SERUM_SENSITIVE_VIA_TSC2	31	0.585476	1.58032	0.0116618	0.069837	1	3102	tags=19%, list=13%, signal=22%
758	WILCOX_RESPONSE_TO_PROGESTERONE_DN	60	0.52472	1.56255	0.0116732	0.0773759	1	3766	tags=40%, list=16%, signal=48%
759	MORI_MATURE_B_LYMPHOCYTE_DN	75	0.503621	1.54742	0.0117035	0.0860212	1	5021	tags=40%, list=21%, signal=51%
760	REACTOME_HDACS_DEACETYLATE_HISTONES	64	0.513061	1.54289	0.011734	0.0880573	1	6898	tags=52%, list=29%, signal=73%
761	WEST_ADRENOCORTICAL_TUMOR_UP	295	0.39048	1.36266	0.0117521	0.237678	1	6794	tags=36%, list=29%, signal=50%
762	MISSIAGLIA_REGULATED_BY_METHYLATION_UP	117	0.451416	1.45077	0.0118064	0.15575	1	6197	tags=41%, list=26%, signal=55%
763	LIEN_BREAST_CARCINOMA_METAPLASTIC_VS_DUCTAL_DN	109	0.471873	1.51176	0.0118483	0.108201	1	3494	tags=32%, list=15%, signal=38%
764	LI_ESTROGENE_META_E2_RESPONSE_DN	22	0.670232	1.67546	0.0118519	0.0331882	1	4354	tags=64%, list=19%, signal=78%
765	REACTOME_RHO_GTPASES_ACTIVATE_PKNS	64	0.528524	1.56024	0.0119363	0.0786779	1	7130	tags=56%, list=30%, signal=81%
766	REACTOME_MATERNAL_TO_ZYGOTIC_TRANSITION_MZT	84	0.468996	1.46237	0.0120048	0.145439	1	7203	tags=50%, list=31%, signal=72%
767	WP_VITAMIN_B12_METABOLISM	49	0.541237	1.53571	0.0120643	0.0921866	1	3835	tags=37%, list=16%, signal=44%
768	MORI_IMMATURE_B_LYMPHOCYTE_UP	53	0.521513	1.51666	0.0121622	0.105281	1	397	tags=8%, list=2%, signal=8%
769	REACTOME_COPI_DEPENDENT_GOLGI_TO_ER_RETROGRADE_TRAFFIC	95	0.481893	1.51602	0.0121803	0.105668	1	6730	tags=51%, list=29%, signal=71%
770	YAUCH_HEDGEHOG_SIGNALING_PARACRINE_DN	205	0.405661	1.36556	0.0121951	0.235541	1	3596	tags=24%, list=15%, signal=29%
771	ZHOU_INFLAMMATORY_RESPONSE_FIMA_UP	456	0.361147	1.27955	0.0122449	0.334326	1	4685	tags=28%, list=20%, signal=34%
772	WINZEN_DEGRADED_VIA_KHSRP	99	0.467457	1.50378	0.0123153	0.114405	1	3487	tags=30%, list=15%, signal=35%
773	REACTOME_MEIOTIC_RECOMBINATION	56	0.540319	1.57561	0.0123288	0.0720368	1	5093	tags=45%, list=22%, signal=57%
774	KEGG_SYSTEMIC_LUPUS_ERYTHEMATOSUS	95	0.479028	1.51734	0.0123305	0.10488	1	4058	tags=38%, list=17%, signal=46%
775	MOHANKUMAR_HOXA1_TARGETS_UP	404	0.371269	1.30384	0.0123457	0.303155	1	7355	tags=45%, list=31%, signal=64%
776	REACTOME_DECTIN_2_FAMILY	24	0.644068	1.62351	0.0124031	0.0508378	1	1802	tags=33%, list=8%, signal=36%
777	HAN_SATB1_TARGETS_DN	376	0.371822	1.30805	0.0124352	0.297908	1	3123	tags=18%, list=13%, signal=21%
778	MURAKAMI_UV_RESPONSE_6HR_DN	20	0.650263	1.59114	0.0124805	0.0650864	1	2236	tags=25%, list=10%, signal=28%
779	PID_REG_GR_PATHWAY	73	0.522369	1.59905	0.0125313	0.0608597	1	1232	tags=10%, list=5%, signal=10%
780	WP_GLYCOSAMINOGLYCAN_SYNTHESIS_IN_FIBROBLASTS	41	0.593878	1.63595	0.0125698	0.0462908	1	6165	tags=59%, list=26%, signal=79%
781	COLIN_PILOCYTIC_ASTROCYTOMA_VS_GLIOBLASTOMA_UP	33	0.58405	1.55558	0.0126582	0.0816209	1	3450	tags=52%, list=15%, signal=60%
782	KEGG_MEDICUS_VARIANT_MUTATION_CAUSED_ABERRANT_SNCA_TO_26S_PROTEASOME_MEDIATED_PROTEIN_DEGRADATION	35	0.5651	1.56526	0.012931	0.0757803	1	9571	tags=86%, list=41%, signal=144%
783	REN_BOUND_BY_E2F	61	0.529814	1.54573	0.012987	0.0867457	1	6717	tags=51%, list=29%, signal=71%
784	REACTOME_SELENOAMINO_ACID_METABOLISM	115	0.456518	1.47949	0.0130952	0.131912	1	8635	tags=70%, list=37%, signal=109%
785	KEGG_MEDICUS_VARIANT_MUTATION_INACTIVATED_VCP_TO_26S_PROTEASOME_MEDIATED_PROTEIN_DEGRADATION	39	0.565236	1.55146	0.0131387	0.0838175	1	9571	tags=85%, list=41%, signal=143%
786	WEINMANN_ADAPTATION_TO_HYPOXIA_UP	26	0.626314	1.6148	0.0131772	0.0543812	1	1924	tags=35%, list=8%, signal=38%
787	REACTOME_REGULATION_OF_ENDOGENOUS_RETROELEMENTS_BY_PIWI_INTERACTING_RNAS_PIRNAS	68	0.512121	1.54517	0.01321	0.0871129	1	7738	tags=56%, list=33%, signal=83%
788	NABA_MATRISOME_POORLY_METASTATIC_MELANOMA_TUMOR_CELL_DERIVED	26	0.648672	1.65557	0.0132159	0.0394301	1	2593	tags=46%, list=11%, signal=52%
789	PHONG_TNF_RESPONSE_VIA_P38_PARTIAL	162	0.423137	1.41004	0.013363	0.188521	1	5514	tags=38%, list=23%, signal=50%
790	SCHLOSSER_MYC_TARGETS_AND_SERUM_RESPONSE_DN	48	0.537773	1.54779	0.0134228	0.0859238	1	7682	tags=73%, list=33%, signal=108%
791	REACTOME_ERCC6_CSB_AND_EHMT2_G9A_POSITIVELY_REGULATE_RRNA_EXPRESSION	48	0.566356	1.60489	0.013624	0.0586657	1	7130	tags=58%, list=30%, signal=84%
792	VANTVEER_BREAST_CANCER_BRCA1_UP	34	0.579734	1.58106	0.0136612	0.069922	1	2969	tags=24%, list=13%, signal=27%
793	SMITH_TERT_TARGETS_UP	145	0.427236	1.41303	0.0136674	0.186639	1	7409	tags=43%, list=32%, signal=63%
794	LY_AGING_MIDDLE_DN	16	0.688805	1.58529	0.0136986	0.0678072	1	5434	tags=75%, list=23%, signal=97%
795	TONKS_TARGETS_OF_RUNX1_RUNX1T1_FUSION_SUSTAINDED_IN_ERYTHROCYTE_UP	44	0.566878	1.58434	0.0137174	0.0681714	1	4188	tags=43%, list=18%, signal=52%
796	KAAB_HEART_ATRIUM_VS_VENTRICLE_UP	246	0.394684	1.3482	0.0138445	0.25197	1	6480	tags=45%, list=28%, signal=62%
797	BROWNE_HCMV_INFECTION_24HR_DN	139	0.445548	1.47245	0.0140187	0.137963	1	4422	tags=27%, list=19%, signal=33%
798	WANG_THOC1_TARGETS_DN	16	0.705373	1.63339	0.0140625	0.0472783	1	2484	tags=44%, list=11%, signal=49%
799	WP_NEURAL_CREST_CELL_MIGRATION_DURING_DEVELOPMENT	40	0.57724	1.59184	0.0141243	0.0647477	1	4063	tags=38%, list=17%, signal=45%
800	WP_CANONICAL_AND_NONCANONICAL_TGFB_SIGNALING	17	0.684955	1.62655	0.014218	0.0499546	1	1858	tags=24%, list=8%, signal=26%
801	MATTHEWS_SKIN_CARCINOGENESIS_VIA_JUN	17	0.680191	1.62189	0.0142405	0.0514001	1	995	tags=24%, list=4%, signal=25%
802	HELLER_SILENCED_BY_METHYLATION_DN	106	0.461851	1.4711	0.0143027	0.139044	1	3654	tags=35%, list=16%, signal=41%
803	LE_SKI_TARGETS_UP	17	0.689309	1.62586	0.0144462	0.0500778	1	3598	tags=59%, list=15%, signal=69%
804	LANDIS_ERBB2_BREAST_TUMORS_324_DN	149	0.427677	1.40938	0.0145414	0.188905	1	2432	tags=17%, list=10%, signal=19%
805	REACTOME_TNFS_BIND_THEIR_PHYSIOLOGICAL_RECEPTORS	29	0.631126	1.64047	0.0145773	0.0447831	1	3645	tags=52%, list=16%, signal=61%
806	IZADPANAH_STEM_CELL_ADIPOSE_VS_BONE_DN	102	0.462679	1.47826	0.0145985	0.132924	1	4392	tags=33%, list=19%, signal=41%
807	SCHLOSSER_MYC_TARGETS_AND_SERUM_RESPONSE_UP	48	0.550674	1.5801	0.0146471	0.0697781	1	8034	tags=69%, list=34%, signal=104%
808	VERRECCHIA_RESPONSE_TO_TGFB1_C1	19	0.646412	1.57028	0.0147059	0.0744991	1	4238	tags=63%, list=18%, signal=77%
809	REACTOME_SARS_COV_2_MODULATES_HOST_TRANSLATION_MACHINERY	50	0.521048	1.50448	0.0147059	0.113965	1	8261	tags=68%, list=35%, signal=105%
810	SHEPARD_CRASH_AND_BURN_MUTANT_DN	166	0.417427	1.39594	0.0147225	0.203022	1	5393	tags=37%, list=23%, signal=47%
811	REACTOME_G2_M_DNA_DAMAGE_CHECKPOINT	78	0.502093	1.53197	0.0147965	0.0948576	1	5669	tags=36%, list=24%, signal=47%
812	COLDREN_GEFITINIB_RESISTANCE_UP	84	0.486776	1.47901	0.0148148	0.132315	1	6779	tags=43%, list=29%, signal=60%
813	SHETH_LIVER_CANCER_VS_TXNIP_LOSS_PAM2	164	0.414771	1.3772	0.0148233	0.224261	1	4872	tags=34%, list=21%, signal=43%
814	NAKAMURA_METASTASIS_MODEL_UP	43	0.56269	1.57008	0.0148248	0.0743204	1	3951	tags=30%, list=17%, signal=36%
815	YANG_BREAST_CANCER_ESR1_DN	24	0.632899	1.58628	0.0149254	0.0675712	1	4207	tags=46%, list=18%, signal=56%
816	REACTOME_RMTS_METHYLATE_HISTONE_ARGININES	54	0.536932	1.54244	0.0150273	0.0883037	1	7130	tags=57%, list=30%, signal=82%
817	DAVICIONI_TARGETS_OF_PAX_FOXO1_FUSIONS_UP	253	0.391986	1.3455	0.01507	0.254859	1	4990	tags=32%, list=21%, signal=40%
818	TOMIDA_METASTASIS_UP	24	0.620175	1.583	0.015083	0.068845	1	7475	tags=67%, list=32%, signal=98%
819	LANDIS_BREAST_CANCER_PROGRESSION_DN	70	0.487671	1.48184	0.0150943	0.129792	1	2432	tags=23%, list=10%, signal=25%
820	ALTEMEIER_RESPONSE_TO_LPS_WITH_MECHANICAL_VENTILATION	120	0.448021	1.45706	0.0151339	0.14998	1	4845	tags=36%, list=21%, signal=45%
821	WP_METABOLIC_REPROGRAMMING_IN_COLON_CANCER	42	0.569415	1.58024	0.0151724	0.0697748	1	5663	tags=50%, list=24%, signal=66%
822	REACTOME_HCMV_INFECTION	129	0.435073	1.42559	0.0152403	0.176397	1	7167	tags=40%, list=30%, signal=57%
823	MATSUDA_NATURAL_KILLER_DIFFERENTIATION	469	0.367002	1.29476	0.0152594	0.315131	1	5366	tags=32%, list=23%, signal=40%
824	REACTOME_THE_ROLE_OF_GTSE1_IN_G2_M_PROGRESSION_AFTER_G2_CHECKPOINT	74	0.482569	1.48395	0.0153061	0.128513	1	9133	tags=69%, list=39%, signal=112%
825	RORIE_TARGETS_OF_EWSR1_FLI1_FUSION_DN	24	0.612618	1.54643	0.0154278	0.0865922	1	3598	tags=50%, list=15%, signal=59%
826	SHEPARD_BMYB_TARGETS	68	0.504216	1.5189	0.0154639	0.103981	1	5375	tags=51%, list=23%, signal=67%
827	KLEIN_PRIMARY_EFFUSION_LYMPHOMA_DN	58	0.516758	1.51219	0.0157687	0.107951	1	3386	tags=24%, list=14%, signal=28%
828	HEDENFALK_BREAST_CANCER_BRACX_UP	19	0.651302	1.58972	0.0157978	0.0657454	1	2529	tags=26%, list=11%, signal=29%
829	MOLENAAR_TARGETS_OF_CCND1_AND_CDK4_DN	58	0.509252	1.5142	0.015894	0.106998	1	5334	tags=48%, list=23%, signal=62%
830	EHRLICH_ICF_SYNDROM_DN	16	0.703862	1.63768	0.0158983	0.0457611	1	1959	tags=38%, list=8%, signal=41%
831	LOPES_METHYLATED_IN_COLON_CANCER_UP	27	0.61437	1.58499	0.015919	0.0677988	1	3068	tags=44%, list=13%, signal=51%
832	FOSTER_TOLERANT_MACROPHAGE_UP	157	0.419911	1.41115	0.0160735	0.188204	1	3672	tags=24%, list=16%, signal=28%
833	KRASNOSELSKAYA_ILF3_TARGETS_DN	45	0.544557	1.5713	0.0161725	0.0741168	1	4047	tags=36%, list=17%, signal=43%
834	LI_ESTROGENE_LATE_E2_RESPONSE_UP	52	0.540952	1.54479	0.0161725	0.0870515	1	4163	tags=46%, list=18%, signal=56%
835	REACTOME_CELL_CELL_COMMUNICATION	143	0.436073	1.44354	0.016185	0.161895	1	3600	tags=23%, list=15%, signal=27%
836	REACTOME_DNA_REPLICATION	157	0.434793	1.43464	0.0162037	0.168963	1	8619	tags=54%, list=37%, signal=85%
837	PEDERSEN_METASTASIS_BY_ERBB2_ISOFORM_1	46	0.541609	1.52085	0.0162602	0.102886	1	4602	tags=46%, list=20%, signal=57%
838	LINDVALL_IMMORTALIZED_BY_TERT_UP	67	0.510474	1.50202	0.0163317	0.115557	1	3261	tags=30%, list=14%, signal=35%
839	SENESE_HDAC1_AND_HDAC2_TARGETS_DN	231	0.4009	1.38753	0.0163755	0.210928	1	3602	tags=24%, list=15%, signal=28%
840	MARKEY_RB1_CHRONIC_LOF_UP	112	0.460576	1.47738	0.0164319	0.133358	1	5098	tags=36%, list=22%, signal=45%
841	KOHOUTEK_CCNT1_TARGETS	50	0.551352	1.57467	0.0165062	0.0726127	1	2931	tags=24%, list=12%, signal=27%
842	VIETOR_IFRD1_TARGETS	23	0.653679	1.64339	0.0165414	0.0437179	1	4128	tags=35%, list=18%, signal=42%
843	WHITFIELD_CELL_CYCLE_G2_M	195	0.406897	1.37349	0.0165746	0.226994	1	5412	tags=34%, list=23%, signal=44%
844	MAEKAWA_ATF2_TARGETS	20	0.639535	1.611	0.0167683	0.0557947	1	2689	tags=45%, list=11%, signal=51%
845	HELLER_SILENCED_BY_METHYLATION_UP	255	0.393505	1.36032	0.0168421	0.239905	1	4505	tags=29%, list=19%, signal=36%
846	BOYAULT_LIVER_CANCER_SUBCLASS_G23_UP	53	0.509796	1.48648	0.0168776	0.126873	1	5359	tags=42%, list=23%, signal=54%
847	DELASERNA_MYOD_TARGETS_DN	55	0.526919	1.5334	0.0171504	0.0939122	1	3123	tags=25%, list=13%, signal=29%
848	PID_AP1_PATHWAY	66	0.481895	1.46488	0.0171731	0.143075	1	3066	tags=24%, list=13%, signal=28%
849	SHEN_SMARCA2_TARGETS_DN	233	0.399705	1.37462	0.0171858	0.225712	1	4021	tags=28%, list=17%, signal=34%
850	MCCLUNG_COCAIN_REWARD_4WK	65	0.499479	1.51045	0.0172414	0.109221	1	2962	tags=20%, list=13%, signal=23%
851	DASU_IL6_SIGNALING_SCAR_DN	15	0.697305	1.5769	0.0175159	0.0716132	1	4782	tags=60%, list=20%, signal=75%
852	MIKKELSEN_MEF_LCP_WITH_H3K4ME3	125	0.440768	1.43777	0.0175439	0.166478	1	3664	tags=26%, list=16%, signal=31%
853	TAKEDA_TARGETS_OF_NUP98_HOXA9_FUSION_16D_DN	128	0.437841	1.44005	0.0176471	0.164653	1	3980	tags=30%, list=17%, signal=36%
854	KANG_AR_TARGETS_DN	16	0.691663	1.60048	0.0176565	0.0601923	1	1355	tags=31%, list=6%, signal=33%
855	KYNG_DNA_DAMAGE_DN	178	0.417293	1.40682	0.0177187	0.19127	1	4342	tags=22%, list=18%, signal=27%
856	KINSEY_TARGETS_OF_EWSR1_FLII_FUSION_DN	331	0.375097	1.31514	0.0178197	0.290283	1	4667	tags=26%, list=20%, signal=32%
857	MUELLER_PLURINET	293	0.380594	1.3278	0.0179704	0.275094	1	7518	tags=47%, list=32%, signal=68%
858	REACTOME_METABOLISM_OF_POLYAMINES	57	0.513267	1.51425	0.0180305	0.107086	1	9571	tags=75%, list=41%, signal=127%
859	REACTOME_NUCLEAR_EVENTS_MEDIATED_BY_NFE2L2	96	0.457046	1.44249	0.0182039	0.162979	1	8439	tags=57%, list=36%, signal=89%
860	REACTOME_RNA_POLYMERASE_I_PROMOTER_ESCAPE	63	0.500135	1.47604	0.0182292	0.134129	1	7130	tags=49%, list=30%, signal=70%
861	VANTVEER_BREAST_CANCER_METASTASIS_DN	108	0.452326	1.44987	0.0182704	0.156569	1	5375	tags=39%, list=23%, signal=50%
862	SHAFFER_IRF4_MULTIPLE_MYELOMA_PROGRAM	36	0.576182	1.57835	0.0183099	0.0707137	1	7056	tags=72%, list=30%, signal=103%
863	WP_HAIR_FOLLICLE_DEVELOPMENT_CYTODIFFERENTIATION_STAGE_3_OF_3	74	0.490442	1.50543	0.0183824	0.113131	1	3860	tags=38%, list=16%, signal=45%
864	SERVITJA_LIVER_HNF1A_TARGETS_UP	132	0.433699	1.42533	0.0184757	0.176381	1	5190	tags=44%, list=22%, signal=56%
865	REACTOME_COMMON_PATHWAY_OF_FIBRIN_CLOT_FORMATION	19	0.643219	1.52082	0.0186047	0.102783	1	3225	tags=53%, list=14%, signal=61%
866	WP_SENESCENCEASSOCIATED_SECRETORY_PHENOTYPE_SASP	85	0.464477	1.45728	0.0186335	0.150016	1	4058	tags=32%, list=17%, signal=38%
867	ALFANO_MYC_TARGETS	233	0.399375	1.36842	0.0187845	0.232461	1	6387	tags=42%, list=27%, signal=57%
868	BROWN_MYELOID_CELL_DEVELOPMENT_DN	128	0.437172	1.43338	0.0188679	0.170104	1	6661	tags=48%, list=28%, signal=67%
869	LEI_HOXC8_TARGETS_DN	17	0.681689	1.58099	0.0188976	0.0697391	1	3243	tags=59%, list=14%, signal=68%
870	MATTHEWS_AP1_TARGETS	17	0.657235	1.56812	0.0189873	0.0748142	1	835	tags=24%, list=4%, signal=24%
871	REACTOME_DISEASES_OF_PROGRAMMED_CELL_DEATH	77	0.483397	1.48726	0.0189873	0.126755	1	4140	tags=35%, list=18%, signal=42%
872	REACTOME_CHEMOKINE_RECEPTORS_BIND_CHEMOKINES	54	0.532354	1.53821	0.0189959	0.0910343	1	3939	tags=41%, list=17%, signal=49%
873	BROWNE_HCMV_INFECTION_2HR_DN	47	0.538334	1.53654	0.0190476	0.091998	1	4361	tags=38%, list=19%, signal=47%
874	DOANE_RESPONSE_TO_ANDROGEN_DN	240	0.384618	1.33283	0.0192102	0.268582	1	5922	tags=32%, list=25%, signal=42%
875	KEGG_MEDICUS_REFERENCE_26S_PROTEASOME_MEDIATED_PROTEIN_DEGRADATION	38	0.563189	1.53947	0.0192837	0.0903166	1	9571	tags=84%, list=41%, signal=142%
876	ZHU_CMV_8_HR_DN	50	0.528748	1.51846	0.019337	0.104136	1	4001	tags=24%, list=17%, signal=29%
877	MACAEVA_PBMC_RESPONSE_TO_IR	98	0.444631	1.40965	0.0196319	0.188715	1	5739	tags=31%, list=24%, signal=40%
878	MARTIN_VIRAL_GPCR_SIGNALING_UP	80	0.478357	1.47632	0.0197531	0.134114	1	3318	tags=29%, list=14%, signal=33%
879	REACTOME_NFE2L2_REGULATING_ANTI_OXIDANT_DETOXIFICATION_ENZYMES	19	0.6553	1.57255	0.0198171	0.0738212	1	4335	tags=53%, list=18%, signal=64%
880	WP_PURINE_METABOLISM_AND_RELATED_DISORDERS	23	0.638184	1.5721	0.0198777	0.0740358	1	6624	tags=70%, list=28%, signal=97%
881	REACTOME_NCAM_SIGNALING_FOR_NEURITE_OUT_GROWTH	60	0.513975	1.52701	0.0201613	0.0986406	1	2789	tags=27%, list=12%, signal=30%
882	TIEN_INTESTINE_PROBIOTICS_2HR_UP	30	0.584696	1.54639	0.0201729	0.0865025	1	6761	tags=50%, list=29%, signal=70%
883	REACTOME_TRANSCRIPTIONAL_REGULATION_BY_SMALL_RNAS	79	0.478103	1.45177	0.0202276	0.154925	1	4993	tags=30%, list=21%, signal=38%
884	ODONNELL_TARGETS_OF_MYC_AND_TFRC_DN	45	0.529236	1.48489	0.0206612	0.128219	1	4864	tags=42%, list=21%, signal=53%
885	LEE_AGING_NEOCORTEX_DN	59	0.507347	1.49948	0.0207254	0.117155	1	2444	tags=22%, list=10%, signal=25%
886	URS_ADIPOCYTE_DIFFERENTIATION_UP	65	0.48987	1.4844	0.0210657	0.128321	1	2624	tags=20%, list=11%, signal=22%
887	BIOCARTA_COMP_PATHWAY	17	0.680842	1.60906	0.0210697	0.0566355	1	2985	tags=47%, list=13%, signal=54%
888	FARMER_BREAST_CANCER_APOCRINE_VS_BASAL	321	0.376353	1.31301	0.0211193	0.292718	1	5725	tags=31%, list=24%, signal=41%
889	MISHRA_CARCINOMA_ASSOCIATED_FIBROBLAST_DN	24	0.608608	1.54597	0.021148	0.0866721	1	3046	tags=29%, list=13%, signal=33%
890	YAO_TEMPORAL_RESPONSE_TO_PROGESTERONE_CLUSTER_6	77	0.480642	1.46893	0.021197	0.140078	1	4466	tags=30%, list=19%, signal=37%
891	MARCHINI_TRABECTEDIN_RESISTANCE_DN	45	0.529593	1.54777	0.0213904	0.085819	1	5681	tags=51%, list=24%, signal=67%
892	MUELLER_METHYLATED_IN_GLIOBLASTOMA	34	0.555009	1.49804	0.0215208	0.118229	1	2332	tags=35%, list=10%, signal=39%
893	KEGG_B_CELL_RECEPTOR_SIGNALING_PATHWAY	74	0.465321	1.421	0.0215463	0.179786	1	848	tags=7%, list=4%, signal=7%
894	WP_INFLAMMATORY_RESPONSE_PATHWAY	28	0.592883	1.54005	0.0217391	0.0899237	1	2270	tags=25%, list=10%, signal=28%
895	GRAHAM_CML_QUIESCENT_VS_NORMAL_DIVIDING_UP	57	0.501903	1.46329	0.0218509	0.144659	1	3453	tags=33%, list=15%, signal=39%
896	ENGELMANN_CANCER_PROGENITORS_DN	67	0.497037	1.51151	0.0219355	0.108325	1	4759	tags=36%, list=20%, signal=45%
897	KAMMINGA_EZH2_TARGETS	40	0.554412	1.53639	0.0220386	0.0920062	1	6681	tags=60%, list=28%, signal=84%
898	CHESLER_BRAIN_QTL_CIS	71	0.483523	1.45926	0.0220493	0.148344	1	4821	tags=28%, list=21%, signal=35%
899	ASGHARZADEH_NEUROBLASTOMA_POOR_SURVIVAL_DN	43	0.552703	1.52569	0.0221914	0.0997029	1	2376	tags=19%, list=10%, signal=21%
900	REACTOME_ELASTIC_FIBRE_FORMATION	43	0.543355	1.5125	0.0221914	0.107777	1	6022	tags=63%, list=26%, signal=84%
901	REACTOME_DEFECTIVE_CFTR_CAUSES_CYSTIC_FIBROSIS	59	0.498755	1.46873	0.0222805	0.140124	1	9571	tags=73%, list=41%, signal=123%
902	VART_KSHV_INFECTION_ANGIOGENIC_MARKERS_UP	152	0.410364	1.36334	0.0228571	0.236896	1	3898	tags=32%, list=17%, signal=38%
903	YAO_TEMPORAL_RESPONSE_TO_PROGESTERONE_CLUSTER_5	28	0.595407	1.54095	0.0230769	0.0892332	1	3499	tags=39%, list=15%, signal=46%
904	REACTOME_SENESCENCE_ASSOCIATED_SECRETORY_PHENOTYPE_SASP	84	0.468729	1.42547	0.0231425	0.176365	1	4058	tags=32%, list=17%, signal=39%
905	WP_ESTROGEN_METABOLISM_WP697	18	0.659348	1.56877	0.0233333	0.0746356	1	792	tags=39%, list=3%, signal=40%
906	WP_MALE_INFERTILITY	117	0.432197	1.39893	0.0233918	0.199504	1	2974	tags=23%, list=13%, signal=26%
907	REACTOME_PURINE_CATABOLISM	16	0.683212	1.56496	0.0234009	0.0758998	1	3993	tags=25%, list=17%, signal=30%
908	VECCHI_GASTRIC_CANCER_EARLY_DN	357	0.367073	1.28743	0.023614	0.325103	1	4364	tags=29%, list=19%, signal=36%
909	SCHLESINGER_H3K27ME3_IN_NORMAL_AND_METHYLATED_IN_CANCER	20	0.64907	1.57993	0.0236337	0.0697709	1	3117	tags=45%, list=13%, signal=52%
910	FOROUTAN_INTEGRATED_TGFB_EMT_DN	73	0.487348	1.47624	0.0236908	0.134055	1	3596	tags=32%, list=15%, signal=37%
911	REACTOME_COPI_INDEPENDENT_GOLGI_TO_ER_RETROGRADE_TRAFFIC	49	0.520094	1.51532	0.0237781	0.106219	1	4498	tags=29%, list=19%, signal=35%
912	WOOD_EBV_EBNA1_TARGETS_UP	107	0.435862	1.39795	0.0238095	0.20065	1	4973	tags=34%, list=21%, signal=42%
913	IVANOVA_HEMATOPOIESIS_STEM_CELL_SHORT_TERM	19	0.666702	1.60352	0.023845	0.0588464	1	1974	tags=26%, list=8%, signal=29%
914	ELVIDGE_HIF1A_AND_HIF2A_TARGETS_UP	41	0.544879	1.49099	0.0239774	0.124223	1	5899	tags=49%, list=25%, signal=65%
915	REACTOME_TNFR2_NON_CANONICAL_NF_KB_PATHWAY	99	0.457958	1.44809	0.0240096	0.157927	1	7463	tags=46%, list=32%, signal=68%
916	REACTOME_METABOLISM_OF_FOLATE_AND_PTERINES	17	0.654578	1.57662	0.0240385	0.0717046	1	3560	tags=35%, list=15%, signal=42%
917	LI_WILMS_TUMOR	22	0.642642	1.59194	0.0241692	0.0647914	1	4307	tags=50%, list=18%, signal=61%
918	MIKKELSEN_IPS_ICP_WITH_H3K4ME3_AND_H327ME3	105	0.446054	1.4253	0.0242424	0.17625	1	3016	tags=28%, list=13%, signal=32%
919	WP_FOCAL_ADHESION	194	0.406154	1.3654	0.0243094	0.235613	1	4316	tags=25%, list=18%, signal=30%
920	COLLER_MYC_TARGETS_UP	24	0.620187	1.56923	0.0243161	0.0745732	1	5879	tags=67%, list=25%, signal=89%
921	GAURNIER_PSMD4_TARGETS	70	0.491672	1.48062	0.0243278	0.13107	1	3835	tags=31%, list=16%, signal=37%
922	REACTOME_CHROMOSOME_MAINTENANCE	118	0.436282	1.42234	0.0243309	0.178826	1	7130	tags=41%, list=30%, signal=58%
923	NAKAMURA_METASTASIS_MODEL_DN	42	0.539571	1.49994	0.0244233	0.116783	1	3738	tags=33%, list=16%, signal=40%
924	MATZUK_SPERMATOGONIA	20	0.635493	1.54614	0.0246154	0.0866297	1	1434	tags=20%, list=6%, signal=21%
925	SENESE_HDAC2_TARGETS_DN	125	0.438631	1.42407	0.0248521	0.177084	1	2945	tags=24%, list=13%, signal=27%
926	SENESE_HDAC2_TARGETS_UP	113	0.432408	1.40754	0.0248521	0.190681	1	3393	tags=19%, list=14%, signal=23%
927	WU_SILENCED_BY_METHYLATION_IN_BLADDER_CANCER	52	0.509172	1.48392	0.0249671	0.128388	1	2399	tags=31%, list=10%, signal=34%
928	HUANG_FOXA2_TARGETS_DN	37	0.550242	1.52306	0.025	0.101351	1	4206	tags=51%, list=18%, signal=62%
929	FOROUTAN_TGFB_EMT_DN	107	0.443573	1.40876	0.0250298	0.189422	1	3164	tags=25%, list=13%, signal=29%
930	RIGGINS_TAMOXIFEN_RESISTANCE_UP	65	0.475215	1.44526	0.0254453	0.160496	1	3189	tags=32%, list=14%, signal=37%
931	BLANCO_MELO_COVID19_SARS_COV_2_LOW_MOI_INFECTION_A594_ACE2_EXPRESSING_CELLS_UP	162	0.407563	1.35517	0.025641	0.244042	1	3110	tags=19%, list=13%, signal=22%
932	SCIAN_CELL_CYCLE_TARGETS_OF_TP53_AND_TP73_DN	22	0.606097	1.523	0.0256798	0.101278	1	5434	tags=64%, list=23%, signal=83%
933	ELVIDGE_HYPOXIA_BY_DMOG_DN	59	0.492265	1.47012	0.02574	0.139314	1	6839	tags=56%, list=29%, signal=79%
934	KIM_WT1_TARGETS_8HR_UP	166	0.401739	1.34326	0.0259301	0.257395	1	7017	tags=42%, list=30%, signal=59%
935	MACLACHLAN_BRCA1_TARGETS_UP	20	0.643629	1.57603	0.0260337	0.0720443	1	3075	tags=35%, list=13%, signal=40%
936	REACTOME_PROCESSING_OF_DNA_DOUBLE_STRAND_BREAK_ENDS	81	0.458632	1.4229	0.026087	0.178422	1	5669	tags=30%, list=24%, signal=39%
937	WANG_LSD1_TARGETS_UP	23	0.610846	1.56045	0.0261538	0.0786491	1	3100	tags=43%, list=13%, signal=50%
938	MARTORIATI_MDM4_TARGETS_NEUROEPITHELIUM_UP	171	0.407806	1.36766	0.0261661	0.23318	1	5343	tags=39%, list=23%, signal=50%
939	KEGG_MEDICUS_VARIANT_MUTATION_CAUSED_ABERRANT_ABETA_TO_26S_PROTEASOME_MEDIATED_PROTEIN_DEGRADATION	35	0.56341	1.52017	0.0262431	0.10288	1	10080	tags=91%, list=43%, signal=160%
940	STAMBOLSKY_RESPONSE_TO_VITAMIN_D3_UP	79	0.4761	1.46525	0.0264484	0.14299	1	3339	tags=25%, list=14%, signal=29%
941	SANSOM_WNT_PATHWAY_REQUIRE_MYC	62	0.484464	1.42696	0.026455	0.175612	1	4940	tags=40%, list=21%, signal=51%
942	ALONSO_METASTASIS_UP	187	0.407199	1.3638	0.0264901	0.236908	1	7396	tags=49%, list=31%, signal=71%
943	NABA_MATRISOME_HIGHLY_METASTATIC_MELANOMA	18	0.650573	1.55365	0.0265879	0.0826907	1	3955	tags=61%, list=17%, signal=73%
944	KAYO_AGING_MUSCLE_UP	222	0.38875	1.32098	0.0267094	0.282765	1	3841	tags=23%, list=16%, signal=27%
945	SMIRNOV_RESPONSE_TO_IR_6HR_DN	114	0.438073	1.41502	0.0267131	0.185213	1	5043	tags=39%, list=21%, signal=50%
946	POOLA_INVASIVE_BREAST_CANCER_DN	127	0.426588	1.37547	0.0267442	0.225244	1	3747	tags=31%, list=16%, signal=36%
947	YANG_BCL3_TARGETS_UP	327	0.368914	1.28353	0.026943	0.329745	1	4437	tags=27%, list=19%, signal=32%
948	CAFFAREL_RESPONSE_TO_THC_24HR_5_UP	32	0.569127	1.52054	0.0270655	0.102832	1	7478	tags=59%, list=32%, signal=87%
949	KEGG_MEDICUS_VARIANT_SCRAPIE_CONFORMATION_PRPSC_TO_26S_PROTEASOME_MEDIATED_PROTEIN_DEGRADATION	35	0.564828	1.53594	0.0271041	0.0921548	1	9571	tags=86%, list=41%, signal=144%
950	TSAI_RESPONSE_TO_RADIATION_THERAPY	32	0.573732	1.54129	0.0272206	0.089038	1	2477	tags=38%, list=11%, signal=42%
951	REACTOME_ASPARAGINE_N_LINKED_GLYCOSYLATION	296	0.372567	1.29969	0.0272537	0.308103	1	6236	tags=38%, list=27%, signal=51%
952	REACTOME_REPLACEMENT_OF_PROTAMINES_BY_NUCLEOSOMES_IN_THE_MALE_PRONUCLEUS	25	0.616708	1.56774	0.0273141	0.0748488	1	5071	tags=64%, list=22%, signal=82%
953	REACTOME_TELOMERE_MAINTENANCE	91	0.451623	1.42315	0.0273973	0.178254	1	7130	tags=41%, list=30%, signal=58%
954	WP_TRANSLATION_FACTORS	50	0.515747	1.48384	0.0275229	0.128316	1	8970	tags=76%, list=38%, signal=123%
955	CHANG_IMMORTALIZED_BY_HPV31_DN	56	0.490298	1.44742	0.0275591	0.158651	1	2705	tags=21%, list=12%, signal=24%
956	LEE_LIVER_CANCER_MYC_DN	55	0.506332	1.49092	0.0276243	0.124138	1	3913	tags=36%, list=17%, signal=44%
957	MEBARKI_HCC_PROGENITOR_WNT_DN_CTNNB1_INDEPENDENT	16	0.654813	1.53665	0.0276873	0.0920142	1	2559	tags=31%, list=11%, signal=35%
958	MITSIADES_RESPONSE_TO_APLIDIN_DN	246	0.390046	1.33352	0.0281385	0.26835	1	7322	tags=40%, list=31%, signal=58%
959	ZHAN_MULTIPLE_MYELOMA_CD2_DN	47	0.520842	1.48811	0.0281879	0.126403	1	3474	tags=26%, list=15%, signal=30%
960	KHETCHOUMIAN_TRIM24_TARGETS_UP	46	0.516274	1.47696	0.0285326	0.133538	1	4164	tags=37%, list=18%, signal=45%
961	SA_TRKA_RECEPTOR	17	0.661246	1.55236	0.0285714	0.0834138	1	3841	tags=29%, list=16%, signal=35%
962	WP_NEURAL_CREST_CELL_MIGRATION_IN_CANCER	43	0.528804	1.51856	0.0285714	0.104171	1	4063	tags=35%, list=17%, signal=42%
963	SMID_BREAST_CANCER_LUMINAL_A_UP	82	0.464694	1.43726	0.0286426	0.166624	1	3670	tags=37%, list=16%, signal=43%
964	PID_SYNDECAN_4_PATHWAY	30	0.593252	1.54444	0.028777	0.0872347	1	2252	tags=30%, list=10%, signal=33%
965	KEGG_MEDICUS_REFERENCE_COPI_VESICLE_FORMATION	23	0.613691	1.51343	0.0289634	0.107194	1	7615	tags=74%, list=32%, signal=109%
966	TOMLINS_PROSTATE_CANCER_DN	40	0.529062	1.4994	0.0290055	0.117093	1	6140	tags=40%, list=26%, signal=54%
967	WP_OREXIN_RECEPTOR_PATHWAY	177	0.40374	1.34732	0.0290828	0.253127	1	2969	tags=20%, list=13%, signal=23%
968	CORRE_MULTIPLE_MYELOMA_UP	77	0.462116	1.42958	0.0291139	0.172673	1	4367	tags=39%, list=19%, signal=48%
969	REACTOME_KERATAN_SULFATE_BIOSYNTHESIS	28	0.584273	1.52876	0.0291545	0.0972936	1	4810	tags=50%, list=20%, signal=63%
970	AIGNER_ZEB1_TARGETS	35	0.548979	1.47967	0.0291971	0.131879	1	2833	tags=29%, list=12%, signal=32%
971	HINATA_NFKB_TARGETS_KERATINOCYTE_DN	23	0.614325	1.55185	0.0293686	0.083636	1	2093	tags=30%, list=9%, signal=33%
972	PLASARI_TGFB1_SIGNALING_VIA_NFIC_10HR_UP	56	0.493351	1.4453	0.0294511	0.160767	1	4920	tags=43%, list=21%, signal=54%
973	REACTOME_KEAP1_NFE2L2_PATHWAY	123	0.423497	1.37552	0.0296912	0.225363	1	9571	tags=66%, list=41%, signal=111%
974	POMEROY_MEDULLOBLASTOMA_PROGNOSIS_DN	42	0.528815	1.48781	0.0298295	0.126593	1	5964	tags=50%, list=25%, signal=67%
975	TAKEDA_TARGETS_OF_NUP98_HOXA9_FUSION_16D_UP	175	0.405547	1.35368	0.0300668	0.246181	1	5015	tags=39%, list=21%, signal=50%
976	BURTON_ADIPOGENESIS_8	80	0.457653	1.41656	0.0305732	0.184015	1	6388	tags=45%, list=27%, signal=62%
977	LI_WILMS_TUMOR_ANAPLASTIC_UP	17	0.659986	1.56769	0.0309446	0.0747825	1	5361	tags=65%, list=23%, signal=84%
978	REACTOME_RHO_GTPASE_EFFECTORS	288	0.37216	1.28388	0.0309829	0.329654	1	7146	tags=39%, list=30%, signal=56%
979	PEREZ_TP63_TARGETS	338	0.360416	1.26733	0.0310881	0.351585	1	4784	tags=30%, list=20%, signal=37%
980	KARAKAS_TGFB1_SIGNALING	18	0.653166	1.56782	0.0311042	0.0749087	1	4647	tags=61%, list=20%, signal=76%
981	ROYLANCE_BREAST_CANCER_16Q_COPY_NUMBER_DN	23	0.603939	1.50347	0.0311526	0.114578	1	6189	tags=57%, list=26%, signal=77%
982	BIOCARTA_P53HYPOXIA_PATHWAY	21	0.630053	1.54412	0.0312989	0.0872495	1	5291	tags=48%, list=23%, signal=61%
983	BORLAK_LIVER_CANCER_EGF_UP	51	0.493966	1.42996	0.0313725	0.172671	1	4354	tags=31%, list=19%, signal=38%
984	SEAVEY_EPITHELIOID_HEMANGIOENDOTHELIOMA	87	0.453695	1.407	0.031407	0.191149	1	3707	tags=36%, list=16%, signal=42%
985	WP_FOCAL_ADHESION_PI3KAKTMTORSIGNALING	278	0.369717	1.28461	0.0314465	0.328773	1	4316	tags=25%, list=18%, signal=30%
986	JEON_SMAD6_TARGETS_UP	24	0.590362	1.47048	0.0315789	0.139168	1	1885	tags=33%, list=8%, signal=36%
987	CORRE_MULTIPLE_MYELOMA_DN	58	0.489094	1.42688	0.0317881	0.17554	1	4841	tags=45%, list=21%, signal=56%
988	ALONSO_METASTASIS_EMT_UP	34	0.54976	1.48227	0.0317919	0.1296	1	4336	tags=44%, list=18%, signal=54%
989	POS_HISTAMINE_RESPONSE_NETWORK	31	0.561389	1.4896	0.0318379	0.125296	1	4181	tags=39%, list=18%, signal=47%
990	HAN_SATB1_TARGETS_UP	418	0.351721	1.24928	0.0319588	0.371929	1	4831	tags=24%, list=21%, signal=30%
991	PANGAS_TUMOR_SUPPRESSION_BY_SMAD1_AND_SMAD5_DN	144	0.416346	1.36709	0.0320366	0.233733	1	3619	tags=22%, list=15%, signal=25%
992	LIANG_HEMATOPOIESIS_STEM_CELL_NUMBER_LARGE_VS_TINY_UP	40	0.528975	1.46771	0.0321168	0.141131	1	4522	tags=33%, list=19%, signal=40%
993	WP_ANTIVIRAL_AND_ANTIINFLAMMATORY_EFFECTS_OF_NRF2_ON_SARSCOV2_PATHWAY	32	0.537242	1.44014	0.0321168	0.164711	1	4079	tags=38%, list=17%, signal=45%
994	HOUSTIS_ROS	35	0.555425	1.51759	0.0321678	0.104744	1	4126	tags=40%, list=18%, signal=48%
995	GYORFFY_DOXORUBICIN_RESISTANCE	36	0.54831	1.50068	0.0324963	0.116289	1	3164	tags=31%, list=13%, signal=35%
996	PID_AJDISS_2PATHWAY	47	0.525521	1.48473	0.0325645	0.1281	1	4246	tags=30%, list=18%, signal=36%
997	MISIAK_ANAPLASTIC_THYROID_CARCINOMA_UP	39	0.532707	1.49776	0.0326531	0.118358	1	3768	tags=49%, list=16%, signal=58%
998	REACTOME_HS_GAG_BIOSYNTHESIS	30	0.573679	1.51416	0.0327635	0.106754	1	5186	tags=53%, list=22%, signal=68%
999	PID_INTEGRIN_A4B1_PATHWAY	33	0.549596	1.46611	0.0329513	0.142476	1	1902	tags=18%, list=8%, signal=20%
1000	STEIN_ESR1_TARGETS	78	0.460355	1.41884	0.0329531	0.18164	1	4888	tags=40%, list=21%, signal=50%
1001	LI_ESTROGENE_EARLY_E2_RESPONSE_UP	87	0.448616	1.39568	0.0330477	0.203271	1	4517	tags=36%, list=19%, signal=44%
1002	REACTOME_RA_BIOSYNTHESIS_PATHWAY	20	0.631273	1.53285	0.033123	0.0943002	1	1273	tags=20%, list=5%, signal=21%
1003	BORCZUK_MALIGNANT_MESOTHELIOMA_DN	99	0.439877	1.39679	0.0332542	0.202091	1	3511	tags=30%, list=15%, signal=35%
1004	SMID_BREAST_CANCER_RELAPSE_IN_LUNG_DN	34	0.562574	1.49591	0.0333333	0.119861	1	1303	tags=35%, list=6%, signal=37%
1005	REACTOME_INTERLEUKIN_10_SIGNALING	45	0.511722	1.4671	0.0333797	0.141672	1	3848	tags=36%, list=16%, signal=42%
1006	KANG_AR_TARGETS_UP	15	0.681528	1.55639	0.0334395	0.0810562	1	3578	tags=53%, list=15%, signal=63%
1007	COATES_MACROPHAGE_M1_VS_M2_DN	82	0.461686	1.42101	0.033462	0.179948	1	2751	tags=23%, list=12%, signal=26%
1008	TSENG_ADIPOGENIC_POTENTIAL_DN	45	0.51683	1.45378	0.0336022	0.153349	1	3795	tags=38%, list=16%, signal=45%
1009	MIKKELSEN_MEF_ICP_WITH_H3K27ME3	150	0.416007	1.3749	0.0339367	0.225852	1	3269	tags=29%, list=14%, signal=33%
1010	HAMAI_APOPTOSIS_VIA_TRAIL_DN	180	0.396541	1.34346	0.033954	0.257449	1	5713	tags=38%, list=24%, signal=50%
1011	MCCABE_BOUND_BY_HOXC6	397	0.354379	1.25448	0.0340557	0.365314	1	4229	tags=21%, list=18%, signal=26%
1012	PLASARI_NFIC_TARGETS_BASAL_DN	22	0.627817	1.53945	0.034375	0.0902181	1	3816	tags=45%, list=16%, signal=54%
1013	ZHAN_MULTIPLE_MYELOMA_CD1_VS_CD2_UP	69	0.470826	1.41713	0.0346598	0.183363	1	4329	tags=38%, list=18%, signal=46%
1014	RICKMAN_HEAD_AND_NECK_CANCER_B	43	0.529941	1.48724	0.0347826	0.12662	1	2416	tags=37%, list=10%, signal=41%
1015	BASSO_CD40_SIGNALING_UP	102	0.432315	1.38468	0.0348558	0.214486	1	5629	tags=33%, list=24%, signal=44%
1016	AFFAR_YY1_TARGETS_UP	188	0.393733	1.33306	0.0350877	0.268559	1	4657	tags=34%, list=20%, signal=42%
1017	WP_ANGIOTENSIN_II_RECEPTOR_TYPE_1_PATHWAY	27	0.597011	1.50666	0.0353107	0.112146	1	3015	tags=30%, list=13%, signal=34%
1018	KOKKINAKIS_METHIONINE_DEPRIVATION_48HR_UP	129	0.418206	1.37555	0.0353357	0.225537	1	4338	tags=32%, list=18%, signal=39%
1019	CAFFAREL_RESPONSE_TO_THC_DN	30	0.567447	1.50097	0.0353461	0.116256	1	7564	tags=70%, list=32%, signal=103%
1020	REACTOME_MHC_CLASS_II_ANTIGEN_PRESENTATION	118	0.430175	1.38976	0.0357143	0.209149	1	6159	tags=38%, list=26%, signal=51%
1021	MATTIOLI_MGUS_VS_MULTIPLE_MYELOMA	17	0.665282	1.53742	0.0358814	0.0914477	1	2863	tags=29%, list=12%, signal=33%
1022	TSUNODA_CISPLATIN_RESISTANCE_DN	47	0.501939	1.44257	0.0360963	0.163038	1	3248	tags=38%, list=14%, signal=44%
1023	WP_ONCOSTATIN_M_SIGNALING	65	0.471097	1.42504	0.0361757	0.176254	1	3757	tags=17%, list=16%, signal=20%
1024	REACTOME_CHONDROITIN_SULFATE_DERMATAN_SULFATE_METABOLISM	49	0.508689	1.45554	0.0363881	0.151659	1	6165	tags=55%, list=26%, signal=75%
1025	FURUKAWA_DUSP6_TARGETS_PCI35_UP	69	0.462735	1.40503	0.0369427	0.193226	1	2455	tags=23%, list=10%, signal=26%
1026	REACTOME_INTRA_GOLGI_AND_RETROGRADE_GOLGI_TO_ER_TRAFFIC	197	0.38283	1.29836	0.0369541	0.309901	1	6236	tags=32%, list=27%, signal=44%
1027	HADDAD_T_LYMPHOCYTE_AND_NK_PROGENITOR_DN	61	0.482382	1.44229	0.0371353	0.162908	1	4354	tags=44%, list=19%, signal=54%
1028	WP_SELENIUM_MICRONUTRIENT_NETWORK	80	0.453726	1.41815	0.037323	0.182228	1	3089	tags=25%, list=13%, signal=29%
1029	DELPUECH_FOXO3_TARGETS_DN	39	0.535067	1.48817	0.037518	0.126479	1	5721	tags=54%, list=24%, signal=71%
1030	SATO_SILENCED_BY_METHYLATION_IN_PANCREATIC_CANCER_2	43	0.527849	1.48928	0.0375839	0.125385	1	3558	tags=40%, list=15%, signal=47%
1031	WIERENGA_PML_INTERACTOME	41	0.537703	1.48777	0.0376851	0.126342	1	6516	tags=54%, list=28%, signal=74%
1032	REACTOME_BASE_EXCISION_REPAIR_AP_SITE_FORMATION	42	0.517065	1.46325	0.0378682	0.14455	1	7130	tags=57%, list=30%, signal=82%
1033	WP_NRP1TRIGGERED_SIGNALING_IN_PANCREATIC_CANCER	53	0.501918	1.45477	0.0381992	0.152315	1	3100	tags=21%, list=13%, signal=24%
1034	WP_CELL_CYCLE	119	0.41929	1.35749	0.0383275	0.242497	1	6507	tags=38%, list=28%, signal=52%
1035	MIKKELSEN_NPC_LCP_WITH_H3K4ME3	56	0.49403	1.4412	0.0384123	0.163788	1	4105	tags=27%, list=17%, signal=32%
1036	WP_CLOCKCONTROLLED_AUTOPHAGY_IN_BONE_METABOLISM	76	0.456315	1.39622	0.0384615	0.202767	1	5864	tags=36%, list=25%, signal=47%
1037	WARTERS_IR_RESPONSE_5GY	48	0.502127	1.43025	0.0385638	0.172456	1	3718	tags=35%, list=16%, signal=42%
1038	KEGG_MEDICUS_REFERENCE_ASSEMBLY_AND_TRAFFICKING_OF_TELOMERASE	17	0.653483	1.57121	0.0386399	0.0740808	1	7109	tags=82%, list=30%, signal=118%
1039	REACTOME_SEPARATION_OF_SISTER_CHROMATIDS	185	0.392777	1.32087	0.0387168	0.282759	1	8432	tags=49%, list=36%, signal=75%
1040	REACTOME_MITOTIC_METAPHASE_AND_ANAPHASE	230	0.378517	1.29735	0.0387513	0.311562	1	8432	tags=46%, list=36%, signal=71%
1041	LIU_SMARCA4_TARGETS	46	0.50845	1.46986	0.038822	0.139459	1	2957	tags=30%, list=13%, signal=35%
1042	WP_PARKINUBIQUITIN_PROTEASOMAL_SYSTEM_PATHWAY	68	0.455642	1.37589	0.0392157	0.225189	1	7463	tags=50%, list=32%, signal=73%
1043	WHITFIELD_CELL_CYCLE_G2	167	0.391704	1.3164	0.0394588	0.288731	1	5586	tags=31%, list=24%, signal=41%
1044	KERLEY_RESPONSE_TO_CISPLATIN_UP	45	0.509531	1.45252	0.0396175	0.154639	1	3068	tags=31%, list=13%, signal=36%
1045	YAMASHITA_LIVER_CANCER_STEM_CELL_UP	47	0.517739	1.46541	0.0396717	0.142962	1	3690	tags=36%, list=16%, signal=43%
1046	FINAK_BREAST_CANCER_SDPP_SIGNATURE	26	0.586605	1.50286	0.0397059	0.114943	1	2514	tags=27%, list=11%, signal=30%
1047	AMIT_EGF_RESPONSE_240_MCF10A	21	0.630391	1.5473	0.0399386	0.0860087	1	5870	tags=62%, list=25%, signal=82%
1048	KEGG_CELL_CYCLE	124	0.421758	1.38406	0.0404157	0.2153	1	6507	tags=38%, list=28%, signal=52%
1049	CHEN_ETV5_TARGETS_SERTOLI	23	0.596877	1.48777	0.0405405	0.126495	1	2252	tags=35%, list=10%, signal=38%
1050	REACTOME_G_ALPHA_I_SIGNALLING_EVENTS	248	0.373545	1.30426	0.0405983	0.302551	1	3848	tags=25%, list=16%, signal=30%
1051	KEGG_HISTIDINE_METABOLISM	27	0.569046	1.47388	0.040724	0.136594	1	1679	tags=22%, list=7%, signal=24%
1052	PARENT_MTOR_SIGNALING_DN	42	0.506598	1.43443	0.0409836	0.169083	1	2380	tags=29%, list=10%, signal=32%
1053	REACTOME_DECTIN_1_MEDIATED_NONCANONICAL_NF_KB_SIGNALING	60	0.487808	1.43631	0.0410596	0.167215	1	9713	tags=72%, list=41%, signal=122%
1054	BHATI_G2M_ARREST_BY_2METHOXYESTRADIOL_UP	116	0.409798	1.34638	0.0411622	0.254568	1	5367	tags=35%, list=23%, signal=46%
1055	HU_GENOTOXIC_DAMAGE_24HR	36	0.538511	1.48416	0.0412655	0.128439	1	5271	tags=42%, list=22%, signal=54%
1056	OSADA_ASCL1_TARGETS_UP	43	0.51668	1.43259	0.0413223	0.170487	1	3036	tags=35%, list=13%, signal=40%
1057	GAVIN_FOXP3_TARGETS_CLUSTER_P6	93	0.439927	1.38849	0.041514	0.210199	1	5632	tags=55%, list=24%, signal=72%
1058	REACTOME_HDMS_DEMETHYLATE_HISTONES	36	0.542109	1.45693	0.0416667	0.149991	1	4058	tags=33%, list=17%, signal=40%
1059	KONDO_PROSTATE_CANCER_HCP_WITH_H3K27ME3	81	0.437321	1.3685	0.0419847	0.232518	1	2498	tags=16%, list=11%, signal=18%
1060	BECKER_TAMOXIFEN_RESISTANCE_DN	53	0.478124	1.39474	0.0422164	0.204511	1	4940	tags=32%, list=21%, signal=41%
1061	HUMMERICH_SKIN_CANCER_PROGRESSION_DN	100	0.43684	1.38801	0.0428571	0.210745	1	4615	tags=30%, list=20%, signal=37%
1062	RAO_BOUND_BY_SALL4_ISOFORM_B	465	0.342653	1.21674	0.0429009	0.419219	1	4428	tags=18%, list=19%, signal=21%
1063	THUM_SYSTOLIC_HEART_FAILURE_UP	423	0.344216	1.21856	0.0430328	0.417237	1	4797	tags=24%, list=20%, signal=29%
1064	KEGG_ARGININE_AND_PROLINE_METABOLISM	51	0.492125	1.42143	0.0431755	0.179673	1	5348	tags=39%, list=23%, signal=51%
1065	NATSUME_RESPONSE_TO_INTERFERON_BETA_DN	50	0.502977	1.45211	0.0434783	0.154812	1	7907	tags=64%, list=34%, signal=96%
1066	REACTOME_EPH_EPHRIN_MEDIATED_REPULSION_OF_CELLS	49	0.500696	1.43084	0.0434783	0.171816	1	3996	tags=31%, list=17%, signal=37%
1067	WP_SPINAL_CORD_INJURY	107	0.431053	1.37627	0.0436364	0.225162	1	4029	tags=28%, list=17%, signal=34%
1068	ONO_AML1_TARGETS_DN	36	0.535136	1.46033	0.0437756	0.147371	1	4693	tags=42%, list=20%, signal=52%
1069	CREIGHTON_ENDOCRINE_THERAPY_RESISTANCE_4	300	0.365745	1.26718	0.0445387	0.351675	1	6380	tags=38%, list=27%, signal=51%
1070	PELLICCIOTTA_HDAC_IN_ANTIGEN_PRESENTATION_UP	63	0.4709	1.38959	0.044586	0.20905	1	8432	tags=63%, list=36%, signal=99%
1071	VANASSE_BCL2_TARGETS_UP	32	0.545914	1.45224	0.0446043	0.154819	1	1915	tags=28%, list=8%, signal=31%
1072	VECCHI_GASTRIC_CANCER_ADVANCED_VS_EARLY_DN	133	0.412718	1.34217	0.0448642	0.258306	1	3319	tags=25%, list=14%, signal=29%
1073	MALONEY_RESPONSE_TO_17AAG_UP	40	0.516888	1.43468	0.045007	0.169089	1	6085	tags=48%, list=26%, signal=64%
1074	PANGAS_TUMOR_SUPPRESSION_BY_SMAD1_AND_SMAD5_UP	131	0.409083	1.3251	0.0451389	0.278273	1	5262	tags=35%, list=22%, signal=45%
1075	CHAUHAN_RESPONSE_TO_METHOXYESTRADIOL_UP	49	0.505852	1.4322	0.0451436	0.170664	1	5831	tags=49%, list=25%, signal=65%
1076	NIKOLSKY_BREAST_CANCER_11Q12_Q14_AMPLICON	133	0.411154	1.35182	0.0451912	0.248002	1	3077	tags=17%, list=13%, signal=20%
1077	WP_PREGNANE_X_RECEPTOR_PATHWAY	30	0.55552	1.47758	0.0453216	0.133296	1	2768	tags=27%, list=12%, signal=30%
1078	BILANGES_RAPAMYCIN_SENSITIVE_VIA_TSC1_AND_TSC2	69	0.46085	1.39964	0.0453368	0.19933	1	7491	tags=55%, list=32%, signal=81%
1079	HOLLMANN_APOPTOSIS_VIA_CD40_UP	202	0.378138	1.29253	0.045505	0.317225	1	5903	tags=27%, list=25%, signal=36%
1080	PID_PLK1_PATHWAY	46	0.500879	1.45171	0.0455172	0.154831	1	7325	tags=61%, list=31%, signal=88%
1081	REACTOME_KINESINS	56	0.495632	1.44614	0.0455764	0.160034	1	6159	tags=48%, list=26%, signal=65%
1082	LI_CISPLATIN_RESISTANCE_UP	26	0.571366	1.47873	0.0457227	0.132513	1	888	tags=19%, list=4%, signal=20%
1083	HILLION_HMGA1_TARGETS	77	0.445509	1.36626	0.0458015	0.234939	1	6994	tags=55%, list=30%, signal=77%
1084	KEGG_MEDICUS_REFERENCE_BMP_SIGNALING_PATHWAY_BMP_ANTAGONIST	15	0.625173	1.45757	0.0458136	0.149983	1	3200	tags=40%, list=14%, signal=46%
1085	LEE_LIVER_CANCER_MYC_E2F1_DN	54	0.479596	1.41006	0.0459318	0.188662	1	5099	tags=41%, list=22%, signal=52%
1086	CHAUHAN_RESPONSE_TO_METHOXYESTRADIOL_DN	101	0.439562	1.39945	0.0460606	0.199443	1	7377	tags=47%, list=31%, signal=68%
1087	JEPSEN_SMRT_TARGETS	30	0.564112	1.46697	0.0460624	0.141666	1	4198	tags=40%, list=18%, signal=49%
1088	REACTOME_HCMV_LATE_EVENTS	86	0.430217	1.3485	0.046683	0.251672	1	7167	tags=41%, list=30%, signal=58%
1089	REACTOME_SYNTHESIS_OF_BILE_ACIDS_AND_BILE_SALTS_VIA_7ALPHA_HYDROXYCHOLESTEROL	20	0.600099	1.49186	0.0470958	0.123426	1	4565	tags=40%, list=19%, signal=50%
1090	REACTOME_PARACETAMOL_ADME	27	0.557644	1.44151	0.0471976	0.163615	1	1132	tags=19%, list=5%, signal=19%
1091	KEGG_MEDICUS_VARIANT_MUTATION_CAUSED_ABERRANT_HTT_TO_26S_PROTEASOME_MEDIATED_PROTEIN_DEGRADATION	35	0.532859	1.44528	0.0472103	0.160633	1	9571	tags=83%, list=41%, signal=140%
1092	HUANG_FOXA2_TARGETS_UP	45	0.520363	1.45157	0.0473062	0.154876	1	3774	tags=31%, list=16%, signal=37%
1093	MMS_MOUSE_LYMPH_HIGH_4HRS_UP	36	0.516525	1.42052	0.0474198	0.180112	1	6435	tags=36%, list=27%, signal=50%
1094	FOSTER_KDM1A_TARGETS_UP	208	0.381372	1.29347	0.0475162	0.316194	1	3826	tags=27%, list=16%, signal=32%
1095	REACTOME_RUNX1_REGULATES_TRANSCRIPTION_OF_GENES_INVOLVED_IN_DIFFERENTIATION_OF_HSCS	100	0.423632	1.35256	0.0480296	0.247704	1	8432	tags=60%, list=36%, signal=93%
1096	VART_KSHV_INFECTION_ANGIOGENIC_MARKERS_DN	121	0.415846	1.33705	0.0481348	0.264198	1	3920	tags=32%, list=17%, signal=38%
1097	BRUINS_UVC_RESPONSE_VIA_TP53_GROUP_D	250	0.368921	1.28062	0.0481799	0.333642	1	5339	tags=34%, list=23%, signal=43%
1098	SLEBOS_HEAD_AND_NECK_CANCER_WITH_HPV_UP	76	0.455592	1.39004	0.0485313	0.20891	1	4888	tags=32%, list=21%, signal=40%
1099	REACTOME_AMINO_ACID_TRANSPORT_ACROSS_THE_PLASMA_MEMBRANE	28	0.559957	1.48236	0.0486322	0.129632	1	5278	tags=54%, list=22%, signal=69%
1100	OSWALD_HEMATOPOIETIC_STEM_CELL_IN_COLLAGEN_GEL_UP	213	0.373546	1.26655	0.0487265	0.352332	1	3110	tags=18%, list=13%, signal=21%
1101	BILD_MYC_ONCOGENIC_SIGNATURE	205	0.377153	1.27759	0.048913	0.33684	1	5905	tags=40%, list=25%, signal=52%
1102	SCHLOSSER_MYC_AND_SERUM_RESPONSE_SYNERGY	33	0.533473	1.43723	0.0489914	0.166487	1	8247	tags=61%, list=35%, signal=93%
1103	WP_INFLUENCE_OF_LAMINOPATHIES_ON_WNT_SIGNALING	33	0.534662	1.43298	0.0490196	0.170123	1	1184	tags=12%, list=5%, signal=13%
1104	FERREIRA_EWINGS_SARCOMA_UNSTABLE_VS_STABLE_UP	160	0.390757	1.30376	0.0491991	0.302867	1	6785	tags=43%, list=29%, signal=59%
1105	HOQUE_METHYLATED_IN_CANCER	52	0.486246	1.39902	0.0492021	0.19953	1	2163	tags=23%, list=9%, signal=25%
1106	GROSS_HYPOXIA_VIA_HIF1A_UP	78	0.452389	1.36804	0.0492611	0.232733	1	7064	tags=45%, list=30%, signal=64%
1107	MCCLUNG_DELTA_FOSB_TARGETS_2WK	46	0.498228	1.41098	0.0494652	0.18809	1	3239	tags=28%, list=14%, signal=33%
1108	SILIGAN_TARGETS_OF_EWS_FLI1_FUSION_DN	18	0.598001	1.44059	0.0497667	0.164439	1	4331	tags=33%, list=18%, signal=41%
1109	LIM_MAMMARY_LUMINAL_MATURE_DN	94	0.427536	1.34246	0.0498783	0.257989	1	4875	tags=39%, list=21%, signal=49%
1110	BROCKE_APOPTOSIS_REVERSED_BY_IL6	146	0.395713	1.31084	0.0499432	0.295025	1	5642	tags=32%, list=24%, signal=42%
1111	NAKAJIMA_MAST_CELL	46	0.495903	1.41752	0.05	0.182974	1	5270	tags=50%, list=22%, signal=64%
1112	WP_PI3KAKT_SIGNALING	295	0.357351	1.24828	0.0503212	0.372273	1	4316	tags=26%, list=18%, signal=31%
1113	WP_HEPATITIS_C_AND_HEPATOCELLULAR_CARCINOMA	51	0.491204	1.40876	0.0504775	0.189248	1	4197	tags=31%, list=18%, signal=38%
1114	HOELZEL_NF1_TARGETS_DN	107	0.414055	1.33427	0.0504808	0.267199	1	3597	tags=30%, list=15%, signal=35%
1115	PID_E2F_PATHWAY	71	0.44103	1.35598	0.0505181	0.243501	1	5384	tags=32%, list=23%, signal=42%
1116	REACTOME_AUF1_HNRNP_D0_BINDS_AND_DESTABILIZES_MRNA	53	0.486753	1.40987	0.0508941	0.188599	1	9571	tags=74%, list=41%, signal=124%
1117	BACOLOD_RESISTANCE_TO_ALKYLATING_AGENTS_UP	23	0.595573	1.49212	0.0511696	0.123453	1	3347	tags=43%, list=14%, signal=51%
1118	MAHAJAN_RESPONSE_TO_IL1A_DN	68	0.447989	1.35574	0.0514208	0.243514	1	3888	tags=21%, list=17%, signal=25%
1119	VERHAAK_GLIOBLASTOMA_MESENCHYMAL	216	0.3793	1.28961	0.0517241	0.321374	1	7518	tags=44%, list=32%, signal=65%
1120	HUTTMANN_B_CLL_POOR_SURVIVAL_UP	272	0.361972	1.25536	0.0517423	0.364563	1	3639	tags=15%, list=15%, signal=18%
1121	BURTON_ADIPOGENESIS_PEAK_AT_8HR	39	0.514018	1.40894	0.0519481	0.189345	1	5767	tags=41%, list=25%, signal=54%
1122	HOSHIDA_LIVER_CANCER_SURVIVAL_UP	71	0.457028	1.39938	0.0523039	0.199358	1	3816	tags=32%, list=16%, signal=39%
1123	APPIERTO_RESPONSE_TO_FENRETINIDE_UP	38	0.518934	1.42668	0.0523338	0.175667	1	4863	tags=39%, list=21%, signal=50%
1124	ONDER_CDH1_TARGETS_1_UP	137	0.394025	1.29368	0.0524476	0.316227	1	5110	tags=32%, list=22%, signal=41%
1125	JOSEPH_RESPONSE_TO_SODIUM_BUTYRATE_UP	31	0.554336	1.46036	0.0524823	0.1475	1	3178	tags=29%, list=14%, signal=34%
1126	SEMENZA_HIF1_TARGETS	34	0.535934	1.44412	0.0524823	0.161491	1	3665	tags=47%, list=16%, signal=56%
1127	SHAFFER_IRF4_TARGETS_IN_ACTIVATED_B_LYMPHOCYTE	80	0.44141	1.3747	0.0525	0.225983	1	7868	tags=59%, list=33%, signal=88%
1128	LE_NEURONAL_DIFFERENTIATION_UP	17	0.624902	1.45735	0.0528846	0.150094	1	3356	tags=47%, list=14%, signal=55%
1129	SANCHEZ_MDM2_TARGETS	15	0.651805	1.48664	0.053068	0.126865	1	3816	tags=53%, list=16%, signal=64%
1130	WOTTON_RUNX_TARGETS_UP	19	0.588091	1.43913	0.053125	0.165375	1	4627	tags=42%, list=20%, signal=52%
1131	MCMURRAY_TP53_HRAS_COOPERATION_RESPONSE_DN	60	0.471212	1.40137	0.0535248	0.197083	1	4505	tags=38%, list=19%, signal=47%
1132	PEREZ_TP53_AND_TP63_TARGETS	204	0.377429	1.2843	0.0536313	0.329237	1	4784	tags=30%, list=20%, signal=38%
1133	WP_NAD_METABOLISM_IN_ONCOGENEINDUCED_SENESCENCE_AND_MITOCHONDRIAL_DYSFUNCTIONASSOCIATED_SENESCENCE	22	0.571376	1.43327	0.0538462	0.170091	1	5558	tags=50%, list=24%, signal=65%
1134	SMIRNOV_RESPONSE_TO_IR_6HR_UP	167	0.389423	1.28862	0.0539326	0.322894	1	6607	tags=39%, list=28%, signal=54%
1135	KEGG_ALANINE_ASPARTATE_AND_GLUTAMATE_METABOLISM	29	0.549284	1.43706	0.0540146	0.166519	1	4077	tags=41%, list=17%, signal=50%
1136	WANG_RESPONSE_TO_BEXAROTENE_DN	29	0.548326	1.42954	0.0541311	0.172567	1	1003	tags=10%, list=4%, signal=11%
1137	REACTOME_TNF_RECEPTOR_SUPERFAMILY_TNFSF_MEMBERS_MEDIATING_NON_CANONICAL_NF_KB_PATHWAY	17	0.632186	1.47167	0.0541796	0.138529	1	3833	tags=41%, list=16%, signal=49%
1138	PLASARI_NFIC_TARGETS_BASAL_UP	27	0.558286	1.44628	0.0542083	0.160011	1	4670	tags=52%, list=20%, signal=65%
1139	REACTOME_B_WICH_COMPLEX_POSITIVELY_REGULATES_RRNA_EXPRESSION	63	0.458031	1.37031	0.0543046	0.230258	1	5252	tags=37%, list=22%, signal=47%
1140	SHIPP_DLBCL_CURED_VS_FATAL_UP	36	0.518416	1.43972	0.0547753	0.164929	1	4116	tags=42%, list=18%, signal=50%
1141	LEE_AGING_MUSCLE_DN	39	0.51482	1.41592	0.0547753	0.184443	1	1506	tags=13%, list=6%, signal=14%
1142	REACTOME_SYNTHESIS_OF_BILE_ACIDS_AND_BILE_SALTS	30	0.534346	1.42213	0.0548148	0.178933	1	4565	tags=33%, list=19%, signal=41%
1143	KIM_BIPOLAR_DISORDER_OLIGODENDROCYTE_DENSITY_CORR_DN	70	0.456393	1.37664	0.0548303	0.224755	1	3524	tags=34%, list=15%, signal=40%
1144	WP_P53_TRANSCRIPTIONAL_GENE_NETWORK	92	0.437575	1.36853	0.0550239	0.232649	1	5533	tags=37%, list=24%, signal=48%
1145	DURCHDEWALD_SKIN_CARCINOGENESIS_DN	258	0.365835	1.26092	0.0552017	0.358127	1	3563	tags=15%, list=15%, signal=17%
1146	REACTOME_FORMATION_OF_TUBULIN_FOLDING_INTERMEDIATES_BY_CCT_TRIC	23	0.583258	1.4546	0.0552147	0.152413	1	4961	tags=52%, list=21%, signal=66%
1147	SHETH_LIVER_CANCER_VS_TXNIP_LOSS_PAM1	250	0.361956	1.25091	0.0552546	0.369931	1	4972	tags=29%, list=21%, signal=36%
1148	MCGARVEY_SILENCED_BY_METHYLATION_IN_COLON_CANCER	35	0.518817	1.40271	0.0553191	0.195284	1	5136	tags=46%, list=22%, signal=58%
1149	TRAYNOR_RETT_SYNDROM_DN	15	0.653029	1.48628	0.0553797	0.126925	1	3563	tags=33%, list=15%, signal=39%
1150	ZHAN_MULTIPLE_MYELOMA_CD1_DN	46	0.493405	1.4012	0.0554017	0.197173	1	3383	tags=26%, list=14%, signal=30%
1151	BOSCO_ALLERGEN_INDUCED_TH2_ASSOCIATED_MODULE	145	0.399632	1.31768	0.0554926	0.287639	1	4197	tags=25%, list=18%, signal=30%
1152	REACTOME_TRANSPORT_TO_THE_GOLGI_AND_SUBSEQUENT_MODIFICATION	178	0.387712	1.29348	0.0555556	0.316404	1	6548	tags=40%, list=28%, signal=56%
1153	LEE_LIVER_CANCER_E2F1_DN	55	0.482803	1.41082	0.0556274	0.188123	1	3996	tags=31%, list=17%, signal=37%
1154	BAUS_TFF2_TARGETS_UP	25	0.569269	1.46596	0.0556391	0.142514	1	3036	tags=24%, list=13%, signal=28%
1155	YIH_RESPONSE_TO_ARSENITE_C1	22	0.58641	1.44044	0.0561457	0.164473	1	3451	tags=27%, list=15%, signal=32%
1156	JAZAG_TGFB1_SIGNALING_VIA_SMAD4_DN	62	0.467544	1.38962	0.0562827	0.209183	1	4729	tags=34%, list=20%, signal=42%
1157	WP_PRION_DISEASE_PATHWAY	32	0.533031	1.43231	0.0563584	0.170703	1	5629	tags=44%, list=24%, signal=57%
1158	MANALO_HYPOXIA_UP	205	0.370181	1.25493	0.0566449	0.365037	1	5010	tags=33%, list=21%, signal=41%
1159	REACTOME_FORMATION_OF_SENESCENCE_ASSOCIATED_HETEROCHROMATIN_FOCI_SAHF	15	0.663715	1.49521	0.0567261	0.120495	1	6486	tags=60%, list=28%, signal=83%
1160	JIANG_MELANOMA_TRM_HIGH_SURVIVAL_22_GENE_SIGNATURE	22	0.583788	1.46893	0.0568012	0.140231	1	5243	tags=50%, list=22%, signal=64%
1161	ACEVEDO_LIVER_CANCER_WITH_H3K27ME3_UP	235	0.367917	1.25661	0.0568928	0.363649	1	3942	tags=27%, list=17%, signal=32%
1162	SPIELMAN_LYMPHOBLAST_EUROPEAN_VS_ASIAN_2FC_DN	20	0.607575	1.46389	0.0569231	0.14407	1	4953	tags=50%, list=21%, signal=63%
1163	DORN_ADENOVIRUS_INFECTION_12HR_UP	28	0.557719	1.43729	0.0570613	0.166764	1	3248	tags=25%, list=14%, signal=29%
1164	WP_GDNFRET_SIGNALING_AXIS	19	0.617687	1.49022	0.0570988	0.124714	1	3155	tags=47%, list=13%, signal=55%
1165	EGUCHI_CELL_CYCLE_RB1_TARGETS	22	0.597098	1.47299	0.0571848	0.137535	1	4933	tags=55%, list=21%, signal=69%
1166	SCHOEN_NFKB_SIGNALING	34	0.534432	1.43652	0.0572246	0.167111	1	3166	tags=35%, list=13%, signal=41%
1167	SHIN_B_CELL_LYMPHOMA_CLUSTER_2	27	0.559076	1.4314	0.0573529	0.171585	1	4779	tags=33%, list=20%, signal=42%
1168	ZHOU_TNF_SIGNALING_30MIN	51	0.489252	1.42649	0.057377	0.175765	1	8010	tags=63%, list=34%, signal=95%
1169	WP_CONSTITUTIVE_ANDROSTANE_RECEPTOR_PATHWAY	30	0.536098	1.42586	0.0576653	0.176396	1	2768	tags=23%, list=12%, signal=26%
1170	SEITZ_NEOPLASTIC_TRANSFORMATION_BY_8P_DELETION_UP	72	0.450273	1.36342	0.0579151	0.236968	1	2480	tags=21%, list=11%, signal=23%
1171	TERAMOTO_OPN_TARGETS_CLUSTER_7	18	0.609819	1.45312	0.0580153	0.154038	1	2947	tags=33%, list=13%, signal=38%
1172	KEGG_CHEMOKINE_SIGNALING_PATHWAY	178	0.382113	1.27568	0.0580357	0.339527	1	3848	tags=20%, list=16%, signal=23%
1173	BENPORATH_ES_CORE_NINE_CORRELATED	96	0.420575	1.33167	0.0581114	0.270055	1	3851	tags=23%, list=16%, signal=27%
1174	AMIT_EGF_RESPONSE_480_MCF10A	43	0.501067	1.41136	0.0581717	0.188101	1	4928	tags=42%, list=21%, signal=53%
1175	TURASHVILI_BREAST_LOBULAR_CARCINOMA_VS_LOBULAR_NORMAL_UP	94	0.43207	1.36003	0.0583942	0.239584	1	2735	tags=24%, list=12%, signal=28%
1176	REACTOME_APC_C_MEDIATED_DEGRADATION_OF_CELL_CYCLE_PROTEINS	86	0.440042	1.36196	0.0586081	0.238276	1	9571	tags=65%, list=41%, signal=109%
1177	LI_INDUCED_T_TO_NATURAL_KILLER_DN	133	0.400671	1.31599	0.0588235	0.289092	1	4308	tags=26%, list=18%, signal=31%
1178	KATSANOU_ELAVL1_TARGETS_UP	161	0.385602	1.28543	0.0588902	0.327752	1	3215	tags=22%, list=14%, signal=26%
1179	REACTOME_SIGNALING_BY_ROBO_RECEPTORS	210	0.369286	1.26311	0.0592755	0.355874	1	8432	tags=58%, list=36%, signal=89%
1180	WP_DIFFERENTIATION_OF_WHITE_AND_BROWN_ADIPOCYTE	22	0.569918	1.41852	0.0593472	0.181916	1	3239	tags=32%, list=14%, signal=37%
1181	DEURIG_T_CELL_PROLYMPHOCYTIC_LEUKEMIA_UP	340	0.346697	1.2251	0.0594369	0.407732	1	5657	tags=32%, list=24%, signal=42%
1182	HOLLERN_EMT_BREAST_TUMOR_UP	140	0.399232	1.30836	0.0594966	0.297538	1	6061	tags=43%, list=26%, signal=57%
1183	MAHADEVAN_GIST_MORPHOLOGICAL_SWITCH	15	0.64554	1.49625	0.0599369	0.119645	1	2292	tags=33%, list=10%, signal=37%
1184	REACTOME_NUCLEOTIDE_SALVAGE	23	0.563413	1.41011	0.0602782	0.188767	1	6288	tags=52%, list=27%, signal=71%
1185	LEE_LIVER_CANCER_HEPATOBLAST	16	0.621814	1.4586	0.0604134	0.149017	1	729	tags=19%, list=3%, signal=19%
1186	REACTOME_NONHOMOLOGOUS_END_JOINING_NHEJ	52	0.474394	1.372	0.0604396	0.228403	1	7160	tags=46%, list=30%, signal=66%
1187	CHIN_BREAST_CANCER_COPY_NUMBER_UP	24	0.572558	1.46037	0.0606509	0.147645	1	5160	tags=38%, list=22%, signal=48%
1188	TANAKA_METHYLATED_IN_ESOPHAGEAL_CARCINOMA	81	0.439355	1.36011	0.0609137	0.239844	1	3523	tags=25%, list=15%, signal=29%
1189	HUMMEL_BURKITTS_LYMPHOMA_UP	40	0.515812	1.42123	0.0611111	0.179823	1	2846	tags=28%, list=12%, signal=31%
1190	NGUYEN_NOTCH1_TARGETS_DN	82	0.424241	1.32452	0.06125	0.279107	1	5291	tags=30%, list=23%, signal=39%
1191	TAKEDA_TARGETS_OF_NUP98_HOXA9_FUSION_8D_DN	195	0.378916	1.28113	0.0613839	0.333269	1	4825	tags=34%, list=21%, signal=42%
1192	BANG_VERTEPORFIN_ENDOMETRIAL_CANCER_CELLS_UP	20	0.589878	1.44381	0.062201	0.161725	1	7954	tags=80%, list=34%, signal=121%
1193	OUELLET_OVARIAN_CANCER_INVASIVE_VS_LMP_UP	116	0.408644	1.32191	0.0622066	0.28184	1	7834	tags=47%, list=33%, signal=69%
1194	REACTOME_MOLECULES_ASSOCIATED_WITH_ELASTIC_FIBRES	36	0.516671	1.40307	0.0622348	0.195283	1	3375	tags=39%, list=14%, signal=45%
1195	REACTOME_COBALAMIN_CBL_VITAMIN_B12_TRANSPORT_AND_METABOLISM	19	0.608954	1.43588	0.0623053	0.167639	1	966	tags=16%, list=4%, signal=16%
1196	DELACROIX_RAR_TARGETS_DN	26	0.562462	1.43123	0.062591	0.171669	1	2412	tags=31%, list=10%, signal=34%
1197	REACTOME_COOPERATION_OF_PREFOLDIN_AND_TRIC_CCT_IN_ACTIN_AND_TUBULIN_FOLDING	30	0.541385	1.42271	0.0630499	0.178491	1	4961	tags=40%, list=21%, signal=51%
1198	SMITH_TERT_TARGETS_DN	87	0.43563	1.35063	0.0630517	0.249349	1	4117	tags=21%, list=18%, signal=25%
1199	PUIFFE_INVASION_INHIBITED_BY_ASCITES_UP	76	0.435855	1.33634	0.0632111	0.264833	1	6455	tags=42%, list=27%, signal=58%
1200	KAYO_CALORIE_RESTRICTION_MUSCLE_UP	91	0.43484	1.36493	0.0635697	0.23623	1	2671	tags=20%, list=11%, signal=22%
1201	REACTOME_TP53_REGULATES_TRANSCRIPTION_OF_GENES_INVOLVED_IN_CYTOCHROME_C_RELEASE	20	0.592348	1.44928	0.0636646	0.156961	1	5291	tags=50%, list=23%, signal=64%
1202	WP_TRANSSULFURATION_ONECARBON_METABOLISM_AND_RELATED_PATHWAYS	61	0.461685	1.3684	0.0636943	0.232297	1	4591	tags=36%, list=20%, signal=45%
1203	HOFMANN_MYELODYSPLASTIC_SYNDROM_RISK_UP	20	0.588124	1.43782	0.0637959	0.166752	1	2903	tags=30%, list=12%, signal=34%
1204	REACTOME_CYCLIN_A_B1_B2_ASSOCIATED_EVENTS_DURING_G2_M_TRANSITION	25	0.553949	1.41594	0.0644172	0.184595	1	4988	tags=40%, list=21%, signal=51%
1205	REACTOME_EXTRA_NUCLEAR_ESTROGEN_SIGNALING	72	0.440752	1.34963	0.0648508	0.250561	1	4698	tags=28%, list=20%, signal=35%
1206	GAUSSMANN_MLL_AF4_FUSION_TARGETS_F_UP	177	0.379911	1.27577	0.0649496	0.33979	1	4392	tags=29%, list=19%, signal=36%
1207	REACTOME_SIGNALING_BY_RETINOIC_ACID	40	0.505927	1.39381	0.0651558	0.204819	1	1505	tags=15%, list=6%, signal=16%
1208	WP_TRANSCRIPTIONAL_ACTIVATION_BY_NRF2_IN_RESPONSE_TO_PHYTOCHEMICALS	15	0.638327	1.46517	0.0652866	0.14291	1	6269	tags=67%, list=27%, signal=91%
1209	KAUFFMANN_MELANOMA_RELAPSE_UP	60	0.461237	1.3728	0.0657216	0.227332	1	7134	tags=43%, list=30%, signal=62%
1210	CHANDRAN_METASTASIS_DN	310	0.349696	1.21288	0.0658874	0.425211	1	5307	tags=30%, list=23%, signal=38%
1211	EPPERT_PROGENITOR	136	0.387248	1.28374	0.0661346	0.329535	1	7672	tags=50%, list=33%, signal=74%
1212	BIOCARTA_CTCF_PATHWAY	24	0.564189	1.42762	0.0664697	0.175019	1	3239	tags=25%, list=14%, signal=29%
1213	REACTOME_SIGNALING_BY_EGFR	53	0.474386	1.36379	0.0664894	0.236723	1	891	tags=11%, list=4%, signal=12%
1214	CREIGHTON_AKT1_SIGNALING_VIA_MTOR_DN	23	0.57325	1.41515	0.066561	0.185379	1	8094	tags=78%, list=34%, signal=119%
1215	HONRADO_BREAST_CANCER_BRCA1_VS_BRCA2	17	0.609928	1.45711	0.0666667	0.150069	1	3100	tags=41%, list=13%, signal=47%
1216	REACTOME_POLO_LIKE_KINASE_MEDIATED_EVENTS	16	0.627106	1.4576	0.066879	0.150119	1	4647	tags=50%, list=20%, signal=62%
1217	KEGG_NEUROACTIVE_LIGAND_RECEPTOR_INTERACTION	198	0.371392	1.25956	0.0673181	0.359667	1	3804	tags=30%, list=16%, signal=36%
1218	YAO_HOXA10_TARGETS_VIA_PROGESTERONE_DN	18	0.600824	1.42429	0.0678233	0.176924	1	1935	tags=22%, list=8%, signal=24%
1219	WOOD_EBV_EBNA1_TARGETS_DN	47	0.481982	1.391	0.0678925	0.207769	1	6106	tags=45%, list=26%, signal=60%
1220	HALMOS_CEBPA_TARGETS_UP	45	0.482767	1.36428	0.0679612	0.236297	1	5056	tags=38%, list=22%, signal=48%
1221	REACTOME_EPH_EPHRIN_SIGNALING	89	0.431014	1.34348	0.0685786	0.257618	1	6549	tags=36%, list=28%, signal=50%
1222	WAMUNYOKOLI_OVARIAN_CANCER_GRADES_1_2_UP	140	0.384138	1.26136	0.0687204	0.358309	1	6154	tags=39%, list=26%, signal=53%
1223	WP_FOLATE_METABOLISM	61	0.464143	1.38755	0.0687332	0.211081	1	2957	tags=28%, list=13%, signal=32%
1224	SMID_BREAST_CANCER_RELAPSE_IN_BONE_UP	95	0.432776	1.35953	0.068836	0.240089	1	3464	tags=36%, list=15%, signal=42%
1225	PLASARI_TGFB1_SIGNALING_VIA_NFIC_1HR_UP	31	0.519102	1.38284	0.0690161	0.217084	1	3664	tags=29%, list=16%, signal=34%
1226	MASSARWEH_RESPONSE_TO_ESTRADIOL	62	0.466632	1.37044	0.0690537	0.230256	1	5410	tags=42%, list=23%, signal=54%
1227	BASSO_B_LYMPHOCYTE_NETWORK	145	0.388205	1.27761	0.0691244	0.337041	1	7465	tags=52%, list=32%, signal=75%
1228	TSUNODA_CISPLATIN_RESISTANCE_UP	15	0.628318	1.44821	0.0691824	0.157946	1	1748	tags=20%, list=7%, signal=22%
1229	KEGG_OXIDATIVE_PHOSPHORYLATION	110	0.40828	1.31452	0.0692588	0.291223	1	9026	tags=59%, list=38%, signal=95%
1230	REACTOME_CELLULAR_RESPONSE_TO_STARVATION	153	0.384235	1.2729	0.0694761	0.342826	1	8635	tags=58%, list=37%, signal=91%
1231	BIOCARTA_TALL1_PATHWAY	15	0.615777	1.41949	0.0698467	0.180889	1	682	tags=13%, list=3%, signal=14%
1232	FAELT_B_CLL_WITH_VH3_21_UP	45	0.493548	1.38783	0.0701513	0.210832	1	4973	tags=31%, list=21%, signal=39%
1233	WEIGEL_OXIDATIVE_STRESS_BY_TBH_AND_H2O2	34	0.533934	1.411	0.0701754	0.188249	1	5291	tags=38%, list=23%, signal=49%
1234	GAUSSMANN_MLL_AF4_FUSION_TARGETS_E_DN	22	0.582203	1.43762	0.0703364	0.166487	1	3352	tags=36%, list=14%, signal=42%
1235	DEN_INTERACT_WITH_LCA5	26	0.540842	1.41235	0.0704846	0.187066	1	7826	tags=69%, list=33%, signal=104%
1236	CAFFAREL_RESPONSE_TO_THC_24HR_5_DN	53	0.459686	1.35771	0.0706522	0.242534	1	7396	tags=49%, list=31%, signal=71%
1237	HOSHIDA_LIVER_CANCER_LATE_RECURRENCE_UP	61	0.458919	1.36011	0.0706667	0.239649	1	3092	tags=23%, list=13%, signal=26%
1238	STEIN_ESRRA_TARGETS_RESPONSIVE_TO_ESTROGEN_DN	40	0.506084	1.39107	0.0708092	0.20787	1	6681	tags=55%, list=28%, signal=77%
1239	BHATI_G2M_ARREST_BY_2METHOXYESTRADIOL_DN	122	0.40056	1.30048	0.0708181	0.307252	1	5360	tags=29%, list=23%, signal=37%
1240	MCBRYAN_PUBERTAL_BREAST_3_4WK_DN	41	0.499725	1.39116	0.0710382	0.207937	1	6045	tags=41%, list=26%, signal=56%
1241	EBAUER_TARGETS_OF_PAX3_FOXO1_FUSION_UP	182	0.376033	1.24941	0.0711061	0.371873	1	4807	tags=27%, list=20%, signal=34%
1242	FERNANDEZ_BOUND_BY_MYC	170	0.37737	1.26491	0.0711111	0.353301	1	6312	tags=37%, list=27%, signal=50%
1243	BANDRES_RESPONSE_TO_CARMUSTIN_WITHOUT_MGMT_48HR_DN	30	0.535172	1.42971	0.0712166	0.172664	1	2613	tags=30%, list=11%, signal=34%
1244	DIRMEIER_LMP1_RESPONSE_LATE_UP	56	0.458092	1.34309	0.0712401	0.257511	1	6609	tags=45%, list=28%, signal=62%
1245	REACTOME_POST_TRANSLATIONAL_MODIFICATION_SYNTHESIS_OF_GPI_ANCHORED_PROTEINS	81	0.425868	1.32558	0.0715182	0.277959	1	2105	tags=17%, list=9%, signal=19%
1246	KEGG_CITRATE_CYCLE_TCA_CYCLE	28	0.539188	1.39685	0.0715397	0.20218	1	7983	tags=50%, list=34%, signal=76%
1247	KAMIKUBO_MYELOID_CEBPA_NETWORK	29	0.535254	1.41309	0.0721804	0.186727	1	1584	tags=21%, list=7%, signal=22%
1248	CHESLER_BRAIN_HIGHEST_GENETIC_VARIANCE	38	0.513875	1.40379	0.0724234	0.194333	1	3894	tags=26%, list=17%, signal=31%
1249	RORIE_TARGETS_OF_EWSR1_FLI1_FUSION_UP	25	0.559933	1.41357	0.0727802	0.186205	1	3332	tags=28%, list=14%, signal=33%
1250	HOLLEMAN_ASPARAGINASE_RESISTANCE_B_ALL_UP	28	0.546056	1.42992	0.0730659	0.172542	1	7098	tags=75%, list=30%, signal=107%
1251	REACTOME_DEFECTIVE_B4GALT7_CAUSES_EDS_PROGEROID_TYPE	19	0.58439	1.39457	0.0730949	0.204207	1	5186	tags=53%, list=22%, signal=67%
1252	BILANGES_SERUM_AND_RAPAMYCIN_SENSITIVE_GENES	69	0.444812	1.33027	0.07314	0.272073	1	8635	tags=72%, list=37%, signal=114%
1253	KOKKINAKIS_METHIONINE_DEPRIVATION_96HR_UP	117	0.400771	1.3005	0.0731415	0.307414	1	4338	tags=30%, list=18%, signal=37%
1254	NIKOLSKY_BREAST_CANCER_20Q12_Q13_AMPLICON	133	0.388123	1.27915	0.0731995	0.334697	1	3316	tags=20%, list=14%, signal=23%
1255	MARKEY_RB1_CHRONIC_LOF_DN	114	0.402357	1.29551	0.0734597	0.31407	1	3835	tags=25%, list=16%, signal=29%
1256	KEGG_GLYCOSAMINOGLYCAN_BIOSYNTHESIS_HEPARAN_SULFATE	26	0.551003	1.39473	0.0740741	0.204334	1	5397	tags=50%, list=23%, signal=65%
1257	LUI_THYROID_CANCER_CLUSTER_3	28	0.543591	1.39408	0.0740741	0.204575	1	9248	tags=86%, list=39%, signal=141%
1258	REACTOME_REGULATION_OF_EXPRESSION_OF_SLITS_AND_ROBOS	165	0.380682	1.26853	0.0745763	0.349884	1	9133	tags=67%, list=39%, signal=109%
1259	VANTVEER_BREAST_CANCER_POOR_PROGNOSIS	49	0.470994	1.35935	0.0747663	0.240197	1	5375	tags=39%, list=23%, signal=50%
1260	REACTOME_PHASE_I_FUNCTIONALIZATION_OF_COMPOUNDS	95	0.412791	1.31422	0.0750307	0.291555	1	1931	tags=18%, list=8%, signal=19%
1261	SMID_BREAST_CANCER_LUMINAL_B_UP	161	0.374259	1.25953	0.0750853	0.3595	1	4670	tags=34%, list=20%, signal=42%
1262	REACTOME_A_TETRASACCHARIDE_LINKER_SEQUENCE_IS_REQUIRED_FOR_GAG_SYNTHESIS	25	0.550511	1.3928	0.0751534	0.20578	1	5960	tags=52%, list=25%, signal=70%
1263	ZHU_SKIL_TARGETS_UP	19	0.58373	1.4258	0.0752688	0.176304	1	5956	tags=63%, list=25%, signal=85%
1264	KEGG_MEDICUS_REFERENCE_DNA_REPLICATION_LICENSING	24	0.554775	1.40536	0.0754148	0.193275	1	6429	tags=50%, list=27%, signal=69%
1265	REACTOME_ESTROGEN_DEPENDENT_GENE_EXPRESSION	121	0.399996	1.29382	0.0761124	0.316171	1	4996	tags=31%, list=21%, signal=40%
1266	CHEN_LUNG_CANCER_SURVIVAL	27	0.542328	1.37626	0.0761194	0.224987	1	7087	tags=63%, list=30%, signal=90%
1267	ZHAN_MULTIPLE_MYELOMA_MF_UP	47	0.474123	1.35953	0.0761905	0.240284	1	3429	tags=30%, list=15%, signal=35%
1268	FARMER_BREAST_CANCER_APOCRINE_VS_LUMINAL	319	0.346805	1.21984	0.07628	0.415847	1	6188	tags=32%, list=26%, signal=42%
1269	GAJATE_RESPONSE_TO_TRABECTEDIN_DN	19	0.590615	1.42504	0.076324	0.176426	1	5607	tags=42%, list=24%, signal=55%
1270	LI_ESTROGENE_BIDIRECTIONAL_E2_RESPONSE	95	0.424062	1.34331	0.0763547	0.257514	1	5056	tags=40%, list=22%, signal=51%
1271	GAUSSMANN_MLL_AF4_FUSION_TARGETS_F_DN	33	0.528132	1.39202	0.0772595	0.206811	1	3259	tags=30%, list=14%, signal=35%
1272	DAZARD_UV_RESPONSE_CLUSTER_G4	19	0.592082	1.44468	0.0774092	0.161109	1	1860	tags=21%, list=8%, signal=23%
1273	YAO_TEMPORAL_RESPONSE_TO_PROGESTERONE_CLUSTER_17	183	0.370679	1.2562	0.0774336	0.364071	1	8707	tags=58%, list=37%, signal=92%
1274	SERVITJA_LIVER_HNF1A_TARGETS_DN	137	0.387541	1.27314	0.0774566	0.342764	1	4358	tags=31%, list=19%, signal=38%
1275	REACTOME_G1_S_DNA_DAMAGE_CHECKPOINTS	66	0.441094	1.32771	0.0777202	0.275058	1	9571	tags=65%, list=41%, signal=110%
1276	KEGG_GLYCOSAMINOGLYCAN_BIOSYNTHESIS_CHONDROITIN_SULFATE	22	0.565831	1.39345	0.0779014	0.205182	1	6165	tags=59%, list=26%, signal=80%
1277	POMEROY_MEDULLOBLASTOMA_DESMOPLASIC_VS_CLASSIC_UP	58	0.443538	1.32745	0.0780051	0.275125	1	5987	tags=40%, list=25%, signal=53%
1278	KIM_MYCN_AMPLIFICATION_TARGETS_UP	90	0.424332	1.33293	0.0780669	0.268599	1	4690	tags=31%, list=20%, signal=39%
1279	REACTOME_CYTOSOLIC_TRNA_AMINOACYLATION	24	0.559826	1.39847	0.0793413	0.200007	1	8175	tags=71%, list=35%, signal=109%
1280	KANG_FLUOROURACIL_RESISTANCE_DN	16	0.600038	1.40525	0.0795632	0.193244	1	3913	tags=38%, list=17%, signal=45%
1281	REACTOME_G0_AND_EARLY_G1	27	0.53192	1.38942	0.0796992	0.209125	1	3100	tags=26%, list=13%, signal=30%
1282	PAL_PRMT5_TARGETS_DN	26	0.538248	1.38698	0.0797101	0.211597	1	2137	tags=27%, list=9%, signal=30%
1283	REACTOME_MITOCHONDRIAL_TRANSLATION	94	0.414183	1.30516	0.0798065	0.301583	1	9178	tags=61%, list=39%, signal=99%
1284	PEDRIOLI_MIR31_TARGETS_UP	188	0.373642	1.25274	0.08	0.367331	1	3166	tags=20%, list=13%, signal=23%
1285	YIH_RESPONSE_TO_ARSENITE_C3	31	0.509397	1.373	0.0803443	0.2272	1	3010	tags=19%, list=13%, signal=22%
1286	HERNANDEZ_MITOTIC_ARREST_BY_DOCETAXEL_2_UP	56	0.457772	1.35534	0.0803689	0.243958	1	4647	tags=32%, list=20%, signal=40%
1287	REACTOME_UNFOLDED_PROTEIN_RESPONSE_UPR	91	0.415759	1.30334	0.0806452	0.302834	1	5947	tags=41%, list=25%, signal=54%
1288	KANNAN_TP53_TARGETS_DN	22	0.553763	1.37701	0.0807453	0.224349	1	5563	tags=45%, list=24%, signal=59%
1289	FIGUEROA_AML_METHYLATION_CLUSTER_2_UP	48	0.468007	1.35715	0.0807947	0.241859	1	4505	tags=27%, list=19%, signal=33%
1290	KOBAYASHI_EGFR_SIGNALING_6HR_DN	18	0.595322	1.41467	0.0810373	0.185372	1	4097	tags=50%, list=17%, signal=61%
1291	TERAMOTO_OPN_TARGETS_CLUSTER_6	25	0.550488	1.38862	0.0812408	0.21019	1	5855	tags=48%, list=25%, signal=64%
1292	ZHANG_RESPONSE_TO_CANTHARIDIN_DN	66	0.432264	1.3075	0.0813648	0.298737	1	8588	tags=62%, list=37%, signal=98%
1293	REACTOME_M_PHASE	382	0.34124	1.20296	0.0815273	0.438407	1	7493	tags=35%, list=32%, signal=50%
1294	REACTOME_BASE_EXCISION_REPAIR	70	0.438822	1.31652	0.0817694	0.288921	1	6897	tags=41%, list=29%, signal=58%
1295	KEGG_MEDICUS_REFERENCE_RAB7_REGULATED_MICROTUBULE_MINUS_END_DIRECTED_TRANSPORT	41	0.482785	1.36057	0.0818054	0.239849	1	4498	tags=27%, list=19%, signal=33%
1296	FIGUEROA_AML_METHYLATION_CLUSTER_4_UP	106	0.410572	1.3132	0.0819277	0.292572	1	5043	tags=29%, list=21%, signal=37%
1297	WP_IRON_METABOLISM_DISORDERS	16	0.60865	1.40389	0.0819398	0.194366	1	1740	tags=25%, list=7%, signal=27%
1298	REACTOME_INTRAFLAGELLAR_TRANSPORT	49	0.463059	1.32746	0.0821192	0.275318	1	7396	tags=51%, list=31%, signal=74%
1299	REACTOME_SCF_BETA_TRCP_MEDIATED_DEGRADATION_OF_EMI1	53	0.462869	1.3393	0.0823373	0.261762	1	9713	tags=74%, list=41%, signal=125%
1300	COLLIS_PRKDC_SUBSTRATES	17	0.58916	1.41266	0.0824261	0.186941	1	5983	tags=41%, list=25%, signal=55%
1301	BILBAN_B_CLL_LPL_UP	63	0.451333	1.34467	0.0824468	0.255907	1	5922	tags=38%, list=25%, signal=51%
1302	TONKS_TARGETS_OF_RUNX1_RUNX1T1_FUSION_HSC_UP	178	0.371369	1.25321	0.0825083	0.366747	1	4291	tags=25%, list=18%, signal=30%
1303	ZHAN_MULTIPLE_MYELOMA_CD1_VS_CD2_DN	52	0.46818	1.34634	0.0826558	0.254424	1	5170	tags=37%, list=22%, signal=47%
1304	HOWLIN_CITED1_TARGETS_1_DN	39	0.499796	1.36025	0.0833333	0.239832	1	3599	tags=28%, list=15%, signal=33%
1305	HOLLERN_MICROACINAR_BREAST_TUMOR_DN	15	0.625192	1.44612	0.0834697	0.159882	1	3220	tags=53%, list=14%, signal=62%
1306	WP_PLEURAL_MESOTHELIOMA	410	0.338861	1.18957	0.0835052	0.458696	1	4116	tags=23%, list=18%, signal=27%
1307	REACTOME_METABOLISM_OF_WATER_SOLUBLE_VITAMINS_AND_COFACTORS	122	0.396175	1.27998	0.0837209	0.334562	1	3836	tags=20%, list=16%, signal=24%
1308	IZADPANAH_STEM_CELL_ADIPOSE_VS_BONE_UP	126	0.391738	1.27823	0.0839161	0.336176	1	6593	tags=45%, list=28%, signal=63%
1309	YOSHIMURA_MAPK8_TARGETS_DN	365	0.344061	1.20954	0.0839378	0.429487	1	7103	tags=39%, list=30%, signal=55%
1310	WANG_TUMOR_INVASIVENESS_UP	381	0.340906	1.19175	0.0839378	0.45553	1	8060	tags=45%, list=34%, signal=68%
1311	KASLER_HDAC7_TARGETS_1_DN	17	0.601123	1.41138	0.083958	0.188254	1	3816	tags=35%, list=16%, signal=42%
1312	OHGUCHI_LIVER_HNF4A_TARGETS_DN	141	0.379393	1.25917	0.0841121	0.359609	1	2919	tags=22%, list=12%, signal=25%
1313	PEDERSEN_METASTASIS_BY_ERBB2_ISOFORM_4	106	0.402059	1.28255	0.0843521	0.330924	1	5348	tags=41%, list=23%, signal=52%
1314	RAHMAN_TP53_TARGETS_PHOSPHORYLATED	20	0.581232	1.39427	0.0846154	0.204482	1	7729	tags=65%, list=33%, signal=97%
1315	REACTOME_AGGREPHAGY	40	0.485293	1.34471	0.0846994	0.256038	1	4585	tags=28%, list=20%, signal=34%
1316	HENDRICKS_SMARCA4_TARGETS_DN	44	0.503446	1.40283	0.0850202	0.195475	1	4321	tags=30%, list=18%, signal=36%
1317	RIZ_ERYTHROID_DIFFERENTIATION_6HR	30	0.527069	1.36467	0.0853485	0.236429	1	3578	tags=30%, list=15%, signal=35%
1318	STOSSI_RESPONSE_TO_ESTRADIOL	44	0.484651	1.35726	0.085554	0.242297	1	3258	tags=34%, list=14%, signal=40%
1319	WP_HYPOTHESIZED_PATHWAYS_IN_PATHOGENESIS_OF_CARDIOVASCULAR_DISEASE	25	0.543892	1.38551	0.0855856	0.213565	1	3738	tags=36%, list=16%, signal=43%
1320	ZWANG_CLASS_1_TRANSIENTLY_INDUCED_BY_EGF	482	0.332015	1.17432	0.0859775	0.483921	1	5290	tags=25%, list=23%, signal=31%
1321	LEIN_MIDBRAIN_MARKERS	69	0.438801	1.31705	0.0860077	0.288395	1	3682	tags=28%, list=16%, signal=33%
1322	KEGG_MEDICUS_REFERENCE_MICROTUBULE_DEPOLYMERIZATION	21	0.575705	1.40511	0.0863636	0.193293	1	4439	tags=48%, list=19%, signal=59%
1323	REACTOME_TRANSCRIPTIONAL_REGULATION_OF_GRANULOPOIESIS	62	0.438572	1.30857	0.0864362	0.297329	1	5277	tags=42%, list=22%, signal=54%
1324	WP_GENES_CONTROLLING_NEPHROGENESIS	36	0.489321	1.33787	0.0868307	0.263098	1	3257	tags=31%, list=14%, signal=35%
1325	BERTUCCI_INVASIVE_CARCINOMA_DUCTAL_VS_LOBULAR_DN	45	0.479675	1.36457	0.0873786	0.236218	1	3795	tags=31%, list=16%, signal=37%
1326	WP_TP53_NETWORK	18	0.591578	1.41358	0.0874404	0.186377	1	5998	tags=61%, list=26%, signal=82%
1327	MORI_PLASMA_CELL_DN	36	0.494668	1.36177	0.0875706	0.238396	1	5887	tags=36%, list=25%, signal=48%
1328	SESTO_RESPONSE_TO_UV_C1	72	0.442398	1.33196	0.0876963	0.269931	1	8119	tags=51%, list=35%, signal=78%
1329	WP_ALLOGRAFT_REJECTION	83	0.416025	1.31156	0.0879397	0.29443	1	3350	tags=27%, list=14%, signal=31%
1330	REACTOME_RHO_GTPASES_ACTIVATE_FORMINS	136	0.38375	1.25554	0.0882016	0.3646	1	6600	tags=38%, list=28%, signal=52%
1331	BOQUEST_STEM_CELL_CULTURED_VS_FRESH_DN	31	0.515712	1.37464	0.0882353	0.225883	1	3795	tags=45%, list=16%, signal=54%
1332	REACTOME_MEIOSIS	87	0.412995	1.28107	0.0887793	0.333172	1	5093	tags=31%, list=22%, signal=39%
1333	ACEVEDO_LIVER_CANCER_WITH_H3K9ME3_DN	99	0.406892	1.29463	0.088916	0.315195	1	5669	tags=37%, list=24%, signal=49%
1334	HEBERT_MATRISOME_TNBC_BRAIN_METASTASIS	24	0.549666	1.37997	0.0890937	0.220782	1	2570	tags=33%, list=11%, signal=37%
1335	XU_HGF_SIGNALING_NOT_VIA_AKT1_48HR_UP	35	0.498915	1.36127	0.0893119	0.238851	1	3210	tags=29%, list=14%, signal=33%
1336	PLASARI_TGFB1_TARGETS_10HR_DN	252	0.349758	1.21169	0.0899358	0.426575	1	4475	tags=27%, list=19%, signal=33%
1337	HOFMANN_MYELODYSPLASTIC_SYNDROM_LOW_RISK_DN	26	0.533195	1.37326	0.0899705	0.226971	1	3089	tags=31%, list=13%, signal=35%
1338	LUI_TARGETS_OF_PAX8_PPARG_FUSION	34	0.494215	1.35744	0.0901163	0.242392	1	8181	tags=65%, list=35%, signal=99%
1339	WP_OXIDATIVE_DAMAGE_RESPONSE	40	0.484814	1.35758	0.0909091	0.242538	1	6094	tags=40%, list=26%, signal=54%
1340	BRACHAT_RESPONSE_TO_CAMPTOTHECIN_DN	42	0.478747	1.35721	0.0909091	0.242175	1	6353	tags=45%, list=27%, signal=62%
1341	DITTMER_PTHLH_TARGETS_UP	111	0.402924	1.27	0.091018	0.347853	1	8827	tags=57%, list=38%, signal=90%
1342	WP_DEVELOPMENT_OF_URETERIC_COLLECTION_SYSTEM	55	0.448358	1.32349	0.0911493	0.280193	1	5050	tags=40%, list=21%, signal=51%
1343	REACTOME_IRE1ALPHA_ACTIVATES_CHAPERONES	50	0.459469	1.31107	0.0911528	0.294977	1	5947	tags=50%, list=25%, signal=67%
1344	GENTILE_UV_HIGH_DOSE_UP	21	0.575102	1.38182	0.0911854	0.217986	1	4505	tags=43%, list=19%, signal=53%
1345	MYLLYKANGAS_AMPLIFICATION_HOT_SPOT_17	17	0.593991	1.41488	0.0912106	0.185213	1	4548	tags=41%, list=19%, signal=51%
1346	REACTOME_DNA_DOUBLE_STRAND_BREAK_REPAIR	153	0.37315	1.23056	0.091314	0.398518	1	7392	tags=37%, list=31%, signal=53%
1347	ISSAEVA_MLL2_TARGETS	60	0.444066	1.32363	0.0913771	0.280129	1	3816	tags=32%, list=16%, signal=38%
1348	WP_FERROPTOSIS	63	0.445247	1.3315	0.0916129	0.270163	1	5348	tags=35%, list=23%, signal=45%
1349	MARTORIATI_MDM4_TARGETS_FETAL_LIVER_UP	231	0.355594	1.22522	0.0925532	0.407925	1	5266	tags=33%, list=22%, signal=43%
1350	BARRIER_CANCER_RELAPSE_TUMOR_SAMPLE_UP	16	0.595889	1.37864	0.092562	0.222495	1	4174	tags=25%, list=18%, signal=30%
1351	VALK_AML_WITH_EVI1	24	0.535744	1.36038	0.0926471	0.240009	1	2579	tags=29%, list=11%, signal=33%
1352	WP_TGFBETA_SIGNALING_IN_THYROID_CELLS_FOR_EPITHELIALMESENCHYMAL_TRANSITION	18	0.585256	1.38525	0.0928	0.213798	1	2095	tags=22%, list=9%, signal=24%
1353	IRITANI_MAD1_TARGETS_DN	46	0.471199	1.3354	0.0932785	0.265722	1	7520	tags=63%, list=32%, signal=93%
1354	REACTOME_SIGNALING_BY_ALK	30	0.515247	1.37838	0.0933908	0.222714	1	5393	tags=43%, list=23%, signal=56%
1355	SHEPARD_CRASH_AND_BURN_MUTANT_UP	197	0.360344	1.21622	0.0935412	0.420224	1	7082	tags=41%, list=30%, signal=58%
1356	MCCLUNG_CREB1_TARGETS_UP	91	0.40719	1.2797	0.0937115	0.334221	1	3862	tags=23%, list=16%, signal=28%
1357	KIM_WT1_TARGETS_12HR_UP	164	0.377061	1.24721	0.0940649	0.374175	1	6178	tags=38%, list=26%, signal=52%
1358	SCHRAETS_MLL_TARGETS_UP	32	0.511031	1.35732	0.0944206	0.242396	1	729	tags=13%, list=3%, signal=13%
1359	WP_NRF2ARE_REGULATION	23	0.536264	1.3762	0.0945736	0.224879	1	6269	tags=48%, list=27%, signal=65%
1360	PID_AVB3_OPN_PATHWAY	31	0.520501	1.38283	0.0946143	0.216907	1	2786	tags=19%, list=12%, signal=22%
1361	KEGG_OLFACTORY_TRANSDUCTION	39	0.485335	1.33318	0.0946915	0.268558	1	1448	tags=21%, list=6%, signal=22%
1362	LEE_LIVER_CANCER_MYC_UP	51	0.461575	1.34174	0.0947226	0.258872	1	6336	tags=45%, list=27%, signal=62%
1363	BIOCARTA_NDKDYNAMIN_PATHWAY	17	0.576484	1.36239	0.0948553	0.23794	1	3178	tags=29%, list=14%, signal=34%
1364	RAO_BOUND_BY_SALL4_ISOFORM_A	150	0.37899	1.24046	0.0949074	0.382736	1	2981	tags=15%, list=13%, signal=17%
1365	REACTOME_NUCLEOTIDE_CATABOLISM	33	0.490427	1.32987	0.0951049	0.272624	1	5052	tags=30%, list=21%, signal=39%
1366	REACTOME_COPI_MEDIATED_ANTEROGRADE_TRANSPORT	97	0.414944	1.30917	0.0954151	0.297203	1	6236	tags=36%, list=27%, signal=49%
1367	KEGG_PRIMARY_IMMUNODEFICIENCY	33	0.518226	1.39029	0.0956522	0.208707	1	1494	tags=15%, list=6%, signal=16%
1368	RODRIGUES_THYROID_CARCINOMA_DN	78	0.415191	1.29424	0.0959596	0.315729	1	2962	tags=19%, list=13%, signal=22%
1369	ELVIDGE_HYPOXIA_DN	147	0.37907	1.25388	0.0962877	0.365978	1	8325	tags=56%, list=35%, signal=86%
1370	HOLLERN_PAPILLARY_BREAST_TUMOR	17	0.595695	1.40272	0.0963082	0.195458	1	3673	tags=53%, list=16%, signal=63%
1371	SMID_BREAST_CANCER_RELAPSE_IN_BRAIN_DN	82	0.420958	1.30635	0.0964153	0.300136	1	3797	tags=29%, list=16%, signal=35%
1372	BIOCARTA_PROTEASOME_PATHWAY	19	0.566095	1.36145	0.0964778	0.238737	1	10080	tags=89%, list=43%, signal=157%
1373	RADMACHER_AML_PROGNOSIS	80	0.42041	1.31077	0.0966921	0.294954	1	3060	tags=23%, list=13%, signal=26%
1374	HADDAD_B_LYMPHOCYTE_PROGENITOR	269	0.350988	1.21364	0.0967056	0.423861	1	4519	tags=23%, list=19%, signal=29%
1375	WP_B_CELL_RECEPTOR_SIGNALING	97	0.403676	1.2688	0.0967352	0.34949	1	848	tags=6%, list=4%, signal=6%
1376	REACTOME_TP53_REGULATES_TRANSCRIPTION_OF_GENES_INVOLVED_IN_G2_CELL_CYCLE_ARREST	18	0.596373	1.39473	0.0967742	0.204152	1	7014	tags=72%, list=30%, signal=103%
1377	BEIER_GLIOMA_STEM_CELL_UP	35	0.500834	1.34026	0.0969609	0.260501	1	2569	tags=23%, list=11%, signal=26%
1378	REACTOME_MEIOTIC_SYNAPSIS	57	0.458513	1.33555	0.0970745	0.26566	1	5687	tags=37%, list=24%, signal=48%
1379	HU_GENOTOXIC_DAMAGE_4HR	36	0.49385	1.34607	0.0971831	0.254118	1	4362	tags=42%, list=19%, signal=51%
1380	WP_PHOTODYNAMIC_THERAPYINDUCED_UNFOLDED_PROTEIN_RESPONSE	27	0.523762	1.35587	0.0973054	0.243498	1	5642	tags=44%, list=24%, signal=58%
1381	REACTOME_PRE_NOTCH_EXPRESSION_AND_PROCESSING	83	0.424964	1.29911	0.0974421	0.308824	1	5961	tags=45%, list=25%, signal=60%
1382	SARTIPY_BLUNTED_BY_INSULIN_RESISTANCE_UP	18	0.559426	1.36299	0.0974441	0.237317	1	3599	tags=39%, list=15%, signal=46%
1383	MIKKELSEN_ES_ICP_WITH_H3K27ME3	30	0.520835	1.37339	0.0979827	0.226936	1	2375	tags=33%, list=10%, signal=37%
1384	PEDERSEN_METASTASIS_BY_ERBB2_ISOFORM_6	27	0.525186	1.36607	0.0980392	0.235087	1	4217	tags=41%, list=18%, signal=50%
1385	MIKKELSEN_MEF_HCP_WITH_H3_UNMETHYLATED	175	0.37237	1.24672	0.0981048	0.374369	1	4334	tags=30%, list=18%, signal=37%
1386	WP_ECTODERM_DIFFERENTIATION	135	0.377523	1.24858	0.0982249	0.371866	1	4764	tags=27%, list=20%, signal=33%
1387	LANDIS_BREAST_CANCER_PROGRESSION_UP	45	0.46945	1.32809	0.0983379	0.274749	1	7522	tags=56%, list=32%, signal=82%
1388	WP_EPITHELIAL_TO_MESENCHYMAL_TRANSITION_IN_COLORECTAL_CANCER	152	0.372661	1.23764	0.0984936	0.387517	1	4279	tags=24%, list=18%, signal=30%
1389	KOYAMA_SEMA3B_TARGETS_UP	248	0.351755	1.2075	0.0985011	0.431211	1	5366	tags=30%, list=23%, signal=38%
1390	QI_HYPOXIA	132	0.383452	1.26485	0.0986239	0.353199	1	6037	tags=39%, list=26%, signal=53%
1391	WP_EXTRACELLULAR_VESICLES_IN_THE_CROSSTALK_OF_CARDIAC_CELLS	18	0.581936	1.38649	0.0989181	0.212198	1	4188	tags=39%, list=18%, signal=47%
1392	WONG_ENDMETRIUM_CANCER_DN	76	0.412344	1.27565	0.0989975	0.339352	1	3816	tags=34%, list=16%, signal=41%
1393	REACTOME_PROTEIN_UBIQUITINATION	71	0.428683	1.3114	0.0991217	0.294512	1	9655	tags=65%, list=41%, signal=110%
1394	ROZANOV_MMP14_TARGETS_DN	33	0.495433	1.33914	0.0992806	0.261843	1	3664	tags=33%, list=16%, signal=39%
1395	KYNG_DNA_DAMAGE_UP	200	0.359542	1.23359	0.0993521	0.393702	1	3767	tags=18%, list=16%, signal=21%
1396	PARK_APL_PATHOGENESIS_DN	46	0.466118	1.33643	0.0997268	0.264877	1	5736	tags=37%, list=24%, signal=49%
1397	REACTOME_CELL_CELL_JUNCTION_ORGANIZATION	81	0.424248	1.30343	0.0997567	0.302871	1	3600	tags=30%, list=15%, signal=35%
1398	REACTOME_MITOTIC_SPINDLE_CHECKPOINT	110	0.387645	1.25241	0.0997653	0.367815	1	6600	tags=38%, list=28%, signal=53%
1399	LEE_CALORIE_RESTRICTION_NEOCORTEX_DN	63	0.442176	1.30656	0.0998736	0.299939	1	5211	tags=40%, list=22%, signal=51%
1400	BIOCARTA_EIF_PATHWAY	16	0.590337	1.37399	0.1	0.226565	1	7820	tags=69%, list=33%, signal=103%
1401	UEDA_CENTRAL_CLOCK	87	0.408955	1.27339	0.1	0.342701	1	4648	tags=30%, list=20%, signal=37%
1402	ZHOU_INFLAMMATORY_RESPONSE_LIVE_UP	405	0.331871	1.1682	0.10031	0.493658	1	5157	tags=30%, list=22%, signal=38%
1403	GLASS_IGF2BP1_CLIP_TARGETS_KNOCKDOWN_DN	116	0.387113	1.24305	0.100354	0.379078	1	8577	tags=54%, list=36%, signal=85%
1404	REACTOME_ORC1_REMOVAL_FROM_CHROMATIN	69	0.416127	1.27002	0.100372	0.348052	1	9571	tags=64%, list=41%, signal=107%
1405	MORI_MATURE_B_LYMPHOCYTE_UP	92	0.401604	1.26119	0.100372	0.358457	1	397	tags=5%, list=2%, signal=6%
1406	BROWNE_HCMV_INFECTION_16HR_DN	80	0.418166	1.29408	0.100509	0.315863	1	4692	tags=31%, list=20%, signal=39%
1407	WP_T_CELL_MODULATION_IN_PANCREATIC_CANCER	46	0.465407	1.31622	0.100662	0.28887	1	3978	tags=33%, list=17%, signal=39%
1408	SIG_BCR_SIGNALING_PATHWAY	46	0.460283	1.31764	0.100852	0.287508	1	375	tags=4%, list=2%, signal=4%
1409	PASINI_SUZ12_TARGETS_UP	92	0.408873	1.28378	0.100962	0.329656	1	4374	tags=34%, list=19%, signal=41%
1410	WIERENGA_STAT5A_TARGETS_GROUP2	54	0.449977	1.32699	0.101078	0.275798	1	3696	tags=30%, list=16%, signal=35%
1411	CROMER_METASTASIS_DN	76	0.427062	1.3035	0.101124	0.302965	1	6182	tags=37%, list=26%, signal=50%
1412	WP_INTRAFLAGELLAR_TRANSPORT_PROTEINS_BINDING_TO_DYNEIN	26	0.535844	1.35464	0.101471	0.244741	1	5373	tags=42%, list=23%, signal=55%
1413	WAGNER_APO2_SENSITIVITY	23	0.553137	1.36363	0.101644	0.236793	1	3771	tags=52%, list=16%, signal=62%
1414	PETROVA_PROX1_TARGETS_UP	25	0.529698	1.35839	0.101979	0.241707	1	5035	tags=60%, list=21%, signal=76%
1415	WORSCHECH_TUMOR_EVASION_AND_TOLEROGENICITY_UP	25	0.527928	1.37394	0.102601	0.22645	1	4354	tags=28%, list=19%, signal=34%
1416	GAUSSMANN_MLL_AF4_FUSION_TARGETS_A_UP	190	0.358665	1.22145	0.103795	0.413413	1	4645	tags=27%, list=20%, signal=34%
1417	PURBEY_TARGETS_OF_CTBP1_NOT_SATB1_UP	275	0.346139	1.20271	0.103854	0.438771	1	5062	tags=24%, list=22%, signal=30%
1418	MONNIER_POSTRADIATION_TUMOR_ESCAPE_UP	400	0.336928	1.18071	0.103976	0.473371	1	6722	tags=35%, list=29%, signal=47%
1419	JI_RESPONSE_TO_FSH_DN	52	0.45874	1.31912	0.104683	0.285933	1	7103	tags=42%, list=30%, signal=60%
1420	WP_TAMOXIFEN_METABOLISM	20	0.558205	1.35717	0.104777	0.242031	1	1399	tags=35%, list=6%, signal=37%
1421	LIU_CMYB_TARGETS_UP	162	0.364745	1.22291	0.104911	0.410467	1	4534	tags=22%, list=19%, signal=27%
1422	KENNY_CTNNB1_TARGETS_DN	50	0.452616	1.30133	0.10498	0.305936	1	7077	tags=40%, list=30%, signal=57%
1423	WP_LNCRNA_IN_CANONICAL_WNT_SIGNALING_AND_COLORECTAL_CANCER	92	0.407973	1.2766	0.105072	0.338249	1	3979	tags=27%, list=17%, signal=33%
1424	PODAR_RESPONSE_TO_ADAPHOSTIN_UP	146	0.372682	1.2455	0.105691	0.376186	1	6197	tags=36%, list=26%, signal=48%
1425	BIOCARTA_CELLCYCLE_PATHWAY	23	0.542587	1.36198	0.105727	0.23843	1	3100	tags=35%, list=13%, signal=40%
1426	WP_ESTROGEN_METABOLISM_WP5276	24	0.548853	1.37116	0.10574	0.229432	1	730	tags=21%, list=3%, signal=21%
1427	WENG_POR_TARGETS_LIVER_DN	20	0.550404	1.35228	0.105991	0.247806	1	4872	tags=45%, list=21%, signal=57%
1428	DARWICHE_SKIN_TUMOR_PROMOTER_DN	173	0.368707	1.23325	0.106027	0.394215	1	4841	tags=22%, list=21%, signal=27%
1429	HOLLERN_EMT_BREAST_TUMOR_DN	122	0.380643	1.23943	0.106132	0.384575	1	4743	tags=26%, list=20%, signal=33%
1430	PURBEY_TARGETS_OF_CTBP1_NOT_SATB1_DN	370	0.335879	1.17903	0.106186	0.476643	1	3663	tags=18%, list=16%, signal=21%
1431	KYNG_ENVIRONMENTAL_STRESS_RESPONSE_UP	53	0.44588	1.31244	0.106326	0.293394	1	3321	tags=23%, list=14%, signal=26%
1432	BOGNI_TREATMENT_RELATED_MYELOID_LEUKEMIA_UP	28	0.521531	1.33818	0.106352	0.262948	1	2005	tags=14%, list=9%, signal=16%
1433	SASSON_RESPONSE_TO_FORSKOLIN_DN	85	0.405222	1.26512	0.106568	0.354025	1	6385	tags=39%, list=27%, signal=53%
1434	WP_UREA_CYCLE_AND_METABOLISM_OF_AMINO_GROUPS	20	0.560806	1.36714	0.106688	0.233851	1	4727	tags=40%, list=20%, signal=50%
1435	STEIN_ESTROGEN_RESPONSE_NOT_VIA_ESRRA	17	0.589721	1.36918	0.106811	0.23171	1	1921	tags=35%, list=8%, signal=38%
1436	BOHN_PRIMARY_IMMUNODEFICIENCY_SYNDROM_UP	46	0.460267	1.30888	0.10686	0.297118	1	6205	tags=50%, list=26%, signal=68%
1437	JIANG_TIP30_TARGETS_UP	45	0.460477	1.28689	0.107191	0.325577	1	5346	tags=36%, list=23%, signal=46%
1438	FRASOR_RESPONSE_TO_ESTRADIOL_UP	34	0.495765	1.34262	0.107246	0.25791	1	4614	tags=50%, list=20%, signal=62%
1439	BRUECKNER_TARGETS_OF_MIRLET7A3_UP	105	0.39409	1.23654	0.107656	0.389552	1	4483	tags=27%, list=19%, signal=33%
1440	WP_GLUCOCORTICOID_RECEPTOR_PATHWAY	68	0.423783	1.29284	0.107769	0.317234	1	4992	tags=34%, list=21%, signal=43%
1441	WP_TUMOR_SUPPRESSOR_ACTIVITY_OF_SMARCB1	30	0.506515	1.34052	0.108069	0.260632	1	5050	tags=30%, list=21%, signal=38%
1442	WEST_ADRENOCORTICAL_TUMOR_MARKERS_UP	22	0.543339	1.35334	0.108527	0.246571	1	5375	tags=55%, list=23%, signal=71%
1443	REACTOME_HS_GAG_DEGRADATION	24	0.541476	1.36458	0.108597	0.236387	1	5186	tags=42%, list=22%, signal=53%
1444	KEGG_GLYCOLYSIS_GLUCONEOGENESIS	56	0.440493	1.28711	0.108924	0.325326	1	5107	tags=36%, list=22%, signal=46%
1445	GENTILE_UV_RESPONSE_CLUSTER_D1	17	0.577811	1.35149	0.109149	0.248413	1	4467	tags=41%, list=19%, signal=51%
1446	REACTOME_POST_CHAPERONIN_TUBULIN_FOLDING_PATHWAY	20	0.564173	1.35072	0.10935	0.249587	1	1524	tags=20%, list=6%, signal=21%
1447	REACTOME_RESPIRATORY_SYNCYTIAL_VIRUS_RSV_GENOME_REPLICATION_TRANSCRIPTION_AND_TRANSLATION	16	0.590796	1.37529	0.109501	0.22537	1	9085	tags=88%, list=39%, signal=143%
1448	HOFFMANN_PRE_BI_TO_LARGE_PRE_BII_LYMPHOCYTE_DN	71	0.413923	1.27327	0.109819	0.34273	1	4430	tags=27%, list=19%, signal=33%
1449	REACTOME_G_ALPHA_Q_SIGNALLING_EVENTS	179	0.363827	1.21766	0.110122	0.418468	1	3376	tags=23%, list=14%, signal=27%
1450	WP_PEPTIDE_GPCRS	57	0.446147	1.3055	0.110381	0.301344	1	3848	tags=35%, list=16%, signal=42%
1451	REACTOME_DEGRADATION_OF_DVL	55	0.444815	1.2969	0.110505	0.312218	1	9571	tags=65%, list=41%, signal=110%
1452	YANG_BREAST_CANCER_ESR1_LASER_DN	47	0.467395	1.3141	0.110656	0.291566	1	4571	tags=26%, list=19%, signal=32%
1453	REACTOME_RHO_GTPASES_ACTIVATE_IQGAPS	29	0.50969	1.32919	0.111111	0.273468	1	6600	tags=41%, list=28%, signal=57%
1454	REACTOME_NEGATIVE_EPIGENETIC_REGULATION_OF_RRNA_EXPRESSION	81	0.419549	1.28719	0.111257	0.325401	1	7373	tags=43%, list=31%, signal=63%
1455	KORKOLA_EMBRYONIC_CARCINOMA_VS_SEMINOMA_UP	19	0.555073	1.33578	0.111278	0.265439	1	3220	tags=32%, list=14%, signal=37%
1456	NADERI_BREAST_CANCER_PROGNOSIS_DN	17	0.579632	1.34789	0.111465	0.252329	1	4960	tags=47%, list=21%, signal=60%
1457	KANG_FLUOROURACIL_RESISTANCE_UP	22	0.552606	1.33814	0.111614	0.26282	1	7686	tags=59%, list=33%, signal=88%
1458	BIOCARTA_GSK3_PATHWAY	20	0.558367	1.35201	0.111643	0.24788	1	3501	tags=15%, list=15%, signal=18%
1459	SANSOM_APC_TARGETS_UP	126	0.379675	1.24654	0.112139	0.374531	1	5830	tags=35%, list=25%, signal=46%
1460	REACTOME_ATTENUATION_PHASE	27	0.511239	1.32315	0.112573	0.280402	1	4996	tags=37%, list=21%, signal=47%
1461	REACTOME_RNA_POLYMERASE_I_TRANSCRIPTION	83	0.412099	1.26943	0.112575	0.348619	1	7130	tags=41%, list=30%, signal=59%
1462	WP_16P112_DISTAL_DELETION_SYNDROME	31	0.489967	1.32516	0.112738	0.278361	1	669	tags=10%, list=3%, signal=10%
1463	DARWICHE_SQUAMOUS_CELL_CARCINOMA_DN	161	0.361222	1.20965	0.112756	0.429466	1	4841	tags=24%, list=21%, signal=30%
1464	YAO_TEMPORAL_RESPONSE_TO_PROGESTERONE_CLUSTER_10	69	0.418189	1.26913	0.112801	0.34903	1	8976	tags=59%, list=38%, signal=96%
1465	ABDELMOHSEN_ELAVL4_TARGETS	15	0.579839	1.34958	0.112853	0.250437	1	6401	tags=47%, list=27%, signal=64%
1466	WP_LDL_INFLUENCE_ON_CD14_AND_TLR4	22	0.543728	1.33195	0.113264	0.269746	1	6094	tags=45%, list=26%, signal=61%
1467	ALCALAY_AML_BY_NPM1_LOCALIZATION_UP	135	0.372236	1.22885	0.113557	0.401268	1	6023	tags=36%, list=26%, signal=48%
1468	MORI_EMU_MYC_LYMPHOMA_BY_ONSET_TIME_UP	112	0.38297	1.2424	0.113879	0.379824	1	7767	tags=48%, list=33%, signal=72%
1469	KIM_LIVER_CANCER_POOR_SURVIVAL_UP	22	0.539359	1.33777	0.114022	0.263089	1	5515	tags=55%, list=23%, signal=71%
1470	GENTLES_LEUKEMIC_STEM_CELL_DN	16	0.585688	1.34071	0.114332	0.26051	1	3256	tags=56%, list=14%, signal=65%
1471	REACTOME_MITOTIC_PROPHASE	114	0.3787	1.23006	0.114387	0.399229	1	5687	tags=27%, list=24%, signal=36%
1472	CHYLA_CBFA2T3_TARGETS_DN	230	0.35117	1.20408	0.11465	0.436996	1	4495	tags=24%, list=19%, signal=29%
1473	REACTOME_POSITIVE_EPIGENETIC_REGULATION_OF_RRNA_EXPRESSION	78	0.421835	1.29136	0.114754	0.318295	1	7130	tags=44%, list=30%, signal=62%
1474	BENPORATH_MYC_TARGETS_WITH_EBOX	220	0.351597	1.20192	0.114754	0.440496	1	7703	tags=49%, list=33%, signal=72%
1475	REACTOME_SMOOTH_MUSCLE_CONTRACTION	40	0.469376	1.30334	0.114799	0.302622	1	6230	tags=50%, list=27%, signal=68%
1476	HOOI_ST7_TARGETS_UP	91	0.398504	1.25133	0.114856	0.369241	1	4333	tags=26%, list=18%, signal=32%
1477	LEE_LIVER_CANCER_ACOX1_DN	58	0.444674	1.30372	0.115079	0.302719	1	4946	tags=40%, list=21%, signal=50%
1478	CEBALLOS_TARGETS_OF_TP53_AND_MYC_DN	33	0.4944	1.32948	0.115497	0.273127	1	5788	tags=39%, list=25%, signal=52%
1479	OHGUCHI_LIVER_HNF4A_TARGETS_UP	45	0.461598	1.30598	0.115747	0.30064	1	3018	tags=27%, list=13%, signal=31%
1480	WP_HAIR_FOLLICLE_DEVELOPMENT_ORGANOGENESIS_STAGE_2_OF_3	31	0.501558	1.33631	0.115942	0.26468	1	6369	tags=58%, list=27%, signal=80%
1481	JAZAG_TGFB1_SIGNALING_VIA_SMAD4_UP	95	0.396386	1.25479	0.115942	0.364854	1	3804	tags=18%, list=16%, signal=21%
1482	WP_EFFECTS_OF_MFN2_MUTATION	24	0.529891	1.36562	0.116006	0.235641	1	3864	tags=25%, list=16%, signal=30%
1483	AMIT_EGF_RESPONSE_240_HELA	59	0.428809	1.27984	0.116188	0.334388	1	5793	tags=39%, list=25%, signal=52%
1484	WP_COMPLEMENT_ACTIVATION	21	0.543833	1.34413	0.116386	0.256698	1	1730	tags=33%, list=7%, signal=36%
1485	REACTOME_ENDOGENOUS_STEROLS	21	0.540849	1.35773	0.116564	0.242705	1	1700	tags=14%, list=7%, signal=15%
1486	BAKKER_FOXO3_TARGETS_DN	164	0.362253	1.215	0.116592	0.422329	1	6387	tags=30%, list=27%, signal=42%
1487	MULLIGHAN_NPM1_MUTATED_SIGNATURE_2_DN	72	0.414749	1.26947	0.116751	0.348753	1	7160	tags=44%, list=30%, signal=64%
1488	NAGASHIMA_NRG1_SIGNALING_UP	168	0.364152	1.21496	0.117318	0.421939	1	4603	tags=24%, list=20%, signal=30%
1489	CHNG_MULTIPLE_MYELOMA_HYPERPLOID_UP	52	0.45125	1.30382	0.117326	0.302968	1	8863	tags=71%, list=38%, signal=114%
1490	OSADA_ASCL1_TARGETS_DN	24	0.5245	1.31662	0.117378	0.288963	1	4920	tags=42%, list=21%, signal=53%
1491	REACTOME_SYNTHESIS_OF_ACTIVE_UBIQUITIN_ROLES_OF_E1_AND_E2_ENZYMES	30	0.505241	1.31779	0.117647	0.287653	1	9864	tags=73%, list=42%, signal=126%
1492	LI_CISPLATIN_RESISTANCE_DN	29	0.502193	1.33898	0.117898	0.261933	1	3499	tags=34%, list=15%, signal=40%
1493	BUCKANOVICH_T_LYMPHOCYTE_HOMING_ON_TUMOR_UP	21	0.539076	1.33347	0.118098	0.268233	1	4470	tags=33%, list=19%, signal=41%
1494	NGO_MALIGNANT_GLIOMA_1P_LOH	15	0.603902	1.36453	0.118506	0.236076	1	8921	tags=87%, list=38%, signal=140%
1495	REACTOME_BBSOME_MEDIATED_CARGO_TARGETING_TO_CILIUM	23	0.524814	1.32174	0.118565	0.281737	1	4961	tags=35%, list=21%, signal=44%
1496	VANASSE_BCL2_TARGETS_DN	59	0.432286	1.27799	0.119205	0.336459	1	3939	tags=24%, list=17%, signal=28%
1497	COULOUARN_TEMPORAL_TGFB1_SIGNATURE_DN	133	0.37466	1.22557	0.119266	0.407323	1	3575	tags=19%, list=15%, signal=22%
1498	REACTOME_ATTACHMENT_AND_ENTRY	19	0.553335	1.33135	0.119309	0.270231	1	5770	tags=58%, list=25%, signal=77%
1499	HASLINGER_B_CLL_WITH_11Q23_DELETION	22	0.528828	1.32186	0.119565	0.28172	1	5041	tags=45%, list=21%, signal=58%
1500	LIM_MAMMARY_LUMINAL_MATURE_UP	113	0.389023	1.25499	0.11971	0.365123	1	4107	tags=27%, list=17%, signal=33%
1501	TAKEDA_TARGETS_OF_NUP98_HOXA9_FUSION_3D_DN	27	0.522474	1.32283	0.119835	0.280845	1	5973	tags=56%, list=25%, signal=74%
1502	BROWNE_HCMV_INFECTION_4HR_UP	45	0.464445	1.318	0.120482	0.287471	1	2992	tags=24%, list=13%, signal=28%
1503	ZHAN_MULTIPLE_MYELOMA_DN	42	0.466303	1.28875	0.120499	0.322856	1	5973	tags=55%, list=25%, signal=73%
1504	NABA_ECM_AFFILIATED	150	0.371457	1.23199	0.120551	0.396666	1	2035	tags=19%, list=9%, signal=20%
1505	WP_BLADDER_CANCER	40	0.472643	1.30917	0.120617	0.296999	1	2969	tags=20%, list=13%, signal=23%
1506	WP_UROTENSINIIMEDIATED_SIGNALING	67	0.426612	1.27713	0.120668	0.337387	1	6094	tags=37%, list=26%, signal=50%
1507	MOOTHA_VOXPHOS	86	0.40265	1.23667	0.120879	0.389499	1	10047	tags=73%, list=43%, signal=127%
1508	KUROZUMI_RESPONSE_TO_ONCOCYTIC_VIRUS	44	0.459029	1.28398	0.120956	0.329671	1	3848	tags=36%, list=16%, signal=43%
1509	KONDO_PROSTATE_CANCER_WITH_H3K27ME3	112	0.391703	1.24716	0.121065	0.374058	1	3292	tags=30%, list=14%, signal=35%
1510	REACTOME_APC_CDC20_MEDIATED_DEGRADATION_OF_NEK2A	26	0.512374	1.34918	0.121166	0.250904	1	3234	tags=23%, list=14%, signal=27%
1511	BURTON_ADIPOGENESIS_9	84	0.403784	1.26627	0.121175	0.352479	1	2477	tags=13%, list=11%, signal=15%
1512	KEGG_MEDICUS_REFERENCE_KINETOCHORE_MICROTUBULE_ATTACHMENT	18	0.566198	1.3462	0.121306	0.254306	1	4439	tags=44%, list=19%, signal=55%
1513	ELVIDGE_HYPOXIA_BY_DMOG_UP	131	0.370933	1.21996	0.121528	0.415791	1	3516	tags=23%, list=15%, signal=27%
1514	MORI_PRE_BI_LYMPHOCYTE_DN	80	0.410898	1.26052	0.121654	0.358559	1	2124	tags=10%, list=9%, signal=11%
1515	CONRAD_STEM_CELL	31	0.496826	1.3104	0.122271	0.295435	1	5596	tags=45%, list=24%, signal=59%
1516	BILANGES_SERUM_SENSITIVE_VIA_TSC1	17	0.570117	1.32905	0.123077	0.273298	1	5797	tags=47%, list=25%, signal=62%
1517	SHEPARD_BMYB_MORPHOLINO_UP	202	0.356763	1.21143	0.12351	0.426729	1	6132	tags=31%, list=26%, signal=41%
1518	REACTOME_ER_TO_GOLGI_ANTEROGRADE_TRANSPORT	150	0.368228	1.21497	0.124281	0.422158	1	5819	tags=33%, list=25%, signal=43%
1519	VANTVEER_BREAST_CANCER_BRCA1_DN	40	0.46222	1.28652	0.124309	0.325928	1	3553	tags=30%, list=15%, signal=35%
1520	BROWNE_HCMV_INFECTION_4HR_DN	243	0.343128	1.19148	0.124312	0.455666	1	2666	tags=13%, list=11%, signal=15%
1521	GUENTHER_GROWTH_SPHERICAL_VS_ADHERENT_UP	18	0.567558	1.34028	0.125198	0.260677	1	4592	tags=56%, list=20%, signal=69%
1522	LOPES_METHYLATED_IN_COLON_CANCER_DN	25	0.526317	1.30027	0.125369	0.307449	1	2123	tags=24%, list=9%, signal=26%
1523	XU_GH1_AUTOCRINE_TARGETS_UP	170	0.356812	1.21197	0.125843	0.426396	1	5375	tags=31%, list=23%, signal=39%
1524	REACTOME_ANCHORING_FIBRIL_FORMATION	15	0.596488	1.34963	0.125972	0.250755	1	2992	tags=47%, list=13%, signal=53%
1525	SYED_ESTRADIOL_RESPONSE	18	0.5599	1.34289	0.126582	0.257636	1	6600	tags=56%, list=28%, signal=77%
1526	CARRILLOREIXACH_MRS3_VS_LOWER_RISK_HEPATOBLASTOMA_DN	167	0.363018	1.20859	0.127252	0.430563	1	5999	tags=34%, list=26%, signal=46%
1527	ELVIDGE_HIF1A_TARGETS_DN	90	0.399659	1.24909	0.127273	0.372142	1	3894	tags=26%, list=17%, signal=31%
1528	KEGG_BLADDER_CANCER	42	0.47051	1.30865	0.127601	0.297383	1	3163	tags=24%, list=13%, signal=27%
1529	ACOSTA_PROLIFERATION_INDEPENDENT_MYC_TARGETS_UP	83	0.40377	1.25864	0.12766	0.360075	1	7545	tags=46%, list=32%, signal=67%
1530	REACTOME_METABOLISM_OF_AMINO_ACIDS_AND_DERIVATIVES	346	0.332175	1.16483	0.127703	0.498247	1	7863	tags=47%, list=33%, signal=69%
1531	WP_OXYSTEROLS_DERIVED_FROM_CHOLESTEROL	43	0.459248	1.27154	0.127747	0.345013	1	2373	tags=16%, list=10%, signal=18%
1532	GRABARCZYK_BCL11B_TARGETS_DN	56	0.426704	1.26224	0.127771	0.357027	1	4197	tags=21%, list=18%, signal=26%
1533	LI_ESTROGENE_EARLY_E2_RESPONSE_DN	77	0.404402	1.25061	0.12798	0.370154	1	4603	tags=36%, list=20%, signal=45%
1534	KRIGE_AMINO_ACID_DEPRIVATION	29	0.492236	1.30728	0.128242	0.298754	1	4329	tags=38%, list=18%, signal=46%
1535	VALK_AML_CLUSTER_10	33	0.485407	1.30439	0.128242	0.302491	1	2579	tags=24%, list=11%, signal=27%
1536	MEISSNER_BRAIN_HCP_WITH_H3_UNMETHYLATED	27	0.507657	1.29971	0.128467	0.308292	1	4334	tags=44%, list=18%, signal=54%
1537	GENTILE_UV_HIGH_DOSE_DN	284	0.34184	1.17795	0.128617	0.478115	1	4745	tags=20%, list=20%, signal=24%
1538	WP_AFFECTED_PATHWAYS_IN_DUCHENNE_MUSCULAR_DYSTROPHY	71	0.416108	1.24644	0.129114	0.374535	1	5827	tags=45%, list=25%, signal=60%
1539	HONMA_DOCETAXEL_RESISTANCE	35	0.488692	1.32619	0.130058	0.277036	1	7356	tags=51%, list=31%, signal=75%
1540	SASSON_RESPONSE_TO_GONADOTROPHINS_DN	86	0.400978	1.25019	0.130542	0.370395	1	7450	tags=47%, list=32%, signal=68%
1541	BASSO_CD40_SIGNALING_DN	70	0.411305	1.24613	0.130999	0.374983	1	5285	tags=39%, list=22%, signal=50%
1542	HEBERT_MATRISOME_TNBC_LUNG_METASTASIS	23	0.524829	1.31407	0.131148	0.291421	1	3332	tags=43%, list=14%, signal=51%
1543	KYNG_DNA_DAMAGE_BY_GAMMA_AND_UV_RADIATION	73	0.407602	1.2345	0.131188	0.392625	1	4424	tags=23%, list=19%, signal=29%
1544	BIOCARTA_LIS1_PATHWAY	18	0.55558	1.31846	0.13125	0.286798	1	5254	tags=39%, list=22%, signal=50%
1545	REACTOME_BLOOD_GROUP_SYSTEMS_BIOSYNTHESIS	19	0.547969	1.32436	0.13142	0.279186	1	2187	tags=32%, list=9%, signal=35%
1546	NATSUME_RESPONSE_TO_INTERFERON_BETA_UP	67	0.424707	1.27725	0.131953	0.337343	1	3765	tags=24%, list=16%, signal=28%
1547	BURTON_ADIPOGENESIS_5	118	0.370909	1.22125	0.132009	0.413638	1	8269	tags=53%, list=35%, signal=82%
1548	ZHANG_PROLIFERATING_VS_QUIESCENT	49	0.443155	1.28059	0.132312	0.333483	1	6191	tags=51%, list=26%, signal=69%
1549	MCCABE_HOXC6_TARGETS_DN	21	0.540004	1.35213	0.133028	0.247884	1	5106	tags=48%, list=22%, signal=61%
1550	PHONG_TNF_TARGETS_UP	63	0.416586	1.25213	0.13307	0.368215	1	3888	tags=25%, list=17%, signal=30%
1551	HOLLERN_ADENOMYOEPITHELIAL_BREAST_TUMOR	17	0.563383	1.31855	0.133436	0.28684	1	3232	tags=47%, list=14%, signal=55%
1552	REACTOME_SEMA3A_PAK_DEPENDENT_AXON_REPULSION	16	0.564867	1.34051	0.133438	0.26044	1	5106	tags=44%, list=22%, signal=56%
1553	KEGG_PHENYLALANINE_METABOLISM	17	0.557501	1.31292	0.133441	0.292688	1	3913	tags=41%, list=17%, signal=49%
1554	ELVIDGE_HIF1A_TARGETS_UP	67	0.418797	1.26715	0.133508	0.351525	1	6701	tags=45%, list=29%, signal=62%
1555	AMIT_EGF_RESPONSE_120_MCF10A	41	0.459622	1.29187	0.133519	0.318109	1	4206	tags=32%, list=18%, signal=39%
1556	NUTT_GBM_VS_AO_GLIOMA_UP	46	0.455773	1.29181	0.133603	0.318021	1	6382	tags=41%, list=27%, signal=57%
1557	REACTOME_SEALING_OF_THE_NUCLEAR_ENVELOPE_NE_BY_ESCRT_III	29	0.491437	1.30293	0.133992	0.303174	1	1524	tags=14%, list=6%, signal=15%
1558	WP_GPCRS_CLASS_A_RHODOPSINLIKE	164	0.361817	1.2011	0.134091	0.442226	1	3948	tags=29%, list=17%, signal=34%
1559	CHEBOTAEV_GR_TARGETS_DN	118	0.376432	1.22256	0.13431	0.411042	1	3258	tags=25%, list=14%, signal=28%
1560	BECKER_TAMOXIFEN_RESISTANCE_UP	50	0.448635	1.2926	0.134328	0.317321	1	3288	tags=20%, list=14%, signal=23%
1561	WP_AGERAGE_PATHWAY	65	0.43091	1.27995	0.134422	0.334393	1	1532	tags=11%, list=7%, signal=11%
1562	ZWANG_CLASS_3_TRANSIENTLY_INDUCED_BY_EGF	217	0.351322	1.18754	0.134721	0.461475	1	5567	tags=33%, list=24%, signal=43%
1563	KEGG_NICOTINATE_AND_NICOTINAMIDE_METABOLISM	23	0.505515	1.28242	0.134763	0.330963	1	3993	tags=30%, list=17%, signal=37%
1564	RUTELLA_RESPONSE_TO_HGF_VS_CSF2RB_AND_IL4_UP	410	0.326787	1.15217	0.134774	0.516271	1	6059	tags=33%, list=26%, signal=44%
1565	REACTOME_CELLULAR_SENESCENCE	166	0.360571	1.1989	0.134948	0.444429	1	5291	tags=27%, list=23%, signal=35%
1566	KEGG_PROTEIN_EXPORT	23	0.532893	1.31198	0.134969	0.293876	1	8675	tags=78%, list=37%, signal=124%
1567	ZHENG_IL22_SIGNALING_UP	53	0.43927	1.27573	0.135027	0.339652	1	3914	tags=36%, list=17%, signal=43%
1568	GOUYER_TATI_TARGETS_DN	17	0.564086	1.31103	0.135135	0.29487	1	4222	tags=53%, list=18%, signal=64%
1569	SENESE_HDAC1_TARGETS_DN	262	0.340993	1.18352	0.135881	0.468605	1	5690	tags=32%, list=24%, signal=42%
1570	ELVIDGE_HYPOXIA_UP	168	0.361027	1.19604	0.136209	0.448987	1	4424	tags=26%, list=19%, signal=31%
1571	TONKS_TARGETS_OF_RUNX1_RUNX1T1_FUSION_SUSTAINED_IN_MONOCYTE_UP	21	0.538323	1.32212	0.136296	0.281877	1	6044	tags=52%, list=26%, signal=70%
1572	WP_DEGRADATION_PATHWAY_OF_SPHINGOLIPIDS_INCLUDING_DISEASES	16	0.564014	1.3139	0.136364	0.291519	1	8198	tags=75%, list=35%, signal=115%
1573	WP_G1_TO_S_CELL_CYCLE_CONTROL	63	0.426913	1.26256	0.136483	0.356594	1	5961	tags=38%, list=25%, signal=51%
1574	BLANCO_MELO_COVID19_SARS_COV_2_POS_PATIENT_LUNG_TISSUE_UP	162	0.353857	1.1925	0.136515	0.454714	1	3179	tags=19%, list=14%, signal=21%
1575	CADWELL_ATG16L1_TARGETS_DN	68	0.423121	1.26655	0.137255	0.352118	1	2752	tags=16%, list=12%, signal=18%
1576	GROSS_HYPOXIA_VIA_ELK3_AND_HIF1A_DN	102	0.390232	1.21883	0.137303	0.417108	1	6587	tags=41%, list=28%, signal=57%
1577	GAUSSMANN_MLL_AF4_FUSION_TARGETS_B_UP	24	0.512271	1.30145	0.137405	0.305911	1	1546	tags=21%, list=7%, signal=22%
1578	MCBRYAN_PUBERTAL_TGFB1_TARGETS_DN	60	0.420699	1.25573	0.137484	0.364669	1	4670	tags=38%, list=20%, signal=48%
1579	WP_IMATINIB_AND_CHRONIC_MYELOID_LEUKEMIA	20	0.54397	1.3291	0.137778	0.273422	1	5488	tags=50%, list=23%, signal=65%
1580	PRAMOONJAGO_SOX4_TARGETS_DN	48	0.443973	1.26503	0.137931	0.353749	1	6935	tags=48%, list=30%, signal=68%
1581	PEART_HDAC_PROLIFERATION_CLUSTER_DN	71	0.406039	1.23648	0.138065	0.38944	1	6423	tags=31%, list=27%, signal=43%
1582	CHOW_RASSF1_TARGETS_DN	30	0.492911	1.29797	0.138138	0.31052	1	6046	tags=43%, list=26%, signal=58%
1583	DEMAGALHAES_AGING_DN	16	0.561888	1.32196	0.138385	0.281957	1	222	tags=13%, list=1%, signal=13%
1584	BERENJENO_ROCK_SIGNALING_NOT_VIA_RHOA_DN	48	0.438966	1.25402	0.138399	0.366099	1	4425	tags=33%, list=19%, signal=41%
1585	REACTOME_GASTRIN_CREB_SIGNALLING_PATHWAY_VIA_PKC_AND_MAPK	16	0.576461	1.33891	0.138436	0.261849	1	115	tags=6%, list=0%, signal=6%
1586	RYAN_MANTLE_CELL_LYMPHOMA_NOTCH_DIRECT_UP	147	0.366159	1.20806	0.138856	0.430619	1	5537	tags=31%, list=24%, signal=41%
1587	REACTOME_GLYCOSPHINGOLIPID_CATABOLISM	35	0.477658	1.28484	0.139007	0.328756	1	5871	tags=46%, list=25%, signal=61%
1588	WP_METABOLIC_EPILEPTIC_DISORDERS	86	0.396495	1.23789	0.139031	0.38744	1	6821	tags=45%, list=29%, signal=64%
1589	UEDA_PERIFERAL_CLOCK	163	0.353568	1.19155	0.139353	0.455766	1	6282	tags=36%, list=27%, signal=49%
1590	MURAKAMI_UV_RESPONSE_24HR	18	0.554926	1.32813	0.139683	0.274877	1	2236	tags=17%, list=10%, signal=18%
1591	REACTOME_ASSOCIATION_OF_TRIC_CCT_WITH_TARGET_PROTEINS_DURING_BIOSYNTHESIS	39	0.451906	1.24869	0.140327	0.371852	1	5971	tags=38%, list=25%, signal=51%
1592	BHAT_ESR1_TARGETS_VIA_AKT1_DN	82	0.399505	1.23442	0.140547	0.392552	1	4469	tags=28%, list=19%, signal=35%
1593	BLANCO_MELO_BRONCHIAL_EPITHELIAL_CELLS_INFLUENZA_A_INFECTION_UP	135	0.362524	1.19138	0.140715	0.455677	1	4983	tags=24%, list=21%, signal=30%
1594	LINDSTEDT_DENDRITIC_CELL_MATURATION_A	60	0.423265	1.25971	0.140808	0.359566	1	4390	tags=35%, list=19%, signal=43%
1595	MCBRYAN_PUBERTAL_BREAST_5_6WK_UP	118	0.371703	1.20828	0.14098	0.43056	1	4754	tags=25%, list=20%, signal=31%
1596	PETROVA_ENDOTHELIUM_LYMPHATIC_VS_BLOOD_UP	129	0.36654	1.20048	0.141084	0.443043	1	5096	tags=41%, list=22%, signal=52%
1597	REACTOME_HSF1_ACTIVATION	30	0.491968	1.30898	0.141123	0.297154	1	8912	tags=67%, list=38%, signal=107%
1598	GROSS_HYPOXIA_VIA_ELK3_ONLY_UP	34	0.490014	1.30517	0.141369	0.301764	1	4467	tags=38%, list=19%, signal=47%
1599	AMIT_SERUM_RESPONSE_60_MCF10A	58	0.435754	1.26113	0.141484	0.358369	1	4009	tags=24%, list=17%, signal=29%
1600	HESS_TARGETS_OF_HOXA9_AND_MEIS1_UP	67	0.416248	1.23775	0.141534	0.387526	1	7689	tags=52%, list=33%, signal=77%
1601	LI_ESTROGENE_LATE_E2_RESPONSE_DN	75	0.405557	1.23611	0.141547	0.389591	1	4733	tags=36%, list=20%, signal=45%
1602	PID_NCADHERIN_PATHWAY	31	0.487951	1.29561	0.141813	0.314116	1	603	tags=6%, list=3%, signal=7%
1603	REACTOME_POTASSIUM_CHANNELS	85	0.398468	1.24054	0.142303	0.382817	1	4938	tags=39%, list=21%, signal=49%
1604	RAMASWAMY_METASTASIS_UP	65	0.423378	1.27451	0.142672	0.341268	1	6802	tags=38%, list=29%, signal=54%
1605	MASRI_RESISTANCE_TO_TAMOXIFEN_AND_AROMATASE_INHIBITORS_UP	18	0.555216	1.33435	0.142857	0.267256	1	2970	tags=39%, list=13%, signal=44%
1606	BIOCARTA_G2_PATHWAY	24	0.515467	1.29911	0.143526	0.309041	1	6192	tags=46%, list=26%, signal=62%
1607	LEE_TARGETS_OF_PTCH1_AND_SUFU_UP	54	0.427774	1.25592	0.143631	0.364466	1	5834	tags=43%, list=25%, signal=57%
1608	WP_CARDIAC_PROGENITOR_DIFFERENTIATION	40	0.460896	1.28183	0.143686	0.33207	1	4752	tags=43%, list=20%, signal=53%
1609	BROWNE_HCMV_INFECTION_20HR_DN	100	0.38707	1.2106	0.143735	0.427725	1	4692	tags=28%, list=20%, signal=35%
1610	WANG_RECURRENT_LIVER_CANCER_DN	16	0.566893	1.32318	0.14376	0.280556	1	4759	tags=31%, list=20%, signal=39%
1611	JAZAG_TGFB1_SIGNALING_UP	99	0.377923	1.20742	0.143911	0.431159	1	6739	tags=33%, list=29%, signal=47%
1612	KEGG_MEDICUS_REFERENCE_ITGA_B_TALIN_VINCULIN_SIGNALING_PATHWAY	30	0.489303	1.29602	0.1443	0.313493	1	6262	tags=53%, list=27%, signal=73%
1613	JAERVINEN_AMPLIFIED_IN_LARYNGEAL_CANCER	40	0.454121	1.2736	0.144886	0.34271	1	6538	tags=30%, list=28%, signal=41%
1614	REACTOME_EPHA_MEDIATED_GROWTH_CONE_COLLAPSE	27	0.500381	1.29673	0.145897	0.312306	1	3996	tags=33%, list=17%, signal=40%
1615	BOYLAN_MULTIPLE_MYELOMA_C_D_DN	271	0.336414	1.16628	0.146079	0.496291	1	4571	tags=29%, list=19%, signal=36%
1616	FINETTI_BREAST_CANCERS_KINOME_BLUE	21	0.538541	1.31003	0.146119	0.295974	1	4893	tags=48%, list=21%, signal=60%
1617	WANG_METHYLATED_IN_BREAST_CANCER	35	0.479669	1.29875	0.146375	0.309355	1	1823	tags=23%, list=8%, signal=25%
1618	LANDIS_ERBB2_BREAST_TUMORS_65_DN	39	0.466012	1.2731	0.146776	0.342621	1	2432	tags=26%, list=10%, signal=29%
1619	YAO_TEMPORAL_RESPONSE_TO_PROGESTERONE_CLUSTER_13	178	0.354048	1.19205	0.146861	0.455051	1	10099	tags=61%, list=43%, signal=107%
1620	MOREIRA_RESPONSE_TO_TSA_UP	28	0.50415	1.31643	0.147679	0.288876	1	6890	tags=61%, list=29%, signal=86%
1621	REACTOME_MITOTIC_PROMETAPHASE	199	0.347256	1.18489	0.147948	0.465905	1	6600	tags=32%, list=28%, signal=44%
1622	WP_OXIDATIVE_STRESS_RESPONSE	32	0.485018	1.29168	0.148041	0.31807	1	3243	tags=31%, list=14%, signal=36%
1623	BONCI_TARGETS_OF_MIR15A_AND_MIR16_1	91	0.389246	1.22902	0.148649	0.401101	1	3963	tags=21%, list=17%, signal=25%
1624	ZHAN_VARIABLE_EARLY_DIFFERENTIATION_GENES_UP	16	0.573256	1.31573	0.148773	0.289358	1	5471	tags=50%, list=23%, signal=65%
1625	BANDRES_RESPONSE_TO_CARMUSTIN_MGMT_24HR_DN	28	0.482676	1.27563	0.14881	0.339162	1	3963	tags=32%, list=17%, signal=39%
1626	LEE_LIVER_CANCER_MYC_TGFA_DN	58	0.428988	1.26501	0.149077	0.353572	1	5099	tags=34%, list=22%, signal=44%
1627	SAGIV_CD24_TARGETS_DN	45	0.438352	1.26371	0.149111	0.355236	1	4222	tags=36%, list=18%, signal=43%
1628	LIU_PROSTATE_CANCER_UP	96	0.386851	1.20774	0.149144	0.430907	1	5567	tags=40%, list=24%, signal=52%
1629	MODY_HIPPOCAMPUS_PRENATAL	44	0.445893	1.26492	0.149194	0.353526	1	7863	tags=57%, list=33%, signal=85%
1630	FERRANDO_T_ALL_WITH_MLL_ENL_FUSION_DN	85	0.395449	1.2295	0.149292	0.400264	1	7575	tags=45%, list=32%, signal=66%
1631	REACTOME_HSP90_CHAPERONE_CYCLE_FOR_STEROID_HORMONE_RECEPTORS_SHR_IN_THE_PRESENCE_OF_LIGAND	53	0.425831	1.24294	0.149394	0.37912	1	6075	tags=34%, list=26%, signal=46%
1632	DUAN_PRDM5_TARGETS	75	0.404831	1.22796	0.149686	0.402647	1	5407	tags=35%, list=23%, signal=45%
1633	WP_PHOTODYNAMIC_THERAPYINDUCED_HIF1_SURVIVAL_SIGNALING	36	0.453308	1.2723	0.149718	0.343857	1	5998	tags=50%, list=26%, signal=67%
1634	HORIUCHI_WTAP_TARGETS_UP	306	0.332326	1.16534	0.150265	0.49796	1	4759	tags=24%, list=20%, signal=30%
1635	ZWANG_EGF_PERSISTENTLY_UP	31	0.482699	1.26848	0.150943	0.349772	1	3974	tags=23%, list=17%, signal=27%
1636	REACTOME_STABILIZATION_OF_P53	55	0.427273	1.24403	0.15102	0.378284	1	9571	tags=67%, list=41%, signal=113%
1637	KEGG_MEDICUS_REFERENCE_WNT_SIGNALING_MODULATION_WNT_INHIBITOR	26	0.495459	1.2835	0.151079	0.329598	1	3920	tags=46%, list=17%, signal=55%
1638	BROWNE_HCMV_INFECTION_8HR_UP	101	0.385452	1.22809	0.151106	0.402578	1	4354	tags=27%, list=19%, signal=33%
1639	SIMBULAN_PARP1_TARGETS_UP	30	0.484582	1.27219	0.15113	0.343868	1	4799	tags=47%, list=20%, signal=59%
1640	MACLACHLAN_BRCA1_TARGETS_DN	16	0.562342	1.30476	0.151274	0.301965	1	2962	tags=31%, list=13%, signal=36%
1641	KIM_WT1_TARGETS_12HR_DN	213	0.341096	1.17306	0.151717	0.486623	1	4979	tags=23%, list=21%, signal=30%
1642	REACTOME_REGULATION_OF_MITF_M_DEPENDENT_GENES_INVOLVED_IN_PIGMENTATION	41	0.444096	1.24395	0.151762	0.378259	1	3276	tags=20%, list=14%, signal=23%
1643	FARMER_BREAST_CANCER_CLUSTER_3	16	0.55389	1.28469	0.151899	0.328834	1	4853	tags=31%, list=21%, signal=39%
[truncated: 2,507 more rows]

## Sheet: Common_Up_in_IPF
		GSE199152		GSE53845
[truncated: 570 more rows]

## Sheet: GSE53845_Down_in_IPF
#	Gene Set	SIZE	ES	NES	NOM p-val	FDR q-val	FWER p-val	RANK AT MAX	LEADING EDGE
[truncated: 1,306 more rows]

[truncated: 2 more sheets: GSE199152_Down_in_IPF, Common_Down_in_IPF]
