# Supplementary material for: Targeting the senescence‒autophagy axis via p16INK4a inhibition alleviates pulmonary fibrosis
Source: Signal Transduct Target Ther. 2026 Jun 15;11:234. doi: 10.1038/s41392-026-02730-4 (PMC13270108; doi:10.1038/s41392-026-02730-4)
Supplement: Supplementary file 3 — List of leading-edge genes in senescence gene set (M9143) [file 41392_2026_2730_MOESM3_ESM.xlsx]

## Sheet: Sheet1
GSE92592_Leading Edge Genes in M9143							GSE53845_Leading Edge Genes in M9143
SYMBOL	RANK IN GENE LIST	RANK METRIC SCORE	RUNNING ES	CORE ENRICHMENT	Leading-Edge Gene		SYMBOL	RANK IN GENE LIST	RANK METRIC SCORE	RUNNING ES	CORE ENRICHMENT	Leading-Edge Gene
1	MMP1	1	7.322	0.1382	Yes		1	MMP1	0	4.678	0.1194	Yes
2	CXCL14	131	3.387	0.1961	Yes		2	CXCL14	3	3.958	0.2203	Yes
3	SERPINB2	273	2.876	0.2439	Yes		3	ALDH1A3	41	2.593	0.2846	Yes
4	TFAP2A	275	2.859	0.2978	Yes		4	CDKN2A	122	1.894	0.329	Yes
5	CYP1B1	319	2.701	0.3468	Yes		5	IGFBP4	258	1.368	0.3573	Yes
6	COL1A2	405	2.333	0.3869	Yes		6	CYP1B1	354	1.209	0.3834	Yes
7	IGFBP5	536	1.965	0.418	Yes		7	SERPINB2	390	1.17	0.4116	Yes
8	ALDH1A3	563	1.92	0.4531	Yes		8	COL1A2	483	1.059	0.4341	Yes
9	IGFBP4	917	1.442	0.4639	Yes		9	IGFBP7	642	0.918	0.4497	Yes
10	IGFBP3	1628	1.044	0.4507	Yes		10	CDKN1A	931	0.748	0.4546	Yes
11	THBS1	1667	1.026	0.4683	Yes		11	IGFBP2	932	0.748	0.4737	Yes
12	IGFBP2	1695	1.011	0.4861	Yes		12	IFI16	1142	0.659	0.4802	Yes
13	IGFBP7	1874	0.937	0.4956	Yes		13	FILIP1L	1338	0.591	0.4857	Yes
14	SPARC	2001	0.892	0.5065	Yes		14	CD44	1446	0.561	0.4947	Yes
15	CDKN2A	2033	0.875	0.5216	Yes		15	ISG15	1622	0.51	0.4991	Yes
16	IFI16	2151	0.841	0.5321	Yes		16	STAT1	1691	0.496	0.5084	Yes
							17	TNFAIP3	1749	0.484	0.518	Yes
							18	CCND1	1858	0.464	0.5245	Yes
							19	AOPEP	2178	0.401	0.519	Yes
							20	IRF7	2545	0.348	0.5099	Yes
							21	THBS1	2567	0.345	0.5176	Yes
							22	TNFAIP2	2585	0.343	0.5255	Yes
							23	IFNG	2595	0.342	0.5338	Yes
							24	SERPINE1	2669	0.333	0.5387	Yes
							25	MDM2	2708	0.329	0.5453	Yes
							26	FN1	2793	0.32	0.5493	Yes
							27	IGFBP5	2808	0.318	0.5567	Yes
							28	S100A11	2946	0.303	0.5577	Yes
