# Supplementary material for: Targeting the senescence‒autophagy axis via p16INK4a inhibition alleviates pulmonary fibrosis
Source: Signal Transduct Target Ther. 2026 Jun 15;11:234. doi: 10.1038/s41392-026-02730-4 (PMC13270108; doi:10.1038/s41392-026-02730-4)
Supplement: Supplementary file 4 — List of up-regulated genes in pulmonary fibrosis mouse models [file 41392_2026_2730_MOESM4_ESM.xlsx]

## Sheet: BLM mouse model
Filter: 39429		Fold change
Systematic	Gene Symbol	BL6_BLM/ BL6_con	GenbankAccession	Description
A_51_P100034	Mif4gd	1.32009	NM_027162	Mus musculus MIF4G domain containing (Mif4gd), transcript variant 1, mRNA [NM_027162]
A_51_P100174	Mns1	1.02476	NM_008613	Mus musculus meiosis-specific nuclear structural protein 1 (Mns1), mRNA [NM_008613]
A_51_P100208	Opcml	3.58152	NM_177906	Mus musculus opioid binding protein/cell adhesion molecule-like (Opcml), mRNA [NM_177906]
A_51_P100289	Srf	0.984054	NM_020493	Mus musculus serum response factor (Srf), mRNA [NM_020493]
A_51_P100298	Stx3	1.16056	NM_152220	Mus musculus syntaxin 3 (Stx3), transcript variant A, mRNA [NM_152220]
A_51_P100309	Oprm1	0.708587	NM_001039652	Mus musculus opioid receptor, mu 1 (Oprm1), transcript variant MOR-1C, mRNA [NM_001039652]
A_51_P100327	Tap1	2.63268	NM_013683	Mus musculus transporter 1, ATP-binding cassette, sub-family B (MDR/TAP) (Tap1), transcript variant 1, mRNA [NM_013683]
A_51_P100347	Zfp407	0.681755	NM_001033341	Mus musculus zinc finger protein 407 (Zfp407), mRNA [NM_001033341]
A_51_P100519	4930542C16Rik	0.708587	AK016018	Mus musculus adult male testis cDNA, RIKEN full-length enriched library, clone:4930542C16 product:hypothetical protein, full insert sequence. [AK016018]
A_51_P100537	Prss58	0.708587	NM_175020	Mus musculus protease, serine 58 (Prss58), mRNA [NM_175020]
A_51_P100573	Map3k3	1.92645	NM_011947	Mus musculus mitogen-activated protein kinase kinase kinase 3 (Map3k3), mRNA [NM_011947]
A_51_P100624	Krtap9-3	0.708587	NM_029351	Mus musculus keratin associated protein 9-3 (Krtap9-3), mRNA [NM_029351]
A_51_P100625	Apon	2.16012	NM_133996	Mus musculus apolipoprotein N (Apon), mRNA [NM_133996]
A_51_P100768		0.708587	AK019514	Mus musculus 0 day neonate head cDNA, RIKEN full-length enriched library, clone:4833413E03 product:hypothetical protein, full insert sequence. [AK019514]
A_51_P100776	Zfp169	0.733327	NM_026450	Mus musculus zinc finger protein 169 (Zfp169), transcript variant 1, mRNA [NM_026450]
A_51_P100787	Snw1	1.50304	NM_025507	Mus musculus SNW domain containing 1 (Snw1), mRNA [NM_025507]
A_51_P100828	Prdx3	1.54876	NM_007452	Mus musculus peroxiredoxin 3 (Prdx3), mRNA [NM_007452]
A_51_P100852	Fam26f	1.83947	NM_175449	Mus musculus family with sequence similarity 26, member F (Fam26f), mRNA [NM_175449]
A_51_P100991	Gucy2c	1.18443	NM_145067	Mus musculus guanylate cyclase 2c (Gucy2c), transcript variant 2, mRNA [NM_145067]
A_51_P100997	Serpinb3c	0.665563	NM_201363	Mus musculus serine (or cysteine) peptidase inhibitor, clade B, member 3C (Serpinb3c), mRNA [NM_201363]
A_51_P101006	Ak8	0.865536	NM_001033874	Mus musculus adenylate kinase 8 (Ak8), mRNA [NM_001033874]
A_51_P101075	Cnppd1	1.19681	NM_026977	Mus musculus cyclin Pas1/PHO80 domain containing 1 (Cnppd1), mRNA [NM_026977]
A_51_P101137	Samd14	1.28428	NM_146025	Mus musculus sterile alpha motif domain containing 14 (Samd14), mRNA [NM_146025]
A_51_P101196	Psme1	1.10578	NM_011189	Mus musculus proteasome (prosome, macropain) activator subunit 1 (PA28 alpha) (Psme1), mRNA [NM_011189]
A_51_P101228	Gmeb2	1.47057	NM_198169	Mus musculus glucocorticoid modulatory element binding protein 2 (Gmeb2), mRNA [NM_198169]
A_51_P101375	St6gal1	1.02056	NM_145933	Mus musculus beta galactoside alpha 2,6 sialyltransferase 1 (St6gal1), transcript variant 1, mRNA [NM_145933]
A_51_P101460	Dsp	0.862784	NM_023842	Mus musculus desmoplakin (Dsp), mRNA [NM_023842]
A_51_P101545	Hgfac	1.76186	NM_019447	Mus musculus hepatocyte growth factor activator (Hgfac), mRNA [NM_019447]
A_51_P101573	Klc4	1.2842	NM_029091	Mus musculus kinesin light chain 4 (Klc4), mRNA [NM_029091]
A_51_P101635	Stub1	1.2526	NM_019719	Mus musculus STIP1 homology and U-Box containing protein 1 (Stub1), mRNA [NM_019719]
A_51_P101660	1200014J11Rik	1.11017	NM_025818	Mus musculus RIKEN cDNA 1200014J11 gene (1200014J11Rik), mRNA [NM_025818]
A_51_P101765	Smarcd1	2.276	NM_031842	Mus musculus SWI/SNF related, matrix associated, actin dependent regulator of chromatin, subfamily d, member 1 (Smarcd1), mRNA [NM_031842]
A_51_P101858	Dlg1	0.769029	NM_007862	Mus musculus discs, large homolog 1 (Drosophila) (Dlg1), transcript variant 1, mRNA [NM_007862]
A_51_P101985		1.70192	AK087049	Mus musculus 0 day neonate lung cDNA, RIKEN full-length enriched library, clone:E030022J11 product:weakly similar to HEPATITIS DELTA ANTIGEN INTERACTING PROTEIN A [Homo sapiens], full insert sequence. [AK087049]
A_51_P102106	Olfr495	0.708587	NM_146364	Mus musculus olfactory receptor 495 (Olfr495), mRNA [NM_146364]
A_51_P102122	Myog	0.708587	NM_031189	Mus musculus myogenin (Myog), mRNA [NM_031189]
A_51_P102257		1.47456	AK053112	Mus musculus 0 day neonate lung cDNA, RIKEN full-length enriched library, clone:E030003A04 product:hypothetical (Phosphotyrosine protein) phosphatases II structure containing protein, full insert sequence. [AK053112]
A_51_P102311	Tyr	0.708587	NM_011661	Mus musculus tyrosinase (Tyr), mRNA [NM_011661]
A_51_P102355	Zbtb41	1.10105	NM_172643	Mus musculus zinc finger and BTB domain containing 41 homolog (Zbtb41), mRNA [NM_172643]
A_51_P102393	Samd11	0.708587	XR_881429	PREDICTED: Mus musculus sterile alpha motif domain containing 11 (Samd11), transcript variant X14, misc_RNA [XR_881429]
A_51_P102421	Clcf1	1.33834	NM_019952	Mus musculus cardiotrophin-like cytokine factor 1 (Clcf1), mRNA [NM_019952]
A_51_P102438	Ugt2b36	0.708587	NM_001029867	Mus musculus UDP glucuronosyltransferase 2 family, polypeptide B36 (Ugt2b36), mRNA [NM_001029867]
A_51_P102459	Jph3	0.708587	NM_020605	Mus musculus junctophilin 3 (Jph3), mRNA [NM_020605]
A_51_P102503	Metap1	1.42249	NM_175224	Mus musculus methionyl aminopeptidase 1 (Metap1), mRNA [NM_175224]
A_51_P102507	Vps33a	1.18865	NM_029929	Mus musculus vacuolar protein sorting 33A (yeast) (Vps33a), mRNA [NM_029929]
A_51_P102518	Tmem225	0.564149	NM_029379	Mus musculus transmembrane protein 225 (Tmem225), mRNA [NM_029379]
A_51_P102789	C1qc	3.84043	NM_007574	Mus musculus complement component 1, q subcomponent, C chain (C1qc), mRNA [NM_007574]
A_51_P102860	Herpud2	1.26216	NM_020586	Mus musculus HERPUD family member 2 (Herpud2), mRNA [NM_020586]
A_51_P102883	Muc5ac	1.61676	NM_010844	Mus musculus mucin 5, subtypes A and C, tracheobronchial/gastric (Muc5ac), mRNA [NM_010844]
A_51_P102911	Hoxa11	0.708587	NM_010450	Mus musculus homeobox A11 (Hoxa11), mRNA [NM_010450]
A_51_P103054	Adamts19	0.779164	NM_175506	Mus musculus a disintegrin-like and metallopeptidase (reprolysin type) with thrombospondin type 1 motif, 19 (Adamts19), mRNA [NM_175506]
A_51_P103209	Ttc7	1.36558	NM_028639	Mus musculus tetratricopeptide repeat domain 7 (Ttc7), mRNA [NM_028639]
A_51_P103222	Slc39a4	0.899555	NM_028064	Mus musculus solute carrier family 39 (zinc transporter), member 4 (Slc39a4), mRNA [NM_028064]
A_51_P103254	Flrt2	1.09092	NM_201518	Mus musculus fibronectin leucine rich transmembrane protein 2 (Flrt2), mRNA [NM_201518]
A_51_P103397	Vwf	1.07969	NM_011708	Mus musculus Von Willebrand factor homolog (Vwf), mRNA [NM_011708]
A_51_P103499	Spesp1	0.708587	NM_025721	Mus musculus sperm equatorial segment protein 1 (Spesp1), mRNA [NM_025721]
A_51_P103509	Cyb561d2	1.4269	NM_019720	Mus musculus cytochrome b-561 domain containing 2 (Cyb561d2), mRNA [NM_019720]
A_51_P103541	Cacna1s	1.56375	NM_001081023	Mus musculus calcium channel, voltage-dependent, L type, alpha 1S subunit (Cacna1s), transcript variant 2, mRNA [NM_001081023]
A_51_P103560	Gm16486	0.708587	XM_006509813	PREDICTED: Mus musculus predicted gene 16486 (Gm16486), transcript variant X1, mRNA [XM_006509813]
A_51_P103594	Fam162b	0.798008	NM_029894	Mus musculus family with sequence similarity 162, member B (Fam162b), mRNA [NM_029894]
A_51_P103650	Trim8	1.05375	NM_053100	Mus musculus tripartite motif-containing 8 (Trim8), mRNA [NM_053100]
A_51_P103706	Cyp2c29	0.810182	NM_007815	Mus musculus cytochrome P450, family 2, subfamily c, polypeptide 29 (Cyp2c29), mRNA [NM_007815]
A_51_P103718	Ip6k1	1.21667	NM_013785	Mus musculus inositol hexaphosphate kinase 1 (Ip6k1), mRNA [NM_013785]
A_51_P103757	Kat8	1.13549	NM_026370	Mus musculus K(lysine) acetyltransferase 8 (Kat8), mRNA [NM_026370]
A_51_P103780	Sft2d2	0.977836	NM_145512	Mus musculus SFT2 domain containing 2 (Sft2d2), mRNA [NM_145512]
A_51_P103850	Fbn2	1.42808	NM_010181	Mus musculus fibrillin 2 (Fbn2), mRNA [NM_010181]
A_51_P103865	Ppp1r35	1.19668	NM_027242	Mus musculus protein phosphatase 1, regulatory subunit 35 (Ppp1r35), mRNA [NM_027242]
A_51_P103929	Met	0.60547	NM_008591	Mus musculus met proto-oncogene (Met), mRNA [NM_008591]
A_51_P103975	Mpc2	1.34662	NM_027430	Mus musculus mitochondrial pyruvate carrier 2 (Mpc2), mRNA [NM_027430]
A_51_P104077	Usp13	1.19559	NM_001013024	Mus musculus ubiquitin specific peptidase 13 (isopeptidase T-3) (Usp13), mRNA [NM_001013024]
A_51_P104125	Fam76b	1.42919	NM_176836	Mus musculus family with sequence similarity 76, member B (Fam76b), mRNA [NM_176836]
A_51_P104172	Zfp128	1.28785	NM_153802	Mus musculus zinc finger protein 128 (Zfp128), mRNA [NM_153802]
A_51_P104392	Rpp25	0.661885	NM_133982	Mus musculus ribonuclease P/MRP 25 subunit (Rpp25), mRNA [NM_133982]
A_51_P104418	Dusp10	1.3654	NM_022019	Mus musculus dual specificity phosphatase 10 (Dusp10), mRNA [NM_022019]
A_51_P104430	Magee1	1.18606	NM_053201	Mus musculus melanoma antigen, family E, 1 (Magee1), mRNA [NM_053201]
A_51_P104527	Atrip	1.15222	NM_172774	Mus musculus ATR interacting protein (Atrip), mRNA [NM_172774]
A_51_P104569	Olfr148	0.708587	NM_146505	Mus musculus olfactory receptor 148 (Olfr148), mRNA [NM_146505]
A_51_P104608	Rnase6	1.40934	NM_030098	Mus musculus ribonuclease, RNase A family, 6 (Rnase6), mRNA [NM_030098]
A_51_P104681	Krtap6-5	0.708587	NM_130856	Mus musculus keratin associated protein 6-5 (Krtap6-5), mRNA [NM_130856]
A_51_P104687	Gh	0.708587	NM_008117	Mus musculus growth hormone (Gh), mRNA [NM_008117]
A_51_P104710	Sspo	2.03447	NM_173428	Mus musculus SCO-spondin (Sspo), mRNA [NM_173428]
A_51_P104718	Gpr12	3.56319	NM_001010941	Mus musculus G-protein coupled receptor 12 (Gpr12), transcript variant 1, mRNA [NM_001010941]
A_51_P104747	Gtf2h4	1.36436	NM_010364	Mus musculus general transcription factor II H, polypeptide 4 (Gtf2h4), mRNA [NM_010364]
A_51_P104768		1.29809	JX120299	Mus musculus strain C57BL/6 clone 57 immunoglobulin heavy chain mRNA, partial cds. [JX120299]
A_51_P104783	Rsph6a	0.811168	NM_031255	Mus musculus radial spoke head 6 homolog A (Chlamydomonas) (Rsph6a), transcript variant 1, mRNA [NM_031255]
A_51_P104820	Alkbh5	0.776146	NM_172943	Mus musculus alkB, alkylation repair homolog 5 (E. coli) (Alkbh5), mRNA [NM_172943]
A_51_P104891	Ept1	2.04777	NM_027652	Mus musculus ethanolaminephosphotransferase 1 (CDP-ethanolamine-specific) (Ept1), mRNA [NM_027652]
A_51_P104897	Itpr3	1.28398	NM_080553	Mus musculus inositol 1,4,5-triphosphate receptor 3 (Itpr3), mRNA [NM_080553]
A_51_P104933	Trub2	1.16225	NM_145520	Mus musculus TruB pseudouridine (psi) synthase homolog 2 (E. coli) (Trub2), transcript variant 1, mRNA [NM_145520]
A_51_P104939	Klra5	0.769298	NM_008463	Mus musculus killer cell lectin-like receptor, subfamily A, member 5 (Klra5), mRNA [NM_008463]
A_51_P105017	Rad52	1.24763	NM_011236	Mus musculus RAD52 homolog (S. cerevisiae) (Rad52), transcript variant 4, mRNA [NM_011236]
A_51_P105068	Lypd6b	1.09064	NM_027990	Mus musculus LY6/PLAUR domain containing 6B (Lypd6b), mRNA [NM_027990]
A_51_P105124	P2ry6	2.36263	NM_183168	Mus musculus pyrimidinergic receptor P2Y, G-protein coupled, 6 (P2ry6), mRNA [NM_183168]
A_51_P105161	Cpne4	0.708587	NM_028719	Mus musculus copine IV (Cpne4), mRNA [NM_028719]
A_51_P105263	Nat14	1.46742	NM_201355	Mus musculus N-acetyltransferase 14 (Nat14), mRNA [NM_201355]
A_51_P105380	2010005H15Rik	0.768399	NM_029733	Mus musculus RIKEN cDNA 2010005H15 gene (2010005H15Rik), mRNA [NM_029733]
A_51_P105408	Alg14	1.43225	NM_024178	Mus musculus asparagine-linked glycosylation 14 (Alg14), mRNA [NM_024178]
A_51_P105520	Nomo1	1.10579	NM_153057	Mus musculus nodal modulator 1 (Nomo1), mRNA [NM_153057]
A_51_P105589	Eci1	1.42555	NM_010023	Mus musculus enoyl-Coenzyme A delta isomerase 1 (Eci1), mRNA [NM_010023]
A_51_P105709	Trip13	3.93236	NM_027182	Mus musculus thyroid hormone receptor interactor 13 (Trip13), mRNA [NM_027182]
A_51_P105847	Col6a6	0.708587	NM_172927	Mus musculus collagen, type VI, alpha 6 (Col6a6), transcript variant 2, mRNA [NM_172927]
A_51_P105887	Lax1	1.91761	NM_172842	Mus musculus lymphocyte transmembrane adaptor 1 (Lax1), transcript variant 2, mRNA [NM_172842]
A_51_P105927	Rasl12	1.0381	NM_001033158	Mus musculus RAS-like, family 12 (Rasl12), transcript variant 1, mRNA [NM_001033158]
A_51_P106059	Traf4	2.0005	NM_009423	Mus musculus TNF receptor associated factor 4 (Traf4), mRNA [NM_009423]
A_51_P106144	Zfp64	1.3846	NM_009564	Mus musculus zinc finger protein 64 (Zfp64), mRNA [NM_009564]
A_51_P106249	Cmtm2b	0.708587	NM_028524	Mus musculus CKLF-like MARVEL transmembrane domain containing 2B (Cmtm2b), mRNA [NM_028524]
A_51_P106259	Camk1	1.51873	NM_133926	Mus musculus calcium/calmodulin-dependent protein kinase I (Camk1), mRNA [NM_133926]
A_51_P106397	Prkd3	0.811733	NM_029239	Mus musculus protein kinase D3 (Prkd3), transcript variant 2, mRNA [NM_029239]
A_51_P106428	Nsmce4a	1.10732	NM_001162855	Mus musculus non-SMC element 4 homolog A (S. cerevisiae) (Nsmce4a), mRNA [NM_001162855]
A_51_P106455	Nr0b1	0.185839	NM_007430	Mus musculus nuclear receptor subfamily 0, group B, member 1 (Nr0b1), mRNA [NM_007430]
A_51_P106488	Speg	1.46007	NM_001085371	Mus musculus SPEG complex locus (Speg), transcript variant 3, mRNA [NM_001085371]
A_51_P106527	Fam195a	1.15834	NM_026633	Mus musculus family with sequence similarity 195, member A (Fam195a), mRNA [NM_026633]
A_51_P106591	Celf3	0.876611	NM_172434	Mus musculus CUGBP, Elav-like family member 3 (Celf3), transcript variant 2, mRNA [NM_172434]
A_51_P106752	Rnmt	1.2624	NM_026440	Mus musculus RNA (guanine-7-) methyltransferase (Rnmt), transcript variant 1, mRNA [NM_026440]
A_51_P106799	Pparg	1.1174	NM_011146	Mus musculus peroxisome proliferator activated receptor gamma (Pparg), transcript variant 2, mRNA [NM_011146]
A_51_P106859	Lsm10	1.2176	NM_138721	Mus musculus U7 snRNP-specific Sm-like protein LSM10 (Lsm10), transcript variant 1, mRNA [NM_138721]
A_51_P106952	Rbm26	1.19258	NM_134077	Mus musculus RNA binding motif protein 26 (Rbm26), mRNA [NM_134077]
A_51_P107020	Kif5a	2.18186	NM_001039000	Mus musculus kinesin family member 5A (Kif5a), transcript variant 1, mRNA [NM_001039000]
A_51_P107053	Ubqln3	0.708587	NM_198623	Mus musculus ubiquilin 3 (Ubqln3), mRNA [NM_198623]
A_51_P107090	BC031181	1.41518	NM_001001181	Mus musculus cDNA sequence BC031181 (BC031181), mRNA [NM_001001181]
A_51_P107176	Slc25a54	0.708587	NM_029054	Mus musculus solute carrier family 25, member 54 (Slc25a54), mRNA [NM_029054]
A_51_P107234	Abcf1	1.39279	NM_013854	Mus musculus ATP-binding cassette, sub-family F (GCN20), member 1 (Abcf1), mRNA [NM_013854]
A_51_P107315	Slc5a8	0.708587	NM_145423	Mus musculus solute carrier family 5 (iodide transporter), member 8 (Slc5a8), mRNA [NM_145423]
A_51_P107362	Socs2	1.07263	NM_007706	Mus musculus suppressor of cytokine signaling 2 (Socs2), transcript variant 1, mRNA [NM_007706]
A_51_P107433	Mrpl34	1.41537	NM_053162	Mus musculus mitochondrial ribosomal protein L34 (Mrpl34), mRNA [NM_053162]
A_51_P107722	2610303G11Rik	0.708587	AK011970	Mus musculus 10 days embryo whole body cDNA, RIKEN full-length enriched library, clone:2610303G11 product:hypothetical protein, full insert sequence. [AK011970]
A_51_P107782	Kdsr	1.42491	NM_027534	Mus musculus 3-ketodihydrosphingosine reductase (Kdsr), mRNA [NM_027534]
A_51_P107807	Olfr586	0.708587	NM_147111	Mus musculus olfactory receptor 586 (Olfr586), mRNA [NM_147111]
A_51_P107808	Ttc19	1.40834	NM_028360	Mus musculus tetratricopeptide repeat domain 19 (Ttc19), transcript variant 1, mRNA [NM_028360]
A_51_P107938	Ubr1	0.718367	NM_009461	Mus musculus ubiquitin protein ligase E3 component n-recognin 1 (Ubr1), mRNA [NM_009461]
A_51_P107959	1700026J12Rik	0.708587	XR_384925	PREDICTED: Mus musculus RIKEN cDNA 1700026J12 gene (1700026J12Rik), misc_RNA [XR_384925]
A_51_P108020	Zmynd15	2.7509	NM_001029929	Mus musculus zinc finger, MYND-type containing 15 (Zmynd15), mRNA [NM_001029929]
A_51_P108108	Lrrc25	3.36646	NM_153074	Mus musculus leucine rich repeat containing 25 (Lrrc25), mRNA [NM_153074]
A_51_P108183	Tnmd	0.274457	NM_022322	Mus musculus tenomodulin (Tnmd), mRNA [NM_022322]
A_51_P108190	Rpl23	1.41789	NM_022891	Mus musculus ribosomal protein L23 (Rpl23), mRNA [NM_022891]
A_51_P108226	Wfdc21	4.46634	NM_183249	Mus musculus WAP four-disulfide core domain 21 (Wfdc21), mRNA [NM_183249]
A_51_P108228	Chrna7	2.16645	NM_007390	Mus musculus cholinergic receptor, nicotinic, alpha polypeptide 7 (Chrna7), mRNA [NM_007390]
A_51_P108252	Gpsm2	1.64543	NM_029522	Mus musculus G-protein signalling modulator 2 (AGS3-like, C. elegans) (Gpsm2), mRNA [NM_029522]
A_51_P108266	Actn2	1.03613	NM_033268	Mus musculus actinin alpha 2 (Actn2), mRNA [NM_033268]
A_51_P108309	Olfr1494	0.708587	NM_146990	Mus musculus olfactory receptor 1494 (Olfr1494), mRNA [NM_146990]
A_51_P108334	Slc25a4	1.43198	NM_007450	Mus musculus solute carrier family 25 (mitochondrial carrier, adenine nucleotide translocator), member 4 (Slc25a4), mRNA [NM_007450]
A_51_P108384	Zfp85os	0.971185	NR_027969	Mus musculus zinc finger protein 85, opposite strand (Zfp85os), long non-coding RNA [NR_027969]
A_51_P108459	Gpr65	2.53372	NM_008152	Mus musculus G-protein coupled receptor 65 (Gpr65), mRNA [NM_008152]
A_51_P108489	Cfap20	1.28278	NM_008187	Mus musculus cilia and flagella associated protein 20 (Cfap20), mRNA [NM_008187]
A_51_P108581	Adrbk2	1.06569	NM_177078	Mus musculus adrenergic receptor kinase, beta 2 (Adrbk2), transcript variant 1, mRNA [NM_177078]
A_51_P108629	Prl3b1	2.73603	NM_008865	Mus musculus prolactin family 3, subfamily b, member 1 (Prl3b1), mRNA [NM_008865]
A_51_P108659	Pon1	0.308948	NM_011134	Mus musculus paraoxonase 1 (Pon1), mRNA [NM_011134]
A_51_P108741	4931409K22Rik	0.708587	NM_177676	Mus musculus RIKEN cDNA 4931409K22 gene (4931409K22Rik), transcript variant 1, mRNA [NM_177676]
A_51_P108853	Lyplal1	1.34395	NM_146106	Mus musculus lysophospholipase-like 1 (Lyplal1), mRNA [NM_146106]
A_51_P108862	Cops7a	1.26695	NM_012003	Mus musculus COP9 (constitutive photomorphogenic) homolog, subunit 7a (Arabidopsis thaliana) (Cops7a), transcript variant 1, mRNA [NM_012003]
A_51_P108901	Ccdc86	1.77522	NM_023731	Mus musculus coiled-coil domain containing 86 (Ccdc86), mRNA [NM_023731]
A_51_P108935	Iars2	1.35642	NM_198653	Mus musculus isoleucine-tRNA synthetase 2, mitochondrial (Iars2), mRNA [NM_198653]
A_51_P108973	4931414P19Rik	1.36543	NM_028890	Mus musculus RIKEN cDNA 4931414P19 gene (4931414P19Rik), mRNA [NM_028890]
A_51_P108978	Myadm	1.00149	NM_016969	Mus musculus myeloid-associated differentiation marker (Myadm), transcript variant 4, mRNA [NM_016969]
A_51_P109050	Paqr4	1.36902	NM_023824	Mus musculus progestin and adipoQ receptor family member IV (Paqr4), mRNA [NM_023824]
A_51_P109097	Olfr109	0.708587	NM_146835	Mus musculus olfactory receptor 109 (Olfr109), mRNA [NM_146835]
A_51_P109144	Grtp1	0.930189	NM_025768	Mus musculus GH regulated TBC protein 1 (Grtp1), mRNA [NM_025768]
A_51_P109171	Os9	1.2236	NM_177614	Mus musculus amplified in osteosarcoma (Os9), transcript variant 2, mRNA [NM_177614]
A_51_P109258	Cys1	0.784269	NM_138686	Mus musculus cystin 1 (Cys1), transcript variant 1, mRNA [NM_138686]
A_51_P109274	Vmn1r233	0.708587	NM_134202	Mus musculus vomeronasal 1 receptor 233 (Vmn1r233), mRNA [NM_134202]
A_51_P109295	Pcdhb3	1.4832	NM_053128	Mus musculus protocadherin beta 3 (Pcdhb3), mRNA [NM_053128]
A_51_P109335	Copa	1.07934	NM_009938	Mus musculus coatomer protein complex subunit alpha (Copa), mRNA [NM_009938]
A_51_P109369	Fbxo32	1.77616	NM_026346	Mus musculus F-box protein 32 (Fbxo32), mRNA [NM_026346]
A_51_P109421	Eif2d	1.47133	NM_010709	Mus musculus eukaryotic translation initiation factor 2D (Eif2d), transcript variant 2, mRNA [NM_010709]
A_51_P109428	Bhlhe23	0.708587	AF454760	Mus musculus basic helix-loop-helix transcriptional regulator beta4 (Bhlhb4) mRNA, complete cds. [AF454760]
A_51_P109449	Ltb4r1	1.57099	NM_008519	Mus musculus leukotriene B4 receptor 1 (Ltb4r1), mRNA [NM_008519]
A_51_P109541	E130308A19Rik	1.52755	NM_001015681	Mus musculus RIKEN cDNA E130308A19 gene (E130308A19Rik), transcript variant 2, mRNA [NM_001015681]
A_51_P109570	Klrb1b	2.00673	NM_030599	Mus musculus killer cell lectin-like receptor subfamily B member 1B (Klrb1b), mRNA [NM_030599]
A_51_P109708	Olfr687	0.708587	XM_011238091	PREDICTED: Mus musculus olfactory receptor 687 (Olfr687), mRNA [XM_011238091]
A_51_P109835	Uqcrc1	1.64851	NM_025407	Mus musculus ubiquinol-cytochrome c reductase core protein 1 (Uqcrc1), mRNA [NM_025407]
A_51_P109840	Vtn	0.578005	NM_011707	Mus musculus vitronectin (Vtn), mRNA [NM_011707]
A_51_P109881		1.14484	AK015717	Mus musculus adult male testis cDNA, RIKEN full-length enriched library, clone:4930506F14 product:hypothetical protein, full insert sequence. [AK015717]
A_51_P109888	Coro1b	2.25542	NM_011778	Mus musculus coronin, actin binding protein 1B (Coro1b), mRNA [NM_011778]
A_51_P109939	Apoa1bp	1.22474	NM_144897	Mus musculus apolipoprotein A-I binding protein (Apoa1bp), mRNA [NM_144897]
A_51_P110035	Pik3r4	1.24533	NM_001081309	Mus musculus phosphatidylinositol 3 kinase, regulatory subunit, polypeptide 4, p150 (Pik3r4), mRNA [NM_001081309]
A_51_P110081	Dmrta2	1.73651	NM_172296	Mus musculus doublesex and mab-3 related transcription factor like family A2 (Dmrta2), mRNA [NM_172296]
A_51_P110108	Vmn1r25	1.1707	NM_053238	Mus musculus vomeronasal 1 receptor 25 (Vmn1r25), mRNA [NM_053238]
A_51_P110189	Ttyh2	1.24852	NM_053273	Mus musculus tweety homolog 2 (Drosophila) (Ttyh2), mRNA [NM_053273]
A_51_P110301	C3	0.702177	NM_009778	Mus musculus complement component 3 (C3), mRNA [NM_009778]
A_51_P110341	Scgb3a1	2.85334	NM_170727	Mus musculus secretoglobin, family 3A, member 1 (Scgb3a1), transcript variant 2, mRNA [NM_170727]
A_51_P110371	Wwox	1.09528	NM_019573	Mus musculus WW domain-containing oxidoreductase (Wwox), mRNA [NM_019573]
A_51_P110381	Cd207	2.10636	NM_144943	Mus musculus CD207 antigen (Cd207), mRNA [NM_144943]
A_51_P110395	Setd2	1.2641	NM_001081340	Mus musculus SET domain containing 2 (Setd2), mRNA [NM_001081340]
A_51_P110471	Ddah1	2.43294	NM_026993	Mus musculus dimethylarginine dimethylaminohydrolase 1 (Ddah1), mRNA [NM_026993]
A_51_P110640	Klk1b11	1.28108	NM_010640	Mus musculus kallikrein 1-related peptidase b11 (Klk1b11), mRNA [NM_010640]
A_51_P110672	Mst1r	1.29837	NM_009074	Mus musculus macrophage stimulating 1 receptor (c-met-related tyrosine kinase) (Mst1r), transcript variant 1, mRNA [NM_009074]
A_51_P110759	Slc1a1	1.46178	NM_009199	Mus musculus solute carrier family 1 (neuronal/epithelial high affinity glutamate transporter, system Xag), member 1 (Slc1a1), mRNA [NM_009199]
A_51_P110814	Nudt9	1.25565	NM_028794	Mus musculus nudix (nucleoside diphosphate linked moiety X)-type motif 9 (Nudt9), mRNA [NM_028794]
A_51_P110841	Mrps35	1.34673	NM_145573	Mus musculus mitochondrial ribosomal protein S35 (Mrps35), mRNA [NM_145573]
A_51_P110863	Olfr926	0.708587	NM_146815	Mus musculus olfactory receptor 926 (Olfr926), mRNA [NM_146815]
A_51_P110888	Pck2	1.0866	NM_028994	Mus musculus phosphoenolpyruvate carboxykinase 2 (mitochondrial) (Pck2), mRNA [NM_028994]
A_51_P110914	1700010D01Rik	0.708587	NM_029590	Mus musculus RIKEN cDNA 1700010D01 gene (1700010D01Rik), mRNA [NM_029590]
A_51_P110931	Znrd1as	1.27431	NM_029602	Mus musculus Znrd1 antisense (Znrd1as), mRNA [NM_029602]
A_51_P111068	Olfr478	0.708587	NM_146734	Mus musculus olfactory receptor 478 (Olfr478), mRNA [NM_146734]
A_51_P111164	Rnd1	1.0555	NM_172612	Mus musculus Rho family GTPase 1 (Rnd1), mRNA [NM_172612]
A_51_P111223	Olfr606	0.708587	NM_147094	Mus musculus olfactory receptor 606 (Olfr606), mRNA [NM_147094]
A_51_P111259	Cdk2ap2	1.25337	NM_026373	Mus musculus CDK2-associated protein 2 (Cdk2ap2), mRNA [NM_026373]
A_51_P111455	Wdr77	1.67103	NM_027432	Mus musculus WD repeat domain 77 (Wdr77), mRNA [NM_027432]
A_51_P111462	Arl15	1.47915	NM_172595	Mus musculus ADP-ribosylation factor-like 15 (Arl15), mRNA [NM_172595]
A_51_P111488	Gfod2	1.40505	NM_027469	Mus musculus glucose-fructose oxidoreductase domain containing 2 (Gfod2), mRNA [NM_027469]
A_51_P111532	Ubash3a	0.71751	NM_177823	Mus musculus ubiquitin associated and SH3 domain containing, A (Ubash3a), mRNA [NM_177823]
A_51_P111544	Srp14	1.20182	NM_009273	Mus musculus signal recognition particle 14 (Srp14), mRNA [NM_009273]
A_51_P111612	Arrdc4	1.58374	NM_001042592	Mus musculus arrestin domain containing 4 (Arrdc4), transcript variant 1, mRNA [NM_001042592]
A_51_P111669	Gpr149	0.708587	NM_177346	Mus musculus G protein-coupled receptor 149 (Gpr149), mRNA [NM_177346]
A_51_P111757	Asb1	1.27157	NM_001039126	Mus musculus ankyrin repeat and SOCS box-containing 1 (Asb1), transcript variant 1, mRNA [NM_001039126]
A_51_P111932	Tor1aip2	1.17229	NM_022329	Mus musculus torsin A interacting protein 2 (Tor1aip2), transcript variant 2, mRNA [NM_022329]
A_51_P111952	Nudt19	1.40317	NM_033080	Mus musculus nudix (nucleoside diphosphate linked moiety X)-type motif 19 (Nudt19), mRNA [NM_033080]
A_51_P111962	Bean1	2.10339	NM_001141922	Mus musculus brain expressed, associated with Nedd4, 1 (Bean1), transcript variant 1, mRNA [NM_001141922]
A_51_P112174	Ahi1	1.09921	NM_026203	Mus musculus Abelson helper integration site 1 (Ahi1), transcript variant 1, mRNA [NM_026203]
A_51_P112182	Tmprss7	0.708587	NM_172455	Mus musculus transmembrane serine protease 7 (Tmprss7), transcript variant 2, mRNA [NM_172455]
A_51_P112223	Gsta4	0.666587	NM_010357	Mus musculus glutathione S-transferase, alpha 4 (Gsta4), mRNA [NM_010357]
A_51_P112237	Angel1	1.42999	NM_144524	Mus musculus angel homolog 1 (Drosophila) (Angel1), mRNA [NM_144524]
A_51_P112308	1810011O10Rik	1.5046	NM_026931	Mus musculus RIKEN cDNA 1810011O10 gene (1810011O10Rik), mRNA [NM_026931]
A_51_P112355	Igtp	1.20097	NM_018738	Mus musculus interferon gamma induced GTPase (Igtp), mRNA [NM_018738]
A_51_P112445	Wdr3	1.34367	NM_175552	Mus musculus WD repeat domain 3 (Wdr3), mRNA [NM_175552]
A_51_P112557	Polr1c	1.2337	NM_009085	Mus musculus polymerase (RNA) I polypeptide C (Polr1c), mRNA [NM_009085]
A_51_P112627	St6galnac2	1.63602	NM_009180	Mus musculus ST6 (alpha-N-acetyl-neuraminyl-2,3-beta-galactosyl-1,3)-N-acetylgalactosaminide alpha-2,6-sialyltransferase 2 (St6galnac2), mRNA [NM_009180]
A_51_P112677	Mrpl50	1.7843	NM_178603	Mus musculus mitochondrial ribosomal protein L50 (Mrpl50), mRNA [NM_178603]
A_51_P112682	Olfr159	1.90364	NM_019476	Mus musculus olfactory receptor 159 (Olfr159), mRNA [NM_019476]
A_51_P112734	Slc7a8	3.20753	NM_016972	Mus musculus solute carrier family 7 (cationic amino acid transporter, y+ system), member 8 (Slc7a8), mRNA [NM_016972]
A_51_P112762	Slc5a3	0.890768	NM_017391	Mus musculus solute carrier family 5 (inositol transporters), member 3 (Slc5a3), mRNA [NM_017391]
A_51_P112817	Cyp27a1	1.02643	NM_024264	Mus musculus cytochrome P450, family 27, subfamily a, polypeptide 1 (Cyp27a1), mRNA [NM_024264]
A_51_P113003	Cenpq	3.84558	NM_031863	Mus musculus centromere protein Q (Cenpq), mRNA [NM_031863]
A_51_P113026	Cryba1	0.708587	NM_009965	Mus musculus crystallin, beta A1 (Cryba1), mRNA [NM_009965]
A_51_P113058	Olfr1131	4.70631	NM_146658	Mus musculus olfactory receptor 1131 (Olfr1131), mRNA [NM_146658]
A_51_P113072	Cdc123	1.43485	NM_133837	Mus musculus cell division cycle 123 (Cdc123), mRNA [NM_133837]
A_51_P113178	Fam212b	2.14215	NM_175398	Mus musculus family with sequence similarity 212, member B (Fam212b), transcript variant 1, mRNA [NM_175398]
A_51_P113182	Lifr	0.787051	NM_013584	Mus musculus leukemia inhibitory factor receptor (Lifr), transcript variant 1, mRNA [NM_013584]
A_51_P113195	Upk1b	1.08919	NM_178924	Mus musculus uroplakin 1B (Upk1b), mRNA [NM_178924]
A_51_P113205	F13b	0.708587	NM_031164	Mus musculus coagulation factor XIII, beta subunit (F13b), mRNA [NM_031164]
A_51_P113274	Hps6	1.30772	NM_176785	Mus musculus Hermansky-Pudlak syndrome 6 (Hps6), mRNA [NM_176785]
A_51_P113403	Slc26a11	1.51764	NM_178743	Mus musculus solute carrier family 26, member 11 (Slc26a11), mRNA [NM_178743]
A_51_P113588	Oit1	2.04455	NM_146050	Mus musculus oncoprotein induced transcript 1 (Oit1), mRNA [NM_146050]
A_51_P113722	Fbxl14	1.50379	NM_133940	Mus musculus F-box and leucine-rich repeat protein 14 (Fbxl14), mRNA [NM_133940]
A_51_P113773	Slx1b	1.13327	NM_029420	Mus musculus SLX1 structure-specific endonuclease subunit homolog B (S. cerevisiae) (Slx1b), transcript variant 1, mRNA [NM_029420]
A_51_P113784	Prpf19	1.7281	NM_134129	Mus musculus PRP19/PSO4 pre-mRNA processing factor 19 homolog (S. cerevisiae) (Prpf19), transcript variant 2, mRNA [NM_134129]
A_51_P113906	Gkn2	0.757603	NM_025467	Mus musculus gastrokine 2 (Gkn2), mRNA [NM_025467]
A_51_P114005	Gstm7	1.61701	NM_026672	Mus musculus glutathione S-transferase, mu 7 (Gstm7), mRNA [NM_026672]
A_51_P114028	Bcl7c	1.76093	NM_009746	Mus musculus B cell CLL/lymphoma 7C (Bcl7c), mRNA [NM_009746]
A_51_P114049	Tmem109	0.936475	NM_134142	Mus musculus transmembrane protein 109 (Tmem109), mRNA [NM_134142]
A_51_P114062	Ncs1	1.58305	NM_019681	Mus musculus neuronal calcium sensor 1 (Ncs1), mRNA [NM_019681]
A_51_P114177	Eci3	1.14405	NM_026947	Mus musculus enoyl-Coenzyme A delta isomerase 3 (Eci3), mRNA [NM_026947]
A_51_P114274	Ccdc57	1.13685	NM_027745	Mus musculus coiled-coil domain containing 57 (Ccdc57), mRNA [NM_027745]
A_51_P114297	Kifc3	1.62065	NM_010631	Mus musculus kinesin family member C3 (Kifc3), transcript variant 1, mRNA [NM_010631]
A_51_P114353	Ctu1	1.9198	NM_145582	Mus musculus cytosolic thiouridylase subunit 1 homolog (S. pombe) (Ctu1), mRNA [NM_145582]
A_51_P114456	Tceanc2	1.26442	NM_025617	Mus musculus transcription elongation factor A (SII) N-terminal and central domain containing 2 (Tceanc2), mRNA [NM_025617]
A_51_P114462	Ccl17	2.94651	NM_011332	Mus musculus chemokine (C-C motif) ligand 17 (Ccl17), mRNA [NM_011332]
A_51_P114616	Batf	1.6947	NM_016767	Mus musculus basic leucine zipper transcription factor, ATF-like (Batf), mRNA [NM_016767]
A_51_P114634	Amz1	2.39734	NM_173405	Mus musculus archaelysin family metallopeptidase 1 (Amz1), mRNA [NM_173405]
A_51_P114693	Parm1	1.27519	NM_145562	Mus musculus prostate androgen-regulated mucin-like protein 1 (Parm1), mRNA [NM_145562]
A_51_P114722	Hao2	0.708587	NM_019545	Mus musculus hydroxyacid oxidase 2 (Hao2), mRNA [NM_019545]
A_51_P114772	Cpne1	1.91135	NM_170588	Mus musculus copine I (Cpne1), transcript variant 1, mRNA [NM_170588]
A_51_P114817	Ccna1	2.47101	NM_007628	Mus musculus cyclin A1 (Ccna1), transcript variant 2, mRNA [NM_007628]
A_51_P114826	Cdh13	1.16958	NM_019707	Mus musculus cadherin 13 (Cdh13), mRNA [NM_019707]
A_51_P114843	H1fx	3.43349	NM_198622	Mus musculus H1 histone family, member X (H1fx), mRNA [NM_198622]
A_51_P114854	Clns1a	1.68245	NM_023671	Mus musculus chloride channel, nucleotide-sensitive, 1A (Clns1a), mRNA [NM_023671]
A_51_P114878	Ikbkap	1.2915	NM_026079	Mus musculus inhibitor of kappa light polypeptide enhancer in B cells, kinase complex-associated protein (Ikbkap), mRNA [NM_026079]
A_51_P114900	Defb12	0.340092	NM_152802	Mus musculus defensin beta 12 (Defb12), mRNA [NM_152802]
A_51_P114910	Cstb	2.04591	NM_007793	Mus musculus cystatin B (Cstb), mRNA [NM_007793]
A_51_P114917	Dock2	1.86493	NM_033374	Mus musculus dedicator of cyto-kinesis 2 (Dock2), mRNA [NM_033374]
A_51_P114966	Prss37	1.06539	NM_026317	Mus musculus protease, serine 37 (Prss37), mRNA [NM_026317]
A_51_P115005	Edn1	2.12021	NM_010104	Mus musculus endothelin 1 (Edn1), mRNA [NM_010104]
A_51_P115085	Nup153	1.31343	NM_175749	Mus musculus nucleoporin 153 (Nup153), mRNA [NM_175749]
A_51_P115159	Fam162a	1.23299	NM_027342	Mus musculus family with sequence similarity 162, member A (Fam162a), mRNA [NM_027342]
A_51_P115178	Scara3	1.00509	NM_172604	Mus musculus scavenger receptor class A, member 3 (Scara3), mRNA [NM_172604]
A_51_P115229	Vmn1r81	2.36017	NM_134210	Mus musculus vomeronasal 1 receptor 81 (Vmn1r81), mRNA [NM_134210]
A_51_P115326	Surf4	1.31111	NM_011512	Mus musculus surfeit gene 4 (Surf4), mRNA [NM_011512]
A_51_P115346	P2rx6	0.934726	NM_011028	Mus musculus purinergic receptor P2X, ligand-gated ion channel, 6 (P2rx6), transcript variant 1, mRNA [NM_011028]
A_51_P115374	Pot1b	1.07105	NM_028370	Mus musculus protection of telomeres 1B (Pot1b), mRNA [NM_028370]
A_51_P115462	Speer6-ps1	2.42538	NR_001581	Mus musculus spermatogenesis associated glutamate (E)-rich protein 6, pseudogene 1 (Speer6-ps1), non-coding RNA [NR_001581]
A_51_P115471		0.715393	XM_006520932	PREDICTED: Mus musculus apolipoprotein L 8 (Apol8), transcript variant X2, mRNA [XM_006520932]
A_51_P115526	Ccdc146	0.885684	NM_029195	Mus musculus coiled-coil domain containing 146 (Ccdc146), mRNA [NM_029195]
A_51_P115535	Olfr339	2.24846	NM_146949	Mus musculus olfactory receptor 339 (Olfr339), mRNA [NM_146949]
A_51_P115601		3.53001	X67198	M.musculus mRNA II (2C5-3) for autoantibody (V-region light chain). [X67198]
A_51_P115626	Shank3	1.43421	NM_021423	Mus musculus SH3/ankyrin domain gene 3 (Shank3), mRNA [NM_021423]
A_51_P115655	Iqcd	1.01327	NM_029408	Mus musculus IQ motif containing D (Iqcd), mRNA [NM_029408]
A_51_P115666	Fam83h	1.42912	NM_134087	Mus musculus family with sequence similarity 83, member H (Fam83h), transcript variant 2, mRNA [NM_134087]
A_51_P115715	Asb2	1.67759	NM_023049	Mus musculus ankyrin repeat and SOCS box-containing 2 (Asb2), mRNA [NM_023049]
A_51_P115738	Slc5a5	0.77672	NM_053248	Mus musculus solute carrier family 5 (sodium iodide symporter), member 5 (Slc5a5), mRNA [NM_053248]
A_51_P115817	Ralgps2	1.2052	NM_023884	Mus musculus Ral GEF with PH domain and SH3 binding motif 2 (Ralgps2), transcript variant 2, mRNA [NM_023884]
A_51_P115905		0.708587	XR_866659	PREDICTED: Mus musculus uncharacterized LOC102642737 (LOC102642737), transcript variant X2, ncRNA [XR_866659]
A_51_P115953	Ctxn3	0.708587	NM_001134697	Mus musculus cortexin 3 (Ctxn3), mRNA [NM_001134697]
A_51_P116007	Hdac2	0.838765	NM_008229	Mus musculus histone deacetylase 2 (Hdac2), mRNA [NM_008229]
A_51_P116027	Med27	1.87246	NM_026896	Mus musculus mediator complex subunit 27 (Med27), transcript variant 1, mRNA [NM_026896]
A_51_P116064	4921513I03Rik	0.708587	NR_038000	Mus musculus RIKEN cDNA 4921513I03 gene (4921513I03Rik), transcript variant 1, long non-coding RNA [NR_038000]
A_51_P116088	Rexo2	1.40418	NM_024233	Mus musculus REX2, RNA exonuclease 2 homolog (S. cerevisiae) (Rexo2), mRNA [NM_024233]
A_51_P116326	P2rx3	1.05403	NM_145526	Mus musculus purinergic receptor P2X, ligand-gated ion channel, 3 (P2rx3), mRNA [NM_145526]
A_51_P116407	Pald1	1.39874	NM_013753	Mus musculus phosphatase domain containing, paladin 1 (Pald1), mRNA [NM_013753]
A_51_P116421	Abcc5	1.35074	NM_013790	Mus musculus ATP-binding cassette, sub-family C (CFTR/MRP), member 5 (Abcc5), transcript variant 1, mRNA [NM_013790]
A_51_P116431		0.978902	XM_006538747	Mus musculus 13 days embryo lung cDNA, RIKEN full-length enriched library, clone:D430024F16 product:similar to DJ50O24.5.1 (NOVEL PROTEIN (TRANSLATION OF CDNA KAT07271 (EM:AK000484))) (HYPOTHETICAL 55.7 KDA PROTEIN) [Homo sapiens], full insert sequence. [AK052446]
A_51_P116447	Xpo6	1.67451	NM_028816	Mus musculus exportin 6 (Xpo6), mRNA [NM_028816]
A_51_P116487	Lsm4	1.47126	NM_015816	Mus musculus LSM4 homolog, U6 small nuclear RNA associated (S. cerevisiae) (Lsm4), mRNA [NM_015816]
A_51_P116581	Ccdc22	1.22304	NM_138603	Mus musculus coiled-coil domain containing 22 (Ccdc22), mRNA [NM_138603]
A_51_P116601	Cfap69	1.49357	NM_172447	Mus musculus cilia and flagella associated protein 69 (Cfap69), mRNA [NM_172447]
A_51_P116609	Tex12	0.708587	NM_025687	Mus musculus testis expressed gene 12 (Tex12), mRNA [NM_025687]
A_51_P116616	Rbm14	1.22691	NM_019869	Mus musculus RNA binding motif protein 14 (Rbm14), mRNA [NM_019869]
A_51_P116636	4933411K16Rik	1.83533	NM_025752	Mus musculus RIKEN cDNA 4933411K16 gene (4933411K16Rik), mRNA [NM_025752]
A_51_P116651	Dpt	2.96596	NM_019759	Mus musculus dermatopontin (Dpt), mRNA [NM_019759]
A_51_P116665		1.21818	AK012880	Mus musculus 10, 11 days embryo whole body cDNA, RIKEN full-length enriched library, clone:2810038F24 product:similar to CADHERIN (FRAGMENT) [Gallus gallus], full insert sequence. [AK012880]
A_51_P116687	1700010I14Rik	1.59295	NM_025851	Mus musculus RIKEN cDNA 1700010I14 gene (1700010I14Rik), mRNA [NM_025851]
A_51_P116755	Cap2	0.602722	NM_026056	Mus musculus CAP, adenylate cyclase-associated protein, 2 (yeast) (Cap2), mRNA [NM_026056]
A_51_P116796	Crygc	0.708587	NM_007775	Mus musculus crystallin, gamma C (Crygc), transcript variant 1, mRNA [NM_007775]
A_51_P116813	Cyp17a1	0.864113	NM_007809	Mus musculus cytochrome P450, family 17, subfamily a, polypeptide 1 (Cyp17a1), mRNA [NM_007809]
A_51_P116889	Olfr92	0.708587	NM_146456	Mus musculus olfactory receptor 92 (Olfr92), mRNA [NM_146456]
A_51_P116906	Rapgef3	1.01631	NM_144850	Mus musculus Rap guanine nucleotide exchange factor (GEF) 3 (Rapgef3), transcript variant 2, mRNA [NM_144850]
A_51_P116932	Lad1	1.04151	NM_133664	Mus musculus ladinin (Lad1), mRNA [NM_133664]
A_51_P117087	Kcnip1	0.708587	NM_027398	Mus musculus Kv channel-interacting protein 1 (Kcnip1), transcript variant B, mRNA [NM_027398]
A_51_P117109	Ilvbl	1.3202	NM_173751	Mus musculus ilvB (bacterial acetolactate synthase)-like (Ilvbl), mRNA [NM_173751]
A_51_P117115	Olfr53	2.01675	NM_146960	Mus musculus olfactory receptor 53 (Olfr53), mRNA [NM_146960]
A_51_P117130	Naga	2.16207	NM_008669	Mus musculus N-acetyl galactosaminidase, alpha (Naga), mRNA [NM_008669]
A_51_P117165	6330409D20Rik	0.961105	NM_027529	Mus musculus RIKEN cDNA 6330409D20 gene (6330409D20Rik), mRNA [NM_027529]
A_51_P117226		2.15341	XM_006509487	PREDICTED: Mus musculus zinc finger, DHHC domain containing 2 (Zdhhc2), transcript variant X2, mRNA [XM_006509487]
A_51_P117236	Zfp354a	1.08098	NM_009329	Mus musculus zinc finger protein 354A (Zfp354a), mRNA [NM_009329]
A_51_P117477	Slc27a1	1.28393	NM_011977	Mus musculus solute carrier family 27 (fatty acid transporter), member 1 (Slc27a1), mRNA [NM_011977]
A_51_P117581	Cables1	0.91793	NM_022021	Mus musculus CDK5 and Abl enzyme substrate 1 (Cables1), transcript variant 2, mRNA [NM_022021]
A_51_P117604	Rab5a	1.34404	NM_025887	Mus musculus RAB5A, member RAS oncogene family (Rab5a), mRNA [NM_025887]
A_51_P117618	Ethe1	1.50149	NM_023154	Mus musculus ethylmalonic encephalopathy 1 (Ethe1), mRNA [NM_023154]
A_51_P117640	5830468F06Rik	1.1935	AK018042	Mus musculus adult male thymus cDNA, RIKEN full-length enriched library, clone:5830468F06 product:unclassifiable, full insert sequence. [AK018042]
A_51_P117739	Figf	1.53875	NM_010216	Mus musculus c-fos induced growth factor (Figf), mRNA [NM_010216]
A_51_P117794	Bik	1.2137	NM_007546	Mus musculus BCL2-interacting killer (Bik), mRNA [NM_007546]
A_51_P117865	Fam20c	3.3077	NM_030565	Mus musculus family with sequence similarity 20, member C (Fam20c), mRNA [NM_030565]
A_51_P117881	Leap2	0.708587	NM_153069	Mus musculus liver-expressed antimicrobial peptide 2 (Leap2), mRNA [NM_153069]
A_51_P117903		1.30595	BC092269	Mus musculus mRNA for IgM heavy chain VDJ region, strain BALB/c, clone 71.20. [HF569576]
A_51_P117995	Pfkm	1.04425	NM_021514	Mus musculus phosphofructokinase, muscle (Pfkm), transcript variant 2, mRNA [NM_021514]
A_51_P118132	Skil	1.39722	NM_011386	Mus musculus SKI-like (Skil), transcript variant 1, mRNA [NM_011386]
A_51_P118168	Zbtb43	0.929832	NM_027947	Mus musculus zinc finger and BTB domain containing 43 (Zbtb43), transcript variant 1, mRNA [NM_027947]
A_51_P118188	Lmo3	0.792701	NM_207222	Mus musculus LIM domain only 3 (Lmo3), mRNA [NM_207222]
A_51_P118223	Gm1943	1.98503	NR_002928	Mus musculus predicted gene 1943 (Gm1943), non-coding RNA [NR_002928]
A_51_P118400	Themis3	0.708587	NM_028998	Mus musculus thymocyte selection associated family member 3 (Themis3), mRNA [NM_028998]
A_51_P118539	2700049A03Rik	1.39785	NM_001163378	Mus musculus RIKEN cDNA 2700049A03 gene (2700049A03Rik), transcript variant 1, mRNA [NM_001163378]
A_51_P118603	Wdr82	1.47599	NM_029896	Mus musculus WD repeat domain containing 82 (Wdr82), mRNA [NM_029896]
A_51_P118650	Wdr6	1.3291	NM_031392	Mus musculus WD repeat domain 6 (Wdr6), mRNA [NM_031392]
A_51_P118742	Drg2	1.51218	NM_021354	Mus musculus developmentally regulated GTP binding protein 2 (Drg2), mRNA [NM_021354]
A_51_P118763	Ahctf1	1.15871	NM_026375	Mus musculus AT hook containing transcription factor 1 (Ahctf1), mRNA [NM_026375]
A_51_P118765	Eef1a1	1.02964	NM_010106	Mus musculus eukaryotic translation elongation factor 1 alpha 1 (Eef1a1), mRNA [NM_010106]
A_51_P118779	Ap5z1	1.61707	NM_172725	Mus musculus adaptor-related protein complex 5, zeta 1 subunit (Ap5z1), mRNA [NM_172725]
A_51_P118885	Amacr	1.15345	NM_008537	Mus musculus alpha-methylacyl-CoA racemase (Amacr), mRNA [NM_008537]
A_51_P119031	Naa30	1.17908	NM_001081430	Mus musculus N(alpha)-acetyltransferase 30, NatC catalytic subunit (Naa30), mRNA [NM_001081430]
A_51_P119039	Npy5r	0.708587	NM_016708	Mus musculus neuropeptide Y receptor Y5 (Npy5r), mRNA [NM_016708]
A_51_P119358	1700003F12Rik	0.708587	NM_029305	Mus musculus RIKEN cDNA 1700003F12 gene (1700003F12Rik), mRNA [NM_029305]
A_51_P119401	Tug1	1.89098	NR_002322	Mus musculus taurine upregulated gene 1 (Tug1), transcript variant b, long non-coding RNA [NR_002322]
A_51_P119429	Nckap1l	2.133	NM_153505	Mus musculus NCK associated protein 1 like (Nckap1l), mRNA [NM_153505]
A_51_P119544	Aga	1.60289	NM_001005847	Mus musculus aspartylglucosaminidase (Aga), transcript variant 1, mRNA [NM_001005847]
A_51_P119588	Toporsos	1.34349	AK008077	Mus musculus adult male small intestine cDNA, RIKEN full-length enriched library, clone:2010003O02 product:RIKEN cDNA 2010003O02 gene, full insert sequence. [AK008077]
A_51_P119597	Ap3b1	1.30322	NM_009680	Mus musculus adaptor-related protein complex 3, beta 1 subunit (Ap3b1), mRNA [NM_009680]
A_51_P120066	9330151L19Rik	1.43627	NR_033222	Mus musculus RIKEN cDNA 9330151L19 gene (9330151L19Rik), long non-coding RNA [NR_033222]
A_51_P120093	Snx10	2.02406	NM_028035	Mus musculus sorting nexin 10 (Snx10), transcript variant 1, mRNA [NM_028035]
A_51_P120254	Fbxl8	1.24944	NM_015821	Mus musculus F-box and leucine-rich repeat protein 8 (Fbxl8), mRNA [NM_015821]
A_51_P120295	Cyp2d26	1.37034	NM_029562	Mus musculus cytochrome P450, family 2, subfamily d, polypeptide 26 (Cyp2d26), mRNA [NM_029562]
A_51_P120356		0.708587	BC150838	Mus musculus RIKEN cDNA 2510027J23 gene, mRNA (cDNA clone MGC:183749 IMAGE:9087749), complete cds. [BC150838]
A_51_P120388	Snx31	0.708587	NM_025712	Mus musculus sorting nexin 31 (Snx31), mRNA [NM_025712]
A_51_P120398	Asb17	0.708587	NM_025758	Mus musculus ankyrin repeat and SOCS box-containing 17 (Asb17), mRNA [NM_025758]
A_51_P120461	Mina	1.30694	NM_025910	Mus musculus myc induced nuclear antigen (Mina), mRNA [NM_025910]
A_51_P120589	Olfr181	0.190425	NM_146999	Mus musculus olfactory receptor 181 (Olfr181), mRNA [NM_146999]
A_51_P120615	Rabl3	1.31358	NM_001042499	Mus musculus RAB, member RAS oncogene family-like 3 (Rabl3), mRNA [NM_001042499]
A_51_P120717	Lmnb1	1.34742	NM_010721	Mus musculus lamin B1 (Lmnb1), mRNA [NM_010721]
A_51_P120729	Polr2f	1.34321	NM_027231	Mus musculus polymerase (RNA) II (DNA directed) polypeptide F (Polr2f), mRNA [NM_027231]
A_51_P120785		1.09113	BC127031	Mus musculus melanoma antigen, family A, 7, mRNA (cDNA clone IMAGE:40049194), partial cds. [BC127031]
A_51_P120823	Olfr868	1.72507	NM_146559	Mus musculus olfactory receptor 868 (Olfr868), mRNA [NM_146559]
A_51_P120830	Mmp10	1.08622	NM_019471	Mus musculus matrix metallopeptidase 10 (Mmp10), mRNA [NM_019471]
A_51_P120875	Olfr713	1.85621	NM_147034	Mus musculus olfactory receptor 713 (Olfr713), mRNA [NM_147034]
A_51_P121031	March1	1.78718	NM_175188	Mus musculus membrane-associated ring finger (C3HC4) 1 (March1), transcript variant 3, mRNA [NM_175188]
A_51_P121086	Vmn1r45	0.708587	NM_011684	Mus musculus vomeronasal 1 receptor 45 (Vmn1r45), mRNA [NM_011684]
A_51_P121179	Fam132b	2.49327	NM_173395	Mus musculus family with sequence similarity 132, member B (Fam132b), mRNA [NM_173395]
A_51_P121198	Arl10	0.755944	NM_019968	Mus musculus ADP-ribosylation factor-like 10 (Arl10), mRNA [NM_019968]
A_51_P121228	Ascc2	1.23061	NM_029291	Mus musculus activating signal cointegrator 1 complex subunit 2 (Ascc2), mRNA [NM_029291]
A_51_P121252	Ints4	0.924068	NM_027256	Mus musculus integrator complex subunit 4 (Ints4), mRNA [NM_027256]
A_51_P121275	Cenpo	1.51268	NM_134046	Mus musculus centromere protein O (Cenpo), mRNA [NM_134046]
A_51_P121302	Them4	1.30934	NM_029431	Mus musculus thioesterase superfamily member 4 (Them4), mRNA [NM_029431]
A_51_P121390	Anapc11	1.33715	NM_001038230	Mus musculus anaphase promoting complex subunit 11 (Anapc11), transcript variant 1, mRNA [NM_001038230]
A_51_P121412	Slc35a4	1.61009	NM_026404	Mus musculus solute carrier family 35, member A4 (Slc35a4), transcript variant 1, mRNA [NM_026404]
A_51_P121447	1110038F14Rik	1.26622	NM_054099	Mus musculus RIKEN cDNA 1110038F14 gene (1110038F14Rik), mRNA [NM_054099]
A_51_P121455	Slc25a39	1.96483	NM_026542	Mus musculus solute carrier family 25, member 39 (Slc25a39), mRNA [NM_026542]
A_51_P121466	Tab1	0.991317	NM_025609	Mus musculus TGF-beta activated kinase 1/MAP3K7 binding protein 1 (Tab1), mRNA [NM_025609]
A_51_P121607	4930546C10Rik	1.27822	NR_038051	Mus musculus RIKEN cDNA 4930546C10 gene (4930546C10Rik), long non-coding RNA [NR_038051]
A_51_P121818	Prkag1	1.38263	NM_016781	Mus musculus protein kinase, AMP-activated, gamma 1 non-catalytic subunit (Prkag1), mRNA [NM_016781]
A_51_P121891	Rac2	1.63836	NM_009008	Mus musculus RAS-related C3 botulinum substrate 2 (Rac2), mRNA [NM_009008]
A_51_P121915	BC089597	0.133296	NM_145424	Mus musculus cDNA sequence BC089597 (BC089597), mRNA [NM_145424]
A_51_P121962	Adgrl3	1.07987	AK051766	Mus musculus 12 days embryo spinal ganglion cDNA, RIKEN full-length enriched library, clone:D130075K09 product:CALCIUM-INDEPENDENT ALPHA-LATROTOXIN RECEPTOR 3 PRECURSOR (LATROPHILIN 3) (LRP3) (CIRL) (CL3) (LPH3) homolog [Rattus norvegicus], full insert sequence. [AK051766]
A_51_P122033	Olfr154	0.708587	NM_013728	Mus musculus olfactory receptor 154 (Olfr154), mRNA [NM_013728]
A_51_P122035	Nipa1	1.33747	NM_153578	Mus musculus non imprinted in Prader-Willi/Angelman syndrome 1 homolog (human) (Nipa1), mRNA [NM_153578]
A_51_P122055	Vwa7	1.3106	NM_138582	Mus musculus von Willebrand factor A domain containing 7 (Vwa7), mRNA [NM_138582]
A_51_P122085	Usp20	1.10667	NM_028846	Mus musculus ubiquitin specific peptidase 20 (Usp20), mRNA [NM_028846]
A_51_P122141	Mamstr	1.89926	NM_172418	Mus musculus MEF2 activating motif and SAP domain containing transcriptional regulator (Mamstr), mRNA [NM_172418]
A_51_P122238	Uchl5	1.4824	NM_019562	Mus musculus ubiquitin carboxyl-terminal esterase L5 (Uchl5), transcript variant 1, mRNA [NM_019562]
A_51_P122246	Creld2	1.2803	NM_029720	Mus musculus cysteine-rich with EGF-like domains 2 (Creld2), mRNA [NM_029720]
A_51_P122352	Ppm1h	0.800486	NM_176919	Mus musculus protein phosphatase 1H (PP2C domain containing) (Ppm1h), transcript variant 2, mRNA [NM_176919]
A_51_P122425	Ctf1	1.45245	NM_007795	Mus musculus cardiotrophin 1 (Ctf1), transcript variant 1, mRNA [NM_007795]
A_51_P122452	Olfr1511	0.708587	NM_146271	Mus musculus olfactory receptor 1511 (Olfr1511), mRNA [NM_146271]
A_51_P122582	Daglb	1.4085	NM_144915	Mus musculus diacylglycerol lipase, beta (Daglb), mRNA [NM_144915]
A_51_P122649	Degs2	0.812459	NM_027299	Mus musculus degenerative spermatocyte homolog 2 (Drosophila), lipid desaturase (Degs2), transcript variant 1, mRNA [NM_027299]
A_51_P122660	Liph	1.10664	NM_153404	Mus musculus lipase, member H (Liph), transcript variant 2, mRNA [NM_153404]
A_51_P122723	Grpel1	1.76262	NM_024478	Mus musculus GrpE-like 1, mitochondrial (Grpel1), mRNA [NM_024478]
A_51_P122740	Slc37a3	1.34611	NM_028123	Mus musculus solute carrier family 37 (glycerol-3-phosphate transporter), member 3 (Slc37a3), mRNA [NM_028123]
A_51_P122845	Naa50	1.55527	NM_028108	Mus musculus N(alpha)-acetyltransferase 50, NatE catalytic subunit (Naa50), mRNA [NM_028108]
A_51_P122855	Pax5	0.708587	NM_008782	Mus musculus paired box 5 (Pax5), mRNA [NM_008782]
A_51_P123017	Gmcl1	1.55222	NM_011818	Mus musculus germ cell-less homolog 1 (Drosophila) (Gmcl1), mRNA [NM_011818]
A_51_P123047	Smc1a	1.1162	NM_019710	Mus musculus structural maintenance of chromosomes 1A (Smc1a), mRNA [NM_019710]
A_51_P123077	Nubp1	2.27822	NM_011955	Mus musculus nucleotide binding protein 1 (Nubp1), mRNA [NM_011955]
A_51_P123134	Ercc6l	3.04983	NM_146235	Mus musculus excision repair cross-complementing rodent repair deficiency complementation group 6 like (Ercc6l), mRNA [NM_146235]
A_51_P123262	Lamp5	2.7167	NM_029530	Mus musculus lysosomal-associated membrane protein family, member 5 (Lamp5), mRNA [NM_029530]
A_51_P123297	Ppp1r7	1.27025	NM_023200	Mus musculus protein phosphatase 1, regulatory (inhibitor) subunit 7 (Ppp1r7), mRNA [NM_023200]
A_51_P123314	Olfr74	0.694541	NM_054091	Mus musculus olfactory receptor 74 (Olfr74), mRNA [NM_054091]
A_51_P123320		3.67897	AK019493	Mus musculus 0 day neonate skin cDNA, RIKEN full-length enriched library, clone:4632412I06 product:hypothetical protein, full insert sequence. [AK019493]
A_51_P123405	Bub1	3.99581	NM_009772	Mus musculus budding uninhibited by benzimidazoles 1 homolog (S. cerevisiae) (Bub1), transcript variant 2, mRNA [NM_009772]
A_51_P123475	Olfr1209	0.852896	NM_146461	Mus musculus olfactory receptor 1209 (Olfr1209), mRNA [NM_146461]
A_51_P123494	Ttll5	0.708587	AK085566	Mus musculus 0 day neonate kidney cDNA, RIKEN full-length enriched library, clone:D630041K24 product:hypothetical Tubulin-tyrosine ligase containing protein, full insert sequence. [AK085566]
A_51_P123510	Vmn1r58	0.708587	NM_030739	Mus musculus vomeronasal 1 receptor 58 (Vmn1r58), mRNA [NM_030739]
A_51_P123604	Ppwd1	1.31861	NM_172807	Mus musculus peptidylprolyl isomerase domain and WD repeat containing 1 (Ppwd1), mRNA [NM_172807]
A_51_P123625	Irg1	1.16468	NM_008392	Mus musculus immunoresponsive gene 1 (Irg1), mRNA [NM_008392]
A_51_P123655	Kera	0.226965	NM_008438	Mus musculus keratocan (Kera), mRNA [NM_008438]
A_51_P123676	Synpo	1.60566	NM_177340	Mus musculus synaptopodin (Synpo), transcript variant A, mRNA [NM_177340]
A_51_P123705	Dus3l	1.42971	NM_144858	Mus musculus dihydrouridine synthase 3-like (S. cerevisiae) (Dus3l), mRNA [NM_144858]
A_51_P123795	Zfp637	1.35927	NM_177684	Mus musculus zinc finger protein 637 (Zfp637), mRNA [NM_177684]
A_51_P123805	Sbno1	1.60415	NM_001081203	Mus musculus sno, strawberry notch homolog 1 (Drosophila) (Sbno1), mRNA [NM_001081203]
A_51_P123879	Tecrl	1.14587	NM_153801	Mus musculus trans-2,3-enoyl-CoA reductase-like (Tecrl), mRNA [NM_153801]
A_51_P123920	Mydgf	1.58432	NM_080837	Mus musculus myeloid derived growth factor (Mydgf), mRNA [NM_080837]
A_51_P124089	Gtpbp2	1.71711	NM_019581	Mus musculus GTP binding protein 2 (Gtpbp2), transcript variant 1, mRNA [NM_019581]
A_51_P124126	Cyp2d22	1.0472	NM_019823	Mus musculus cytochrome P450, family 2, subfamily d, polypeptide 22 (Cyp2d22), transcript variant 2, mRNA [NM_019823]
A_51_P124236	Olfr381	0.708587	NM_147022	Mus musculus olfactory receptor 381 (Olfr381), mRNA [NM_147022]
A_51_P124254	Col4a1	2.94713	NM_009931	Mus musculus collagen, type IV, alpha 1 (Col4a1), mRNA [NM_009931]
A_51_P124345	Cpne5	0.398314	NM_153166	Mus musculus copine V (Cpne5), mRNA [NM_153166]
A_51_P124535	Mest	4.163	NM_008590	Mus musculus mesoderm specific transcript (Mest), transcript variant 2, mRNA [NM_008590]
A_51_P124568	Mpp1	1.68697	NM_008621	Mus musculus membrane protein, palmitoylated (Mpp1), mRNA [NM_008621]
A_51_P124606	Nat2	1.23806	NM_010874	Mus musculus N-acetyltransferase 2 (arylamine N-acetyltransferase) (Nat2), transcript variant 1, mRNA [NM_010874]
A_51_P124647	Anapc15	1.28553	XM_011241929	PREDICTED: Mus musculus anaphase prompoting complex C subunit 15 (Anapc15), transcript variant X2, mRNA [XM_011241929]
A_51_P124719	Ccdc93	1.71017	NM_001025156	Mus musculus coiled-coil domain containing 93 (Ccdc93), transcript variant 1, mRNA [NM_001025156]
A_51_P124748	Tgfb3	1.60737	NM_009368	Mus musculus transforming growth factor, beta 3 (Tgfb3), mRNA [NM_009368]
A_51_P124798	Tmem192	1.3333	NM_028427	Mus musculus transmembrane protein 192 (Tmem192), transcript variant 1, mRNA [NM_028427]
A_51_P125050	Wdr74	1.40897	NM_134139	Mus musculus WD repeat domain 74 (Wdr74), mRNA [NM_134139]
A_51_P125056	Oxct2a	0.708587	NM_022033	Mus musculus 3-oxoacid CoA transferase 2A (Oxct2a), mRNA [NM_022033]
A_51_P125135	Cdca5	4.89697	NM_026410	Mus musculus cell division cycle associated 5 (Cdca5), mRNA [NM_026410]
A_51_P125183	Coq5	1.00025	NM_026504	Mus musculus coenzyme Q5 homolog, methyltransferase (yeast) (Coq5), mRNA [NM_026504]
A_51_P125205	Aqp1	1.1613	NM_007472	Mus musculus aquaporin 1 (Aqp1), mRNA [NM_007472]
A_51_P125260	Acaa2	1.08753	NM_177470	Mus musculus acetyl-Coenzyme A acyltransferase 2 (mitochondrial 3-oxoacyl-Coenzyme A thiolase) (Acaa2), mRNA [NM_177470]
A_51_P125345	Lce1b	0.708587	NM_026822	Mus musculus late cornified envelope 1B (Lce1b), mRNA [NM_026822]
A_51_P125368	Hars	0.98792	NM_008214	Mus musculus histidyl-tRNA synthetase (Hars), mRNA [NM_008214]
A_51_P125434	Dph1	0.832939	NM_144491	Mus musculus DPH1 homolog (S. cerevisiae) (Dph1), mRNA [NM_144491]
A_51_P125446	Lzic	1.57859	NM_026963	Mus musculus leucine zipper and CTNNBIP1 domain containing (Lzic), mRNA [NM_026963]
A_51_P125467	Igf2r	1.64196	NM_010515	Mus musculus insulin-like growth factor 2 receptor (Igf2r), mRNA [NM_010515]
A_51_P125567	Mettl13	1.35429	NM_144877	Mus musculus methyltransferase like 13 (Mettl13), mRNA [NM_144877]
A_51_P125607	Celf5	1.93099	NM_176954	Mus musculus CUGBP, Elav-like family member 5 (Celf5), mRNA [NM_176954]
A_51_P125648	Vwce	0.708587	NM_027913	Mus musculus von Willebrand factor C and EGF domains (Vwce), mRNA [NM_027913]
A_51_P125679	Rec114	0.708587	NM_028598	Mus musculus REC114 meiotic recombination protein (Rec114), mRNA [NM_028598]
A_51_P125691	Cdca4	2.22062	NM_028023	Mus musculus cell division cycle associated 4 (Cdca4), mRNA [NM_028023]
A_51_P125842	Tmem51	1.19802	NM_145402	Mus musculus transmembrane protein 51 (Tmem51), mRNA [NM_145402]
A_51_P125882	Glp2r	1.11985	NM_175681	Mus musculus glucagon-like peptide 2 receptor (Glp2r), mRNA [NM_175681]
A_51_P125986	Gan	0.909536	NM_001081151	Mus musculus giant axonal neuropathy (Gan), mRNA [NM_001081151]
A_51_P126067	Cd2	1.67381	NM_013486	Mus musculus CD2 antigen (Cd2), mRNA [NM_013486]
A_51_P126089	Olfr1241	0.361881	NM_146455	Mus musculus olfactory receptor 1241 (Olfr1241), mRNA [NM_146455]
A_51_P126177	Map1lc3b	1.15876	NM_026160	Mus musculus microtubule-associated protein 1 light chain 3 beta (Map1lc3b), mRNA [NM_026160]
A_51_P126198	Dapk2	0.965909	NM_010019	Mus musculus death-associated protein kinase 2 (Dapk2), mRNA [NM_010019]
A_51_P126275	Krt6b	0.708587	NM_010669	Mus musculus keratin 6B (Krt6b), mRNA [NM_010669]
A_51_P126302	Rbmx2	1.45488	NM_173376	Mus musculus RNA binding motif protein, X-linked 2 (Rbmx2), mRNA [NM_173376]
A_51_P126337	Fgf12	1.44234	NM_183064	Mus musculus fibroblast growth factor 12 (Fgf12), transcript variant 1, mRNA [NM_183064]
A_51_P126365	Gzmn	0.190165	NM_153052	Mus musculus granzyme N (Gzmn), transcript variant 2, mRNA [NM_153052]
A_51_P126437	Enc1	1.90536	NM_007930	Mus musculus ectodermal-neural cortex 1 (Enc1), mRNA [NM_007930]
A_51_P126525	D230025D16Rik	1.01441	NM_145604	Mus musculus RIKEN cDNA D230025D16 gene (D230025D16Rik), mRNA [NM_145604]
A_51_P126563	Otc	0.708587	NM_008769	Mus musculus ornithine transcarbamylase (Otc), mRNA [NM_008769]
A_51_P126626	Zfp503	1.01534	NM_145459	Mus musculus zinc finger protein 503 (Zfp503), mRNA [NM_145459]
A_51_P126835	Arl14ep	1.13142	NM_001025102	Mus musculus ADP-ribosylation factor-like 14 effector protein (Arl14ep), transcript variant 1, mRNA [NM_001025102]
A_51_P127149	A730013G03Rik	0.708587	XR_035377	PREDICTED: Mus musculus RIKEN cDNA A730013G03 gene (A730013G03Rik), misc_RNA [XR_035377]
A_51_P127176	Cfap61	0.708587	NM_175280	Mus musculus cilia and flagella associated protein 61 (Cfap61), mRNA [NM_175280]
A_51_P127297	Hsd11b1	0.905526	NM_008288	Mus musculus hydroxysteroid 11-beta dehydrogenase 1 (Hsd11b1), transcript variant 1, mRNA [NM_008288]
A_51_P127320	Cabs1	6.58279	NM_027631	Mus musculus calcium binding protein, spermatid specific 1 (Cabs1), mRNA [NM_027631]
A_51_P127334	Zfp91	1.27775	AK018620	Mus musculus adult male cecum cDNA, RIKEN full-length enriched library, clone:9130014I08 product:zinc finger protein 91 (MGI:104854,, full insert sequence. [AK018620]
A_51_P127464	Ppp1r37	2.35088	NM_199149	Mus musculus protein phosphatase 1, regulatory subunit 37 (Ppp1r37), mRNA [NM_199149]
A_51_P127681	Clic4	0.984305	NM_013885	Mus musculus chloride intracellular channel 4 (mitochondrial) (Clic4), mRNA [NM_013885]
A_51_P127738	Scn2a1	1.65923	NM_001099298	Mus musculus sodium channel, voltage-gated, type II, alpha 1 (Scn2a1), mRNA [NM_001099298]
A_51_P127756	Ddx20	1.19503	NM_017397	Mus musculus DEAD (Asp-Glu-Ala-Asp) box polypeptide 20 (Ddx20), mRNA [NM_017397]
A_51_P127841	Pdss1	1.14521	NM_019501	Mus musculus prenyl (solanesyl) diphosphate synthase, subunit 1 (Pdss1), mRNA [NM_019501]
A_51_P127915	Rnasek	1.72423	NM_173742	Mus musculus ribonuclease, RNase K (Rnasek), mRNA [NM_173742]
A_51_P128065	Prcc	0.990599	NM_033573	Mus musculus papillary renal cell carcinoma (translocation-associated) (Prcc), mRNA [NM_033573]
A_51_P128075	Tescl	1.60923	NM_001163810	Mus musculus tescalcin-like (Tescl), mRNA [NM_001163810]
A_51_P128147	Chmp1a	1.44569	NM_145606	Mus musculus charged multivesicular body protein 1A (Chmp1a), mRNA [NM_145606]
A_51_P128320	Muc2	0.708587	NM_023566	Mus musculus mucin 2 (Muc2), mRNA [NM_023566]
A_51_P128336	Serinc5	1.32609	NM_172588	Mus musculus serine incorporator 5 (Serinc5), mRNA [NM_172588]
A_51_P128397	Nr4a3	0.146443	NM_015743	Mus musculus nuclear receptor subfamily 4, group A, member 3 (Nr4a3), transcript variant 1, mRNA [NM_015743]
A_51_P128463	Grrp1	1.61552	NM_001099296	Mus musculus glycine/arginine rich protein 1 (Grrp1), mRNA [NM_001099296]
A_51_P128499	Dennd3	1.53347	NM_001081066	Mus musculus DENN/MADD domain containing 3 (Dennd3), mRNA [NM_001081066]
A_51_P128575	Scgb1a1	0.695292	NM_011681	Mus musculus secretoglobin, family 1A, member 1 (uteroglobin) (Scgb1a1), mRNA [NM_011681]
A_51_P128648	Uqcrc2	1.21529	NM_025899	Mus musculus ubiquinol cytochrome c reductase core protein 2 (Uqcrc2), mRNA [NM_025899]
A_51_P128657	4930533L02Rik	0.708587	AK015957	Mus musculus adult male testis cDNA, RIKEN full-length enriched library, clone:4930533L02 product:hypothetical protein, full insert sequence. [AK015957]
A_51_P128667	Lynx1	0.952755	NM_011838	Mus musculus Ly6/neurotoxin 1 (Lynx1), mRNA [NM_011838]
A_51_P128696	Slc16a8	0.964482	NM_020516	Mus musculus solute carrier family 16 (monocarboxylic acid transporters), member 8 (Slc16a8), mRNA [NM_020516]
A_51_P128775	Zfp84	1.12367	NM_023750	Mus musculus zinc finger protein 84 (Zfp84), mRNA [NM_023750]
A_51_P128876	Ifitm3	1.43666	NM_025378	Mus musculus interferon induced transmembrane protein 3 (Ifitm3), mRNA [NM_025378]
A_51_P128987	Akr1b8	1.97544	NM_008012	Mus musculus aldo-keto reductase family 1, member B8 (Akr1b8), mRNA [NM_008012]
A_51_P129012	B2m	1.59179	NM_009735	Mus musculus beta-2 microglobulin (B2m), mRNA [NM_009735]
A_51_P129100	Sec63	1.42939	NM_153055	Mus musculus SEC63-like (S. cerevisiae) (Sec63), mRNA [NM_153055]
A_51_P129149	Gatad2a	1.49328	NM_145596	Mus musculus GATA zinc finger domain containing 2A (Gatad2a), transcript variant 1, mRNA [NM_145596]
A_51_P129317	Mob4	1.38744	NM_025283	Mus musculus MOB family member 4, phocein (Mob4), mRNA [NM_025283]
A_51_P129360	Pthlh	0.880658	NM_008970	Mus musculus parathyroid hormone-like peptide (Pthlh), mRNA [NM_008970]
A_51_P129435	Arid2	0.731015	NM_175251	Mus musculus AT rich interactive domain 2 (ARID, RFX-like) (Arid2), mRNA [NM_175251]
A_51_P129464	Scd2	1.15659	NM_009128	Mus musculus stearoyl-Coenzyme A desaturase 2 (Scd2), mRNA [NM_009128]
A_51_P129507		0.708587	BC017159	Mus musculus predicted gene, ENSMUSG00000060559, mRNA (cDNA clone IMAGE:4920154), partial cds. [BC017159]
A_51_P129546	Sstr4	1.15988	NM_009219	Mus musculus somatostatin receptor 4 (Sstr4), mRNA [NM_009219]
A_51_P129720	Hectd3	1.36094	NM_175244	Mus musculus HECT domain containing 3 (Hectd3), mRNA [NM_175244]
A_51_P129731	Tmigd1	1.08106	NM_025655	Mus musculus transmembrane and immunoglobulin domain containing 1 (Tmigd1), mRNA [NM_025655]
A_51_P129803	Cacybp	1.66814	NM_009786	Mus musculus calcyclin binding protein (Cacybp), mRNA [NM_009786]
A_51_P129866	Atxn1l	1.05895	NM_001080930	Mus musculus ataxin 1-like (Atxn1l), mRNA [NM_001080930]
A_51_P129962	Cacfd1	4.54943	AK083582	Mus musculus 9 days embryo whole body cDNA, RIKEN full-length enriched library, clone:D030049E23 product:unclassifiable, full insert sequence. [AK083582]
A_51_P130079	Lrmp	2.19016	NM_008511	Mus musculus lymphoid-restricted membrane protein (Lrmp), transcript variant 1, mRNA [NM_008511]
A_51_P130095	Fcgr2b	3.70299	NM_001077189	Mus musculus Fc receptor, IgG, low affinity IIb (Fcgr2b), transcript variant 1, mRNA [NM_001077189]
A_51_P130110	Idh3b	1.35073	NM_130884	Mus musculus isocitrate dehydrogenase 3 (NAD+) beta (Idh3b), mRNA [NM_130884]
A_51_P130332	Hspa12b	1.37915	NM_028306	Mus musculus heat shock protein 12B (Hspa12b), mRNA [NM_028306]
A_51_P130427	Psmd3	1.30244	NM_009439	Mus musculus proteasome (prosome, macropain) 26S subunit, non-ATPase, 3 (Psmd3), mRNA [NM_009439]
A_51_P130447	C920006O11Rik	1.83317	NR_040401	Mus musculus RIKEN cDNA C920006O11 gene (C920006O11Rik), long non-coding RNA [NR_040401]
A_51_P130475	Wnt4	1.46456	NM_009523	Mus musculus wingless-type MMTV integration site family, member 4 (Wnt4), mRNA [NM_009523]
A_51_P130497	Zcchc13	1.26367	NM_029158	Mus musculus zinc finger, CCHC domain containing 13 (Zcchc13), mRNA [NM_029158]
A_51_P130544	Gas5	1.16303	NR_002840	Mus musculus growth arrest specific 5 (Gas5), long non-coding RNA [NR_002840]
A_51_P130546		0.708587	AK006863	Mus musculus adult male testis cDNA, RIKEN full-length enriched library, clone:1700062G21 product:hypothetical protein, full insert sequence. [AK006863]
A_51_P130556	Tmco5b	0.708587	NM_029232	Mus musculus transmembrane and coiled-coil domains 5B (Tmco5b), mRNA [NM_029232]
A_51_P130660	Mrps30	1.46515	NM_021556	Mus musculus mitochondrial ribosomal protein S30 (Mrps30), mRNA [NM_021556]
A_51_P130666	Adk	1.42293	NM_134079	Mus musculus adenosine kinase (Adk), transcript variant 1, mRNA [NM_134079]
A_51_P130727	Fkbp11	1.27409	NM_024169	Mus musculus FK506 binding protein 11 (Fkbp11), mRNA [NM_024169]
A_51_P130757	Acer3	1.59307	NM_025408	Mus musculus alkaline ceramidase 3 (Acer3), mRNA [NM_025408]
A_51_P130808	Tpbpb	0.708587	NM_026429	Mus musculus trophoblast specific protein beta (Tpbpb), mRNA [NM_026429]
A_51_P130824	Cog8	1.03712	NM_139229	Mus musculus component of oligomeric golgi complex 8 (Cog8), mRNA [NM_139229]
A_51_P130905	Gcm1	0.708587	NM_008103	Mus musculus glial cells missing homolog 1 (Drosophila) (Gcm1), mRNA [NM_008103]
A_51_P130917	Chic1	0.666126	NM_009767	Mus musculus cysteine-rich hydrophobic domain 1 (Chic1), mRNA [NM_009767]
A_51_P130994		1.50601	BC005537	Mus musculus cDNA sequence BC005537, mRNA (cDNA clone IMAGE:3589775). [BC005537]
A_51_P131025	Ngdn	1.15253	NM_026890	Mus musculus neuroguidin, EIF4E binding protein (Ngdn), mRNA [NM_026890]
A_51_P131119	Clca2	0.708587	NM_178697	Mus musculus chloride channel calcium activated 2 (Clca2), mRNA [NM_178697]
A_51_P131164	Enkur	0.908415	NM_027728	Mus musculus enkurin, TRPC channel interacting protein (Enkur), mRNA [NM_027728]
A_51_P131216	Usp54	0.474101	NM_030180	Mus musculus ubiquitin specific peptidase 54 (Usp54), mRNA [NM_030180]
A_51_P131235	Ptpn20	1.7486	NM_008978	Mus musculus protein tyrosine phosphatase, non-receptor type 20 (Ptpn20), mRNA [NM_008978]
A_51_P131335	Lrrc66	0.862366	NM_153568	Mus musculus leucine rich repeat containing 66 (Lrrc66), mRNA [NM_153568]
A_51_P131358	Selplg	1.67634	NM_009151	Mus musculus selectin, platelet (p-selectin) ligand (Selplg), mRNA [NM_009151]
A_51_P131408	Tnfrsf12a	3.56358	NM_013749	Mus musculus tumor necrosis factor receptor superfamily, member 12a (Tnfrsf12a), transcript variant 1, mRNA [NM_013749]
A_51_P131442	Dpf1	1.51639	NM_013874	Mus musculus D4, zinc and double PHD fingers family 1 (Dpf1), mRNA [NM_013874]
A_51_P131561	Plet1	2.31515	NM_029639	Mus musculus placenta expressed transcript 1 (Plet1), mRNA [NM_029639]
A_51_P131653	Tsacc	0.949427	NM_029801	Mus musculus TSSK6 activating co-chaperone (Tsacc), mRNA [NM_029801]
A_51_P131751	Olfr1217	0.708587	NM_146901	Mus musculus olfactory receptor 1217 (Olfr1217), mRNA [NM_146901]
A_51_P131800	Cyba	2.76398	NM_007806	Mus musculus cytochrome b-245, alpha polypeptide (Cyba), transcript variant 1, mRNA [NM_007806]
A_51_P131840	Cst12	0.708587	NM_027054	Mus musculus cystatin 12 (Cst12), mRNA [NM_027054]
A_51_P131888	Capns2	0.708587	NM_027112	Mus musculus calpain, small subunit 2 (Capns2), mRNA [NM_027112]
A_51_P131942	Dph5	1.32235	NM_027193	Mus musculus DPH5 homolog (S. cerevisiae) (Dph5), mRNA [NM_027193]
A_51_P132013	Cysltr2	1.10546	NM_133720	Mus musculus cysteinyl leukotriene receptor 2 (Cysltr2), transcript variant 1, mRNA [NM_133720]
A_51_P132081	Rsl1	1.14123	NM_001013769	Mus musculus regulator of sex limited protein 1 (Rsl1), mRNA [NM_001013769]
A_51_P132101	Olfr958	0.708587	NM_146330	Mus musculus olfactory receptor 958 (Olfr958), mRNA [NM_146330]
A_51_P132170	Ccdc141	0.868879	NM_001025576	Mus musculus coiled-coil domain containing 141 (Ccdc141), mRNA [NM_001025576]
A_51_P132388	Akt3	0.800897	NM_011785	Mus musculus thymoma viral proto-oncogene 3 (Akt3), mRNA [NM_011785]
A_51_P132400	Krtap14	0.708587	NM_013707	Mus musculus keratin associated protein 14 (Krtap14), mRNA [NM_013707]
A_51_P132459	Rpl27a	0.978244	NM_011975	Mus musculus ribosomal protein L27A (Rpl27a), mRNA [NM_011975]
A_51_P132483	1700013H16Rik	0.708587	NM_001200013	Mus musculus RIKEN cDNA 1700013H16 gene (1700013H16Rik), mRNA [NM_001200013]
A_51_P132491	4930474N05Rik	0.708587	NM_175008	Mus musculus RIKEN cDNA 4930474N05 gene (4930474N05Rik), mRNA [NM_175008]
A_51_P132685	Alppl2	1.54655	NM_007433	Mus musculus alkaline phosphatase, placental-like 2 (Alppl2), mRNA [NM_007433]
A_51_P132718	2310010J17Rik	0.933383	NR_046006	Mus musculus RIKEN cDNA 2310010J17 gene (2310010J17Rik), transcript variant 1, long non-coding RNA [NR_046006]
A_51_P132978	Idh1	1.12197	NM_010497	Mus musculus isocitrate dehydrogenase 1 (NADP+), soluble (Idh1), transcript variant 2, mRNA [NM_010497]
A_51_P133052	Glyr1	1.3778	NM_001079814	Mus musculus glyoxylate reductase 1 homolog (Arabidopsis) (Glyr1), transcript variant 1, mRNA [NM_001079814]
A_51_P133060	Kif7	0.910754	NM_010626	Mus musculus kinesin family member 7 (Kif7), transcript variant 2, mRNA [NM_010626]
A_51_P133097	Gm4013	1.13041	NR_033452	Mus musculus predicted gene 4013 (Gm4013), long non-coding RNA [NR_033452]
A_51_P133137	Kif20a	6.07038	NM_009004	Mus musculus kinesin family member 20A (Kif20a), transcript variant 3, mRNA [NM_009004]
A_51_P133369	Scly	1.27846	NM_016717	Mus musculus selenocysteine lyase (Scly), mRNA [NM_016717]
A_51_P133422		1.1881	AK040577	Mus musculus 0 day neonate thymus cDNA, RIKEN full-length enriched library, clone:A430107G18 product:hypothetical protein, full insert sequence. [AK040577]
A_51_P133562	Serpina6	1.08272	NM_007618	Mus musculus serine (or cysteine) peptidase inhibitor, clade A, member 6 (Serpina6), mRNA [NM_007618]
A_51_P133582	Cbx4	1.13716	NM_007625	Mus musculus chromobox 4 (Cbx4), mRNA [NM_007625]
A_51_P133612	Cdt1	3.03313	NM_026014	Mus musculus chromatin licensing and DNA replication factor 1 (Cdt1), mRNA [NM_026014]
A_51_P133638	3110021A11Rik	1.79717	NR_030776	Mus musculus RIKEN cDNA 3110021A11 gene (3110021A11Rik), long non-coding RNA [NR_030776]
A_51_P133651	Gtf2a1	0.878059	NM_031391	Mus musculus general transcription factor II A, 1 (Gtf2a1), transcript variant 1, mRNA [NM_031391]
A_51_P133684	Csrp3	0.194654	NM_013808	Mus musculus cysteine and glycine-rich protein 3 (Csrp3), transcript variant 1, mRNA [NM_013808]
A_51_P133747	Ppp1r3e	1.88379	NM_001167908	Mus musculus protein phosphatase 1, regulatory (inhibitor) subunit 3E (Ppp1r3e), mRNA [NM_001167908]
A_51_P133761	Adgrb3	0.708587	NM_175642	Mus musculus adhesion G protein-coupled receptor B3 (Adgrb3), mRNA [NM_175642]
A_51_P133792	Prickle3	1.03929	NM_001290624	Mus musculus prickle homolog 3 (Drosophila) (Prickle3), mRNA [NM_001290624]
A_51_P133884	Cd209a	1.53006	NM_133238	Mus musculus CD209a antigen (Cd209a), mRNA [NM_133238]
A_51_P133911	Olfr1043	0.708587	NM_146577	Mus musculus olfactory receptor 1043 (Olfr1043), mRNA [NM_146577]
A_51_P133920	Lmln	1.45698	NM_172823	Mus musculus leishmanolysin-like (metallopeptidase M8 family) (Lmln), mRNA [NM_172823]
A_51_P134007	Ncl	1.44853	NM_010880	Mus musculus nucleolin (Ncl), mRNA [NM_010880]
A_51_P134030	Oas1e	1.79687	NM_145210	Mus musculus 2'-5' oligoadenylate synthetase 1E (Oas1e), mRNA [NM_145210]
A_51_P134062	Stxbp2	1.45584	NM_011503	Mus musculus syntaxin binding protein 2 (Stxbp2), mRNA [NM_011503]
A_51_P134142	Cyp2c70	2.32973	NM_145499	Mus musculus cytochrome P450, family 2, subfamily c, polypeptide 70 (Cyp2c70), mRNA [NM_145499]
A_51_P134262	1700052K11Rik	1.32524	NR_027956	Mus musculus RIKEN cDNA 1700052K11 gene (1700052K11Rik), long non-coding RNA [NR_027956]
A_51_P134301	Pfdn5	1.1078	NM_027044	Mus musculus prefoldin 5 (Pfdn5), mRNA [NM_027044]
A_51_P134452	Lpar3	0.810617	NM_022983	Mus musculus lysophosphatidic acid receptor 3 (Lpar3), mRNA [NM_022983]
A_51_P134551	Coq9	1.84436	NM_026452	Mus musculus coenzyme Q9 homolog (yeast) (Coq9), mRNA [NM_026452]
A_51_P134627	Asb13	1.14886	NM_178283	Mus musculus ankyrin repeat and SOCS box-containing 13 (Asb13), transcript variant 1, mRNA [NM_178283]
A_51_P134785	Olfr1176	0.708587	NM_146771	Mus musculus olfactory receptor 1176 (Olfr1176), mRNA [NM_146771]
A_51_P134812	Chac1	1.2378	NM_026929	Mus musculus ChaC, cation transport regulator 1 (Chac1), mRNA [NM_026929]
A_51_P134923	Rnf148	1.01546	NM_027754	Mus musculus ring finger protein 148 (Rnf148), mRNA [NM_027754]
A_51_P134972	Shkbp1	1.23475	NM_138676	Mus musculus Sh3kbp1 binding protein 1 (Shkbp1), mRNA [NM_138676]
A_51_P135004	Zfp212	1.09011	NM_145576	Mus musculus Zinc finger protein 212 (Zfp212), transcript variant 1, mRNA [NM_145576]
A_51_P135037	Preb	1.02475	NM_016703	Mus musculus prolactin regulatory element binding (Preb), transcript variant 1, mRNA [NM_016703]
A_51_P135118	Krtap13-1	0.708587	NM_183189	Mus musculus keratin associated protein 13-1 (Krtap13-1), mRNA [NM_183189]
A_51_P135268	Corin	1.71133	NM_016869	Mus musculus corin (Corin), transcript variant 1, mRNA [NM_016869]
A_51_P135340	Panx1	1.5487	NM_019482	Mus musculus pannexin 1 (Panx1), mRNA [NM_019482]
A_51_P135357	Sike1	2.17506	NM_025679	Mus musculus suppressor of IKBKE 1 (Sike1), mRNA [NM_025679]
A_51_P135389	Zfp474	0.904971	NM_025749	Mus musculus zinc finger protein 474 (Zfp474), mRNA [NM_025749]
A_51_P135517	Coch	0.708587	NM_007728	Mus musculus coagulation factor C homolog (Limulus polyphemus) (Coch), transcript variant 1, mRNA [NM_007728]
A_51_P135654	Eif4ebp2	1.94236	NM_010124	Mus musculus eukaryotic translation initiation factor 4E binding protein 2 (Eif4ebp2), mRNA [NM_010124]
A_51_P135732	Ccdc136	1.72119	NM_001201378	Mus musculus coiled-coil domain containing 136 (Ccdc136), transcript variant 2, mRNA [NM_001201378]
A_51_P135939	Rnf219	1.74537	NM_026047	Mus musculus ring finger protein 219 (Rnf219), mRNA [NM_026047]
A_51_P136022	Ube2v2	1.26423	NM_023585	Mus musculus ubiquitin-conjugating enzyme E2 variant 2 (Ube2v2), transcript variant 1, mRNA [NM_023585]
A_51_P136294	Ms4a4b	2.17437	NM_021718	Mus musculus membrane-spanning 4-domains, subfamily A, member 4B (Ms4a4b), mRNA [NM_021718]
A_51_P136303	Cyp4f15	0.637285	NM_134127	Mus musculus cytochrome P450, family 4, subfamily f, polypeptide 15 (Cyp4f15), mRNA [NM_134127]
A_51_P136337	Galm	1.22519	NM_176963	Mus musculus galactose mutarotase (Galm), mRNA [NM_176963]
A_51_P136355	Gng11	1.23321	NM_025331	Mus musculus guanine nucleotide binding protein (G protein), gamma 11 (Gng11), mRNA [NM_025331]
A_51_P136411	Dgki	0.708587	NM_001081206	Mus musculus diacylglycerol kinase, iota (Dgki), mRNA [NM_001081206]
A_51_P136441	Nudt12	0.669167	NM_026497	Mus musculus nudix (nucleoside diphosphate linked moiety X)-type motif 12 (Nudt12), mRNA [NM_026497]
A_51_P136460	Zmat2	1.90262	NM_025594	Mus musculus zinc finger, matrin type 2 (Zmat2), mRNA [NM_025594]
A_51_P136508	Avp	0.708587	NM_009732	Mus musculus arginine vasopressin (Avp), mRNA [NM_009732]
A_51_P136521	Lypd2	0.467693	NM_026671	Mus musculus Ly6/Plaur domain containing 2 (Lypd2), mRNA [NM_026671]
A_51_P136589	Olfr796	0.708587	NM_146931	Mus musculus olfactory receptor 796 (Olfr796), mRNA [NM_146931]
A_51_P136620	Olfr921	2.58661	NM_146782	Mus musculus olfactory receptor 921 (Olfr921), mRNA [NM_146782]
A_51_P136680	Krtap31-1	1.61061	NM_027568	Mus musculus keratin associated protein 31-1 (Krtap31-1), mRNA [NM_027568]
A_51_P136699	Ttc7b	1.68354	NM_001033213	Mus musculus tetratricopeptide repeat domain 7B (Ttc7b), mRNA [NM_001033213]
A_51_P136729	Idh3g	1.3656	NM_008323	Mus musculus isocitrate dehydrogenase 3 (NAD+), gamma (Idh3g), mRNA [NM_008323]
A_51_P136781	Pnliprp1	0.579148	NM_018874	Mus musculus pancreatic lipase related protein 1 (Pnliprp1), mRNA [NM_018874]
A_51_P136792	Calcoco1	0.701702	NM_026192	Mus musculus calcium binding and coiled coil domain 1 (Calcoco1), mRNA [NM_026192]
A_51_P136803	Kif9	1.20394	NM_010628	Mus musculus kinesin family member 9 (Kif9), transcript variant 2, mRNA [NM_010628]
A_51_P136845	Usp19	1.33051	NM_027804	Mus musculus ubiquitin specific peptidase 19 (Usp19), transcript variant 1, mRNA [NM_027804]
A_51_P136870		1.76967	AK030022	Mus musculus adult male testis cDNA, RIKEN full-length enriched library, clone:4932416C15 product:hypothetical Ankyrin repeat profile/Serine-rich region/Ankyrin-repeat/Ankyrin repeat region circular profile/Yeast DNA-binding domain containing protein, full insert sequence. [AK030022]
A_51_P136888	Rb1	1.5037	NM_009029	Mus musculus retinoblastoma 1 (Rb1), mRNA [NM_009029]
A_51_P137007	Zw10	1.5621	NM_012039	Mus musculus zw10 kinetochore protein (Zw10), mRNA [NM_012039]
A_51_P137029	Plce1	1.10644	NM_019588	Mus musculus phospholipase C, epsilon 1 (Plce1), mRNA [NM_019588]
A_51_P137094	Sall2	1.50188	NM_015772	Mus musculus sal-like 2 (Drosophila) (Sall2), transcript variant 1, mRNA [NM_015772]
A_51_P137111	Chek2	4.25162	NM_016681	Mus musculus checkpoint kinase 2 (Chek2), mRNA [NM_016681]
A_51_P137121	Mybph	6.97542	NM_016749	Mus musculus myosin binding protein H (Mybph), mRNA [NM_016749]
A_51_P137168	Smarcal1	1.20771	AF088884	Mus musculus HepA-related protein Harp mRNA, complete cds. [AF088884]
A_51_P137184	Fam209	1.44506	NM_029608	Mus musculus family with sequence similarity 209 (Fam209), mRNA [NM_029608]
A_51_P137336	Cdh1	1.12163	NM_009864	Mus musculus cadherin 1 (Cdh1), mRNA [NM_009864]
A_51_P137388	Zadh2	1.27023	NM_146090	Mus musculus zinc binding alcohol dehydrogenase, domain containing 2 (Zadh2), mRNA [NM_146090]
A_51_P137419	Cst7	1.20841	NM_009977	Mus musculus cystatin F (leukocystatin) (Cst7), mRNA [NM_009977]
A_51_P137452	Cyp2g1	1.24533	NM_013809	Mus musculus cytochrome P450, family 2, subfamily g, polypeptide 1 (Cyp2g1), mRNA [NM_013809]
A_51_P137560	Etv2	0.708587	NM_007959	Mus musculus ets variant 2 (Etv2), mRNA [NM_007959]
A_51_P137604	Fcna	1.76323	NM_007995	Mus musculus ficolin A (Fcna), mRNA [NM_007995]
A_51_P137611	Card14	1.06878	NM_130886	Mus musculus caspase recruitment domain family, member 14 (Card14), mRNA [NM_130886]
A_51_P137709	Calml3	2.2511	NM_027416	Mus musculus calmodulin-like 3 (Calml3), mRNA [NM_027416]
A_51_P137742	Vmn1r75	0.708587	NM_134207	Mus musculus vomeronasal 1 receptor 75 (Vmn1r75), mRNA [NM_134207]
A_51_P137778	5730507C01Rik	1.59562	NM_001033157	Mus musculus RIKEN cDNA 5730507C01 gene (5730507C01Rik), transcript variant 2, mRNA [NM_001033157]
A_51_P137800	Papl	0.708587	NM_175319	Mus musculus iron/zinc purple acid phospatase-like (Papl), mRNA [NM_175319]
A_51_P137913	Slc17a7	0.708587	NM_182993	Mus musculus solute carrier family 17 (sodium-dependent inorganic phosphate cotransporter), member 7 (Slc17a7), mRNA [NM_182993]
A_51_P138044	Foxo1	1.26041	NM_019739	Mus musculus forkhead box O1 (Foxo1), mRNA [NM_019739]
A_51_P138060	Rnf13	1.21184	NM_011883	Mus musculus ring finger protein 13 (Rnf13), transcript variant 2, mRNA [NM_011883]
A_51_P138141	Angel2	1.09766	NM_021421	Mus musculus angel homolog 2 (Drosophila) (Angel2), transcript variant 1, mRNA [NM_021421]
A_51_P138538	Eif1b	1.07362	NM_026892	Mus musculus eukaryotic translation initiation factor 1B (Eif1b), mRNA [NM_026892]
A_51_P138705	Prm2	1.16867	NM_008933	Mus musculus protamine 2 (Prm2), mRNA [NM_008933]
A_51_P138760	Abcd4	1.71717	NM_008992	Mus musculus ATP-binding cassette, sub-family D (ALD), member 4 (Abcd4), mRNA [NM_008992]
A_51_P138772	Ddx27	1.56375	NM_153065	Mus musculus DEAD (Asp-Glu-Ala-Asp) box polypeptide 27 (Ddx27), mRNA [NM_153065]
A_51_P138790	Plekhf2	2.00507	NM_175175	Mus musculus pleckstrin homology domain containing, family F (with FYVE domain) member 2 (Plekhf2), mRNA [NM_175175]
A_51_P138807		1.21435	AK006001	Mus musculus adult male testis cDNA, RIKEN full-length enriched library, clone:1700015L13 product:hypothetical protein, full insert sequence. [AK006001]
A_51_P138859	Tmem68	1.41023	NM_028097	Mus musculus transmembrane protein 68 (Tmem68), mRNA [NM_028097]
A_51_P138879	Zgpat	1.31684	NM_144894	Mus musculus zinc finger, CCCH-type with G patch domain (Zgpat), transcript variant 1, mRNA [NM_144894]
A_51_P138895	Ccdc102a	1.54873	NM_001033533	Mus musculus coiled-coil domain containing 102A (Ccdc102a), mRNA [NM_001033533]
A_51_P138923	Peg12	1.09663	NM_013788	Mus musculus paternally expressed 12 (Peg12), mRNA [NM_013788]
A_51_P139030	Slc38a3	0.719236	NM_023805	Mus musculus solute carrier family 38, member 3 (Slc38a3), transcript variant 1, mRNA [NM_023805]
A_51_P139069	Wdr45	1.18751	NM_172372	Mus musculus WD repeat domain 45 (Wdr45), transcript variant 2, mRNA [NM_172372]
A_51_P139096	1700122O11Rik	1.2522	NM_029689	Mus musculus RIKEN cDNA 1700122O11 gene (1700122O11Rik), mRNA [NM_029689]
A_51_P139108	Cpxm1	2.90495	NM_019696	Mus musculus carboxypeptidase X 1 (M14 family) (Cpxm1), mRNA [NM_019696]
A_51_P139184	Fank1	0.868473	NM_025850	Mus musculus fibronectin type 3 and ankyrin repeat domains 1 (Fank1), mRNA [NM_025850]
A_51_P139320	Pcbd1	1.56066	NM_025273	Mus musculus pterin 4 alpha carbinolamine dehydratase/dimerization cofactor of hepatocyte nuclear factor 1 alpha (TCF1) 1 (Pcbd1), mRNA [NM_025273]
A_51_P139349	1700012P22Rik	0.708587	NM_027056	Mus musculus RIKEN cDNA 1700012P22 gene (1700012P22Rik), mRNA [NM_027056]
A_51_P139400	Taf1	1.02891	NM_001290729	Mus musculus TAF1 RNA polymerase II, TATA box binding protein (TBP)-associated factor (Taf1), mRNA [NM_001290729]
A_51_P139651	Nos3	1.52073	NM_008713	Mus musculus nitric oxide synthase 3, endothelial cell (Nos3), mRNA [NM_008713]
A_51_P139678	Sprr1a	12.9248	NM_009264	Mus musculus small proline-rich protein 1A (Sprr1a), mRNA [NM_009264]
A_51_P139690	Olfr51	0.708587	NM_146909	Mus musculus olfactory receptor 51 (Olfr51), mRNA [NM_146909]
A_51_P139716	Fam26e	0.842472	NM_178908	Mus musculus family with sequence similarity 26, member E (Fam26e), mRNA [NM_178908]
A_51_P139930	Vmn1r49	1.80761	NM_011911	Mus musculus vomeronasal 1, receptor 49 (Vmn1r49), mRNA [NM_011911]
A_51_P139985	Rgr	0.708587	NM_021340	Mus musculus retinal G protein coupled receptor (Rgr), transcript variant 1, mRNA [NM_021340]
A_51_P140042	Adad2	0.708587	NM_029428	Mus musculus adenosine deaminase domain containing 2 (Adad2), mRNA [NM_029428]
A_51_P140141	Hspbp1	1.18912	NM_024172	Mus musculus HSPA (heat shock 70kDa) binding protein, cytoplasmic cochaperone 1 (Hspbp1), mRNA [NM_024172]
A_51_P140207	1700029H14Rik	0.708587	NM_025601	Mus musculus RIKEN cDNA 1700029H14 gene (1700029H14Rik), transcript variant 1, mRNA [NM_025601]
A_51_P140211	Ndufv3	1.05507	NM_030087	Mus musculus NADH dehydrogenase (ubiquinone) flavoprotein 3 (Ndufv3), transcript variant 1, mRNA [NM_030087]
A_51_P140237	Fhl2	1.97228	NM_010212	Mus musculus four and a half LIM domains 2 (Fhl2), transcript variant 1, mRNA [NM_010212]
A_51_P140321	Mocos	1.1578	NM_026779	Mus musculus molybdenum cofactor sulfurase (Mocos), mRNA [NM_026779]
A_51_P140347	Slc4a9	1.66037	NM_172830	Mus musculus solute carrier family 4, sodium bicarbonate cotransporter, member 9 (Slc4a9), transcript variant 3, mRNA [NM_172830]
A_51_P140350	Nadsyn1	1.40652	NM_030221	Mus musculus NAD synthetase 1 (Nadsyn1), transcript variant 1, mRNA [NM_030221]
A_51_P140368	Cmc2	1.35115	NM_026844	Mus musculus COX assembly mitochondrial protein 2 (Cmc2), mRNA [NM_026844]
A_51_P140429	Zg16	0.983228	NM_026918	Mus musculus zymogen granule protein 16 (Zg16), mRNA [NM_026918]
A_51_P140607	Asun	1.62714	NM_138757	Mus musculus asunder, spermatogenesis regulator (Asun), mRNA [NM_138757]
A_51_P140641	Eva1a	1.7068	NM_145570	Mus musculus eva-1 homolog A (C. elegans) (Eva1a), mRNA [NM_145570]
A_51_P140690	Stmn3	3.14414	NM_009133	Mus musculus stathmin-like 3 (Stmn3), mRNA [NM_009133]
A_51_P140710	Ccl3	1.62018	NM_011337	Mus musculus chemokine (C-C motif) ligand 3 (Ccl3), mRNA [NM_011337]
A_51_P140731	Cops5	1.43207	NM_013715	Mus musculus COP9 (constitutive photomorphogenic) homolog, subunit 5 (Arabidopsis thaliana) (Cops5), transcript variant 1, mRNA [NM_013715]
A_51_P140742	Islr	1.83135	NM_012043	Mus musculus immunoglobulin superfamily containing leucine-rich repeat (Islr), transcript variant 1, mRNA [NM_012043]
A_51_P140797	Dcaf6	1.25857	NM_028759	Mus musculus DDB1 and CUL4 associated factor 6 (Dcaf6), mRNA [NM_028759]
A_51_P140803	Slco1b2	1.32514	NM_020495	Mus musculus solute carrier organic anion transporter family, member 1b2 (Slco1b2), transcript variant 1, mRNA [NM_020495]
A_51_P140819	Wdr36	1.20726	NM_001110016	Mus musculus WD repeat domain 36 (Wdr36), transcript variant 2, mRNA [NM_001110016]
A_51_P140871	Ankhd1	0.97607	NM_175375	Mus musculus ankyrin repeat and KH domain containing 1 (Ankhd1), mRNA [NM_175375]
A_51_P140901	Pmm2	1.3394	NM_016881	Mus musculus phosphomannomutase 2 (Pmm2), mRNA [NM_016881]
A_51_P140933	4930519P11Rik	1.01182	AK053350	Mus musculus 0 day neonate eyeball cDNA, RIKEN full-length enriched library, clone:E130011D12 product:hypothetical protein, full insert sequence. [AK053350]
A_51_P140942	Rp9	1.16331	NM_018739	Mus musculus retinitis pigmentosa 9 (human) (Rp9), mRNA [NM_018739]
A_51_P141012	Slitrk1	0.708587	NM_199065	Mus musculus SLIT and NTRK-like family, member 1 (Slitrk1), mRNA [NM_199065]
A_51_P141071	Cand2	1.56889	NM_025958	Mus musculus cullin-associated and neddylation-dissociated 2 (putative) (Cand2), mRNA [NM_025958]
A_51_P141104	Med18	1.55475	NM_026039	Mus musculus mediator complex subunit 18 (Med18), mRNA [NM_026039]
A_51_P141164	Ddx50	1.55305	NM_053183	Mus musculus DEAD (Asp-Glu-Ala-Asp) box polypeptide 50 (Ddx50), mRNA [NM_053183]
A_51_P141190	Dffa	1.08265	NM_010044	Mus musculus DNA fragmentation factor, alpha subunit (Dffa), transcript variant 2, mRNA [NM_010044]
A_51_P141264	Zfp191	1.10833	NM_021559	Mus musculus zinc finger protein 191 (Zfp191), mRNA [NM_021559]
A_51_P141274	Sec24d	1.47478	NM_027135	Mus musculus Sec24 related gene family, member D (S. cerevisiae) (Sec24d), mRNA [NM_027135]
A_51_P141390	Anapc1	1.47787	NM_008569	Mus musculus anaphase promoting complex subunit 1 (Anapc1), mRNA [NM_008569]
A_51_P141521	Sap130	1.72642	NM_172965	Mus musculus Sin3A associated protein (Sap130), mRNA [NM_172965]
A_51_P141535	Oat	1.20318	NM_016978	Mus musculus ornithine aminotransferase (Oat), mRNA [NM_016978]
A_51_P141546	Orm2	6.53348	NM_011016	Mus musculus orosomucoid 2 (Orm2), mRNA [NM_011016]
A_51_P141554	Med22	1.22974	NM_011513	Mus musculus mediator complex subunit 22 (Med22), transcript variant 1, mRNA [NM_011513]
A_51_P141610	Cables2	1.58709	NM_145851	Mus musculus CDK5 and Abl enzyme substrate 2 (Cables2), mRNA [NM_145851]
A_51_P141634	Pskh1	1.68787	NM_173432	Mus musculus protein serine kinase H1 (Pskh1), mRNA [NM_173432]
A_51_P141769	Trim17	0.847364	NM_031172	Mus musculus tripartite motif-containing 17 (Trim17), mRNA [NM_031172]
A_51_P141772	Uhrf2	1.45917	NM_144873	Mus musculus ubiquitin-like, containing PHD and RING finger domains 2 (Uhrf2), mRNA [NM_144873]
A_51_P141818	Mrpl32	1.32375	NM_029271	Mus musculus mitochondrial ribosomal protein L32 (Mrpl32), mRNA [NM_029271]
A_51_P141836	Ube3c	1.66602	NM_133907	Mus musculus ubiquitin protein ligase E3C (Ube3c), mRNA [NM_133907]
A_51_P141860	Fbxw11	1.43255	NM_134015	Mus musculus F-box and WD-40 domain protein 11 (Fbxw11), transcript variant 1, mRNA [NM_134015]
A_51_P141926	Fxyd4	14.3257	NM_033648	Mus musculus FXYD domain-containing ion transport regulator 4 (Fxyd4), transcript variant 1, mRNA [NM_033648]
A_51_P141953	1110008L16Rik	1.33999	NM_025373	Mus musculus RIKEN cDNA 1110008L16 gene (1110008L16Rik), mRNA [NM_025373]
A_51_P142046	Oxld1	1.40441	NM_025560	Mus musculus oxidoreductase like domain containing 1 (Oxld1), mRNA [NM_025560]
A_51_P142091	Asb8	1.19573	NM_030121	Mus musculus ankyrin repeat and SOCS box-containing 8 (Asb8), transcript variant 1, mRNA [NM_030121]
A_51_P142107	Fzd7	1.63478	NM_008057	Mus musculus frizzled homolog 7 (Drosophila) (Fzd7), mRNA [NM_008057]
A_51_P142153	Filip1l	1.28003	NM_001040397	Mus musculus filamin A interacting protein 1-like (Filip1l), transcript variant 1, mRNA [NM_001040397]
A_51_P142164	Hspa13	1.11396	NM_030201	Mus musculus heat shock protein 70 family, member 13 (Hspa13), transcript variant 1, mRNA [NM_030201]
A_51_P142175	Lancl1	1.02658	NM_021295	Mus musculus LanC (bacterial lantibiotic synthetase component C)-like 1 (Lancl1), transcript variant 2, mRNA [NM_021295]
A_51_P142187	Abhd11	1.05944	NM_145215	Mus musculus abhydrolase domain containing 11 (Abhd11), transcript variant 1, mRNA [NM_145215]
A_51_P142346	Fancm	1.39407	NM_178912	Mus musculus Fanconi anemia, complementation group M (Fancm), mRNA [NM_178912]
A_51_P142421	Rspo1	0.948433	NM_138683	Mus musculus R-spondin homolog (Xenopus laevis) (Rspo1), mRNA [NM_138683]
A_51_P142515	Antxr2	1.15354	NM_133738	Mus musculus anthrax toxin receptor 2 (Antxr2), mRNA [NM_133738]
A_51_P142744	Sulf1	1.08151	NM_172294	Mus musculus sulfatase 1 (Sulf1), transcript variant 2, mRNA [NM_172294]
A_51_P142767	Glt8d2	0.847111	NM_029102	Mus musculus glycosyltransferase 8 domain containing 2 (Glt8d2), mRNA [NM_029102]
A_51_P142813	Aspn	3.51848	NM_025711	Mus musculus asporin (Aspn), transcript variant 1, mRNA [NM_025711]
A_51_P142896	Cd59a	1.52076	NM_007652	Mus musculus CD59a antigen (Cd59a), transcript variant 2, mRNA [NM_007652]
A_51_P142923	Chka	1.58811	NM_013490	Mus musculus choline kinase alpha (Chka), transcript variant 1, mRNA [NM_013490]
A_51_P142989	Zfp429	1.3357	NM_001080941	Mus musculus zinc finger protein 429 (Zfp429), mRNA [NM_001080941]
A_51_P143023	Rab11fip2	1.05501	NM_001033172	Mus musculus RAB11 family interacting protein 2 (class I) (Rab11fip2), transcript variant 1, mRNA [NM_001033172]
A_51_P143031	Eps8l3	0.708587	NM_133867	Mus musculus EPS8-like 3 (Eps8l3), mRNA [NM_133867]
A_51_P143040	Olfr1126	0.708587	NM_146837	Mus musculus olfactory receptor 1126 (Olfr1126), mRNA [NM_146837]
A_51_P143142	Mrpl12	1.36174	NM_027204	Mus musculus mitochondrial ribosomal protein L12 (Mrpl12), mRNA [NM_027204]
A_51_P143190	Lyl1	1.21923	NM_008535	Mus musculus lymphoblastomic leukemia 1 (Lyl1), mRNA [NM_008535]
A_51_P143200	Tcstv3	1.44873	NM_153523	Mus musculus 2-cell-stage, variable group, member 3 (Tcstv3), mRNA [NM_153523]
A_51_P143232	Wdr59	1.3012	NM_176923	Mus musculus WD repeat domain 59 (Wdr59), transcript variant 2, mRNA [NM_176923]
A_51_P143296	Myh8	0.626799	NM_177369	Mus musculus myosin, heavy polypeptide 8, skeletal muscle, perinatal (Myh8), mRNA [NM_177369]
A_51_P143446	Olfr1010	1.23216	NM_207149	Mus musculus olfactory receptor 1010 (Olfr1010), mRNA [NM_207149]
A_51_P143468	Klhl26	1.27721	NM_178771	Mus musculus kelch-like 26 (Klhl26), transcript variant 2, mRNA [NM_178771]
A_51_P143470	Timm44	1.29339	NM_011592	Mus musculus translocase of inner mitochondrial membrane 44 (Timm44), mRNA [NM_011592]
A_51_P143659	Epo	0.708587	NM_007942	Mus musculus erythropoietin (Epo), mRNA [NM_007942]
A_51_P143682	Zfp318	1.44205	NM_021346	Mus musculus zinc finger protein 318 (Zfp318), transcript variant 2, mRNA [NM_021346]
A_51_P143712	Tdh	1.37403	NM_021480	Mus musculus L-threonine dehydrogenase (Tdh), mRNA [NM_021480]
A_51_P143721	Vipas39	1.34948	NM_134044	Mus musculus VPS33B interacting protein, apical-basolateral polarity regulator, spe-39 homolog (Vipas39), transcript variant 3, mRNA [NM_134044]
A_51_P143773	4930578I07Rik	0.708587	AK016303	Mus musculus adult male testis cDNA, RIKEN full-length enriched library, clone:4930578I07 product:inferred: putative [Mus musculus], full insert sequence. [AK016303]
A_51_P143805	Tmem42	1.08653	NM_025339	Mus musculus transmembrane protein 42 (Tmem42), transcript variant 1, mRNA [NM_025339]
A_51_P143893	Steap4	1.82211	NM_054098	Mus musculus STEAP family member 4 (Steap4), mRNA [NM_054098]
A_51_P143901	Tm9sf2	1.20919	NM_080556	Mus musculus transmembrane 9 superfamily member 2 (Tm9sf2), mRNA [NM_080556]
A_51_P143915	Rnf181	1.74233	NM_025607	Mus musculus ring finger protein 181 (Rnf181), mRNA [NM_025607]
A_51_P143951	Astn1	1.03836	NM_007495	Mus musculus astrotactin 1 (Astn1), transcript variant 2, mRNA [NM_007495]
A_51_P144157	B630019A10Rik	0.708587	AK046764	Mus musculus 4 days neonate thymus cDNA, RIKEN full-length enriched library, clone:B630019A10 product:hypothetical protein, full insert sequence. [AK046764]
A_51_P144160	Colec10	1.02939	NM_173422	Mus musculus collectin sub-family member 10 (Colec10), mRNA [NM_173422]
A_51_P144180	Ifnb1	0.708587	NM_010510	Mus musculus interferon beta 1, fibroblast (Ifnb1), mRNA [NM_010510]
A_51_P144249	Ubr1	1.36446	NM_009461	Mus musculus ubiquitin protein ligase E3 component n-recognin 1 (Ubr1), mRNA [NM_009461]
A_51_P144264	Klf2	1.1938	NM_008452	Mus musculus Kruppel-like factor 2 (lung) (Klf2), mRNA [NM_008452]
A_51_P144319	Efna5	1.14444	NM_207654	Mus musculus ephrin A5 (Efna5), transcript variant 1, mRNA [NM_207654]
A_51_P144349	Dtx4	1.27042	NM_172442	Mus musculus deltex 4 homolog (Drosophila) (Dtx4), mRNA [NM_172442]
A_51_P144364	Chn2	1.06566	AK030336	Mus musculus 11 days pregnant adult female ovary and uterus cDNA, RIKEN full-length enriched library, clone:5033424B07 product:BETA-CHIMAERIN (BETA-CHIMERIN) homolog [Homo sapiens], full insert sequence. [AK030336]
A_51_P144500	Sntb1	0.686154	NM_016667	Mus musculus syntrophin, basic 1 (Sntb1), mRNA [NM_016667]
A_51_P144512	Rbm19	1.17826	NM_028762	Mus musculus RNA binding motif protein 19 (Rbm19), mRNA [NM_028762]
A_51_P144531	Slc22a29	0.708587	NM_172776	Mus musculus solute carrier family 22. member 29 (Slc22a29), mRNA [NM_172776]
A_51_P144543	1700063H04Rik	1.70212	XR_378009	PREDICTED: Mus musculus RIKEN cDNA 1700063H04 gene (1700063H04Rik), transcript variant X1, misc_RNA [XR_378009]
A_51_P144581	Pgrmc1	0.861481	NM_016783	Mus musculus progesterone receptor membrane component 1 (Pgrmc1), mRNA [NM_016783]
A_51_P144632	Sit1	1.59594	NM_019436	Mus musculus suppression inducing transmembrane adaptor 1 (Sit1), mRNA [NM_019436]
A_51_P144648	Vps13b	1.04585	NM_177151	Mus musculus vacuolar protein sorting 13B (yeast) (Vps13b), mRNA [NM_177151]
A_51_P144770	2410002F23Rik	1.02012	BC016099	Mus musculus RIKEN cDNA 2410002F23 gene, mRNA (cDNA clone MGC:27669 IMAGE:4910895), complete cds. [BC016099]
A_51_P144783	Cct5	1.30889	NM_007637	Mus musculus chaperonin containing Tcp1, subunit 5 (epsilon) (Cct5), mRNA [NM_007637]
A_51_P144868	Mboat7	1.41646	NM_029934	Mus musculus membrane bound O-acyltransferase domain containing 7 (Mboat7), mRNA [NM_029934]
A_51_P144894	9230104L09Rik	0.784871	NM_029960	Mus musculus RIKEN cDNA 9230104L09 gene (9230104L09Rik), mRNA [NM_029960]
A_51_P144926	Cops8	1.55559	NM_133805	Mus musculus COP9 (constitutive photomorphogenic) homolog, subunit 8 (Arabidopsis thaliana) (Cops8), mRNA [NM_133805]
A_51_P144957	Tram1l1	1.19816	NM_146140	Mus musculus translocation associated membrane protein 1-like 1 (Tram1l1), mRNA [NM_146140]
A_51_P145132	Mcpt4	0.771236	NM_010779	Mus musculus mast cell protease 4 (Mcpt4), mRNA [NM_010779]
A_51_P145220	Nefm	0.708587	NM_008691	Mus musculus neurofilament, medium polypeptide (Nefm), mRNA [NM_008691]
A_51_P145260	Sall4	1.02956	NM_175303	Mus musculus sal-like 4 (Drosophila) (Sall4), transcript variant a, mRNA [NM_175303]
A_51_P145322	Pax1	0.708587	NM_008780	Mus musculus paired box 1 (Pax1), mRNA [NM_008780]
A_51_P145415	Lpcat3	2.21475	NM_145130	Mus musculus lysophosphatidylcholine acyltransferase 3 (Lpcat3), mRNA [NM_145130]
A_51_P145433	Lin7c	1.20838	NM_011699	Mus musculus lin-7 homolog C (C. elegans) (Lin7c), mRNA [NM_011699]
A_51_P145511	Prl2a1	0.708587	NM_019991	Mus musculus prolactin family 2, subfamily a, member 1 (Prl2a1), mRNA [NM_019991]
A_51_P145520	Sigirr	1.14156	NM_023059	Mus musculus single immunoglobulin and toll-interleukin 1 receptor (TIR) domain (Sigirr), mRNA [NM_023059]
A_51_P145533	Rnf14	1.26897	NM_020012	Mus musculus ring finger protein 14 (Rnf14), transcript variant 2, mRNA [NM_020012]
A_51_P145631	Svip	0.853548	NM_001160345	Mus musculus small VCP/p97-interacting protein (Svip), transcript variant 1, mRNA [NM_001160345]
A_51_P145662	Clec4g	1.1362	NM_029465	Mus musculus C-type lectin domain family 4, member g (Clec4g), mRNA [NM_029465]
A_51_P145772	Rnf113a2	1.48598	NM_025525	Mus musculus ring finger protein 113A2 (Rnf113a2), mRNA [NM_025525]
A_51_P145785	Ambp	1.11165	NM_007443	Mus musculus alpha 1 microglobulin/bikunin (Ambp), mRNA [NM_007443]
A_51_P145948	Neto1	1.96596	NM_144946	Mus musculus neuropilin (NRP) and tolloid (TLL)-like 1 (Neto1), mRNA [NM_144946]
A_51_P146044	Ccdc92	0.867676	NM_144819	Mus musculus coiled-coil domain containing 92 (Ccdc92), mRNA [NM_144819]
A_51_P146149	Napsa	1.52932	NM_008437	Mus musculus napsin A aspartic peptidase (Napsa), mRNA [NM_008437]
A_51_P146223	Krtdap	0.708587	NM_001033131	Mus musculus keratinocyte differentiation associated protein (Krtdap), mRNA [NM_001033131]
A_51_P146303	Mvb12a	1.14861	NM_028617	Mus musculus multivesicular body subunit 12A (Mvb12a), mRNA [NM_028617]
A_51_P146407	Fam104a	1.17386	NM_138598	Mus musculus family with sequence similarity 104, member A (Fam104a), mRNA [NM_138598]
A_51_P146505	Atp11b	1.55203	NM_029570	Mus musculus ATPase, class VI, type 11B (Atp11b), mRNA [NM_029570]
A_51_P146560	Msln	0.769698	NM_018857	Mus musculus mesothelin (Msln), mRNA [NM_018857]
A_51_P146633		1.63769	XM_006514341	PREDICTED: Mus musculus bicaudal C homolog 1 (Drosophila) (Bicc1), transcript variant X1, mRNA [XM_006514341]
A_51_P146655	Ptgr2	1.68849	NM_029880	Mus musculus prostaglandin reductase 2 (Ptgr2), transcript variant 1, mRNA [NM_029880]
A_51_P146741	Tmed11	7.97901	NM_026109	Mus musculus transmembrane emp24 protein transport domain containing (Tmed11), mRNA [NM_026109]
A_51_P146753	Csf2rb2	4.75322	NM_007781	Mus musculus colony stimulating factor 2 receptor, beta 2, low-affinity (granulocyte-macrophage) (Csf2rb2), transcript variant 1, mRNA [NM_007781]
A_51_P146760	Pcdhb20	1.38625	NM_053145	Mus musculus protocadherin beta 20 (Pcdhb20), mRNA [NM_053145]
A_51_P146813	Mocs3	1.32345	NM_001160330	Mus musculus molybdenum cofactor synthesis 3 (Mocs3), mRNA [NM_001160330]
A_51_P146970	Dmrt2	0.997234	NM_145831	Mus musculus doublesex and mab-3 related transcription factor 2 (Dmrt2), mRNA [NM_145831]
A_51_P147034	Ica1l	1.45036	NM_027407	Mus musculus islet cell autoantigen 1-like (Ica1l), mRNA [NM_027407]
A_51_P147064	1600014C23Rik	1.3198	NM_028164	Mus musculus RIKEN cDNA 1600014C23 gene (1600014C23Rik), mRNA [NM_028164]
A_51_P147123	Ntn1	0.75395	NM_008744	Mus musculus netrin 1 (Ntn1), mRNA [NM_008744]
A_51_P147188	Olfr485	0.708587	NM_001011810	Mus musculus olfactory receptor 485 (Olfr485), mRNA [NM_001011810]
A_51_P147274	Clec4a3	2.3869	NM_153197	Mus musculus C-type lectin domain family 4, member a3 (Clec4a3), transcript variant 1, mRNA [NM_153197]
A_51_P147284	Slain1	1.35852	NM_198014	Mus musculus SLAIN motif family, member 1 (Slain1), mRNA [NM_198014]
A_51_P147361	E330021D16Rik	1.59191	NM_001201390	Mus musculus RIKEN cDNA E330021D16 gene (E330021D16Rik), mRNA [NM_001201390]
A_51_P147373	Dpp3	1.42165	NM_133803	Mus musculus dipeptidylpeptidase 3 (Dpp3), mRNA [NM_133803]
A_51_P147422	Kctd19	0.823209	NM_177791	Mus musculus potassium channel tetramerisation domain containing 19 (Kctd19), transcript variant 1, mRNA [NM_177791]
A_51_P147714	Sugp2	1.64626	NM_172755	Mus musculus SURP and G patch domain containing 2 (Sugp2), transcript variant 2, mRNA [NM_172755]
A_51_P147766	Cpne9	0.708587	NM_170673	Mus musculus copine family member IX (Cpne9), mRNA [NM_170673]
A_51_P147802	Olfr784	0.708587	NM_146729	Mus musculus olfactory receptor 784 (Olfr784), mRNA [NM_146729]
A_51_P148037	Sh3pxd2b	3.99113	NM_177364	Mus musculus SH3 and PX domains 2B (Sh3pxd2b), mRNA [NM_177364]
A_51_P148060	Ptgfrn	1.00629	NM_011197	Mus musculus prostaglandin F2 receptor negative regulator (Ptgfrn), mRNA [NM_011197]
A_51_P148069	Lpgat1	1.04732	NM_001134829	Mus musculus lysophosphatidylglycerol acyltransferase 1 (Lpgat1), transcript variant 1, mRNA [NM_001134829]
A_51_P148105	Rad51	5.23955	NM_011234	Mus musculus RAD51 homolog (Rad51), mRNA [NM_011234]
A_51_P148122	Klhdc3	1.27587	NM_027910	Mus musculus kelch domain containing 3 (Klhdc3), transcript variant 1, mRNA [NM_027910]
A_51_P148196	Sdf2	1.55815	NM_009143	Mus musculus stromal cell derived factor 2 (Sdf2), mRNA [NM_009143]
A_51_P148264	Son	1.09006	NM_019973	Mus musculus Son DNA binding protein (Son), transcript variant 2, mRNA [NM_019973]
A_51_P148311	Chic2	1.40261	NM_028850	Mus musculus cysteine-rich hydrophobic domain 2 (Chic2), mRNA [NM_028850]
A_51_P148314	Fam117a	1.21598	NM_172543	Mus musculus family with sequence similarity 117, member A (Fam117a), mRNA [NM_172543]
A_51_P148355	Zfp710	1.30781	NM_175433	Mus musculus zinc finger protein 710 (Zfp710), transcript variant 1, mRNA [NM_175433]
A_51_P148478	Olfr510	0.708587	NM_146311	Mus musculus olfactory receptor 510 (Olfr510), mRNA [NM_146311]
A_51_P148494	Rnft1	1.36952	NM_029788	Mus musculus ring finger protein, transmembrane 1 (Rnft1), mRNA [NM_029788]
A_51_P148612	Cox7a1	1.16335	NM_009944	Mus musculus cytochrome c oxidase subunit VIIa 1 (Cox7a1), mRNA [NM_009944]
A_51_P148675	Dag1	1.69716	NM_010017	Mus musculus dystroglycan 1 (Dag1), transcript variant 1, mRNA [NM_010017]
A_51_P148684	Pou6f2	0.62929	NM_175006	Mus musculus POU domain, class 6, transcription factor 2 (Pou6f2), mRNA [NM_175006]
A_51_P148744	Msantd1	1.83065	NM_207277	Mus musculus Myb/SANT-like DNA-binding domain containing 1 (Msantd1), mRNA [NM_207277]
A_51_P148860		0.708587	AK045187	Mus musculus 9.5 days embryo parthenogenote cDNA, RIKEN full-length enriched library, clone:B130044J01 product:H4 HISTONE homolog [Homo sapiens], full insert sequence. [AK045187]
A_51_P148902	Serpinb13	0.708587	NM_172852	Mus musculus serine (or cysteine) peptidase inhibitor, clade B (ovalbumin), member 13 (Serpinb13), mRNA [NM_172852]
A_51_P148959	Dhx36	1.25827	NM_028136	Mus musculus DEAH (Asp-Glu-Ala-His) box polypeptide 36 (Dhx36), mRNA [NM_028136]
A_51_P149004	Nkx2-6	1.17425	NM_010920	Mus musculus NK2 homeobox 6 (Nkx2-6), mRNA [NM_010920]
A_51_P149155	Vezt	0.803685	NM_172538	Mus musculus vezatin, adherens junctions transmembrane protein (Vezt), transcript variant 1, mRNA [NM_172538]
A_51_P149257	Phospho1	0.851175	NM_153104	Mus musculus phosphatase, orphan 1 (Phospho1), mRNA [NM_153104]
A_51_P149267		0.708587	XR_380562	PREDICTED: Mus musculus predicted gene, 34183 (Gm34183), ncRNA [XR_380562]
A_51_P149325	Psmd8	1.58464	NM_026545	Mus musculus proteasome (prosome, macropain) 26S subunit, non-ATPase, 8 (Psmd8), mRNA [NM_026545]
A_51_P149349	Nfxl1	1.49524	NM_133921	Mus musculus nuclear transcription factor, X-box binding-like 1 (Nfxl1), mRNA [NM_133921]
A_51_P149373	Fbxl20	1.42998	NM_028149	Mus musculus F-box and leucine-rich repeat protein 20 (Fbxl20), mRNA [NM_028149]
A_51_P149422	Gng13	1.59427	NM_022422	Mus musculus guanine nucleotide binding protein (G protein), gamma 13 (Gng13), mRNA [NM_022422]
A_51_P149455	Acadl	1.28357	NM_007381	Mus musculus acyl-Coenzyme A dehydrogenase, long-chain (Acadl), mRNA [NM_007381]
A_51_P149562	Apbb2	1.38431	NM_009686	Mus musculus amyloid beta (A4) precursor protein-binding, family B, member 2 (Apbb2), transcript variant 1, mRNA [NM_009686]
A_51_P149621	Stt3b	1.19961	NM_024222	Mus musculus STT3, subunit of the oligosaccharyltransferase complex, homolog B (S. cerevisiae) (Stt3b), mRNA [NM_024222]
A_51_P149623	Gabrd	0.526067	NM_008072	Mus musculus gamma-aminobutyric acid (GABA) A receptor, subunit delta (Gabrd), mRNA [NM_008072]
A_51_P149699	P3h3	1.55948	NM_013534	Mus musculus prolyl 3-hydroxylase 3 (P3h3), mRNA [NM_013534]
A_51_P149714	Ms4a6d	5.57659	NM_026835	Mus musculus membrane-spanning 4-domains, subfamily A, member 6D (Ms4a6d), mRNA [NM_026835]
A_51_P149775	Spcs1	1.43546	NM_026911	Mus musculus signal peptidase complex subunit 1 homolog (S. cerevisiae) (Spcs1), mRNA [NM_026911]
A_51_P149960	Letm2	1.02845	NM_173012	Mus musculus leucine zipper-EF-hand containing transmembrane protein 2 (Letm2), mRNA [NM_173012]
A_51_P150014		1.01821	AK032596	Mus musculus adult male olfactory brain cDNA, RIKEN full-length enriched library, clone:6430628D06 product:hypothetical RNA-binding domain, RBD structure containing protein, full insert sequence. [AK032596]
A_51_P150087	Abhd10	1.35231	NM_172511	Mus musculus abhydrolase domain containing 10 (Abhd10), transcript variant 1, mRNA [NM_172511]
A_51_P150120	Mgst2	1.01778	NM_174995	Mus musculus microsomal glutathione S-transferase 2 (Mgst2), mRNA [NM_174995]
A_51_P150302	Crtam	1.00948	NM_019465	Mus musculus cytotoxic and regulatory T cell molecule (Crtam), transcript variant 2, mRNA [NM_019465]
A_51_P150394	Vps28	0.943905	NM_025842	Mus musculus vacuolar protein sorting 28 (yeast) (Vps28), transcript variant 1, mRNA [NM_025842]
A_51_P150430	Mkrn2	1.16112	NM_023290	Mus musculus makorin, ring finger protein, 2 (Mkrn2), mRNA [NM_023290]
A_51_P150489	Gsdmc	1.3984	NM_031378	Mus musculus gasdermin C (Gsdmc), mRNA [NM_031378]
A_51_P150521	Mgat2	1.39739	NM_146035	Mus musculus mannoside acetylglucosaminyltransferase 2 (Mgat2), mRNA [NM_146035]
A_51_P150608	Jagn1	1.42127	NM_026365	Mus musculus jagunal homolog 1 (Drosophila) (Jagn1), transcript variant 1, mRNA [NM_026365]
A_51_P150653	Ptprv	0.708587	NM_007955	Mus musculus protein tyrosine phosphatase, receptor type, V (Ptprv), mRNA [NM_007955]
A_51_P150678	Tnfaip8l2	2.56442	NM_027206	Mus musculus tumor necrosis factor, alpha-induced protein 8-like 2 (Tnfaip8l2), mRNA [NM_027206]
A_51_P150710	Jchain	2.4866	NM_152839	Mus musculus immunoglobulin joining chain (Jchain), mRNA [NM_152839]
A_51_P150722	Lyst	0.843755	NM_010748	Mus musculus lysosomal trafficking regulator (Lyst), mRNA [NM_010748]
A_51_P150745	Olfr1044	0.708587	NM_147011	Mus musculus olfactory receptor 1044 (Olfr1044), mRNA [NM_147011]
A_51_P150763	Ropn1l	1.28205	NM_145852	Mus musculus ropporin 1-like (Ropn1l), mRNA [NM_145852]
A_51_P150802	Mpv17	1.57519	NM_008622	Mus musculus MpV17 mitochondrial inner membrane protein (Mpv17), transcript variant 1, mRNA [NM_008622]
A_51_P150876	Lypd3	1.17211	NM_133743	Mus musculus Ly6/Plaur domain containing 3 (Lypd3), mRNA [NM_133743]
A_51_P151020	Tnp1	1.28225	NM_009407	Mus musculus transition protein 1 (Tnp1), mRNA [NM_009407]
A_51_P151038	Pmpcb	1.4152	NM_028431	Mus musculus peptidase (mitochondrial processing) beta (Pmpcb), mRNA [NM_028431]
A_51_P151126	Cd52	1.87427	NM_013706	Mus musculus CD52 antigen (Cd52), mRNA [NM_013706]
A_51_P151182	Ifi202b	0.708587	NM_011940	Mus musculus interferon activated gene 202B (Ifi202b), transcript variant 2, mRNA [NM_011940]
A_51_P151246	Olfr924	0.708587	NM_207560	Mus musculus olfactory receptor 924 (Olfr924), mRNA [NM_207560]
A_51_P151254	Slc35b3	1.62596	NM_134060	Mus musculus solute carrier family 35, member B3 (Slc35b3), transcript variant 2, mRNA [NM_134060]
A_51_P151271	Eif4b	1.262	NM_145625	Mus musculus eukaryotic translation initiation factor 4B (Eif4b), mRNA [NM_145625]
A_51_P151307	Fam184a	0.973121	NM_001081428	Mus musculus family with sequence similarity 184, member A (Fam184a), mRNA [NM_001081428]
A_51_P151371	Zfp444	1.00201	NM_028316	Mus musculus zinc finger protein 444 (Zfp444), transcript variant 2, mRNA [NM_028316]
A_51_P151423	9230112D13Rik	0.708587	NM_030062	Mus musculus RIKEN cDNA 9230112D13 gene (9230112D13Rik), mRNA [NM_030062]
A_51_P151433	Ncbp2	1.05074	NM_026554	Mus musculus nuclear cap binding protein subunit 2 (Ncbp2), mRNA [NM_026554]
A_51_P151484	Atp1b1	1.08309	NM_009721	Mus musculus ATPase, Na+/K+ transporting, beta 1 polypeptide (Atp1b1), mRNA [NM_009721]
A_51_P151564	A730036I17Rik	0.708587	NR_045838	Mus musculus RIKEN cDNA A730036I17 gene (A730036I17Rik), long non-coding RNA [NR_045838]
A_51_P151576	Gp1bb	0.424337	NM_001001999	Mus musculus glycoprotein Ib, beta polypeptide (Gp1bb), transcript variant 1, mRNA [NM_001001999]
A_51_P151586	Gsg2	3.67952	NM_010353	Mus musculus germ cell-specific gene 2 (Gsg2), mRNA [NM_010353]
A_51_P151732	Pkp1	1.6314	NM_019645	Mus musculus plakophilin 1 (Pkp1), mRNA [NM_019645]
A_51_P151775	Mief1	1.15493	NM_178719	Mus musculus mitochondrial elongation factor 1 (Mief1), mRNA [NM_178719]
A_51_P151820	Urb1	1.2938	NM_029497	Mus musculus URB1 ribosome biogenesis 1 homolog (S. cerevisiae) (Urb1), mRNA [NM_029497]
A_51_P151835	Tmtc3	1.63162	NM_001110013	Mus musculus transmembrane and tetratricopeptide repeat containing 3 (Tmtc3), transcript variant 1, mRNA [NM_001110013]
A_51_P151897	R3hcc1	1.33537	NM_001301652	Mus musculus R3H domain and coiled-coil containing 1 (R3hcc1), transcript variant 3, mRNA [NM_001301652]
A_51_P151902	Spon1	1.16702	NM_145584	Mus musculus spondin 1, (f-spondin) extracellular matrix protein (Spon1), mRNA [NM_145584]
A_51_P151968	Eif2b5	1.3263	NM_172265	Mus musculus eukaryotic translation initiation factor 2B, subunit 5 epsilon (Eif2b5), mRNA [NM_172265]
A_51_P152040	Zfp385a	0.904362	NM_013866	Mus musculus zinc finger protein 385A (Zfp385a), mRNA [NM_013866]
A_51_P152155	Glt8d1	1.26595	NM_029626	Mus musculus glycosyltransferase 8 domain containing 1 (Glt8d1), transcript variant 1, mRNA [NM_029626]
A_51_P152167	Pias3	1.65326	NM_018812	Mus musculus protein inhibitor of activated STAT 3 (Pias3), transcript variant 2, mRNA [NM_018812]
A_51_P152404	Ikbip	1.30605	NM_026166	Mus musculus IKBKB interacting protein (Ikbip), transcript variant 1, mRNA [NM_026166]
A_51_P152444	4930465K10Rik	0.708587	NR_027978	Mus musculus RIKEN cDNA 4930465K10 gene (4930465K10Rik), long non-coding RNA [NR_027978]
A_51_P152463	Adam26a	0.708587	NM_010085	Mus musculus a disintegrin and metallopeptidase domain 26A (testase 3) (Adam26a), mRNA [NM_010085]
A_51_P152612	Nol7	1.21627	NM_023554	Mus musculus nucleolar protein 7 (Nol7), mRNA [NM_023554]
A_51_P152747	Nrip1	1.1928	NM_173440	Mus musculus nuclear receptor interacting protein 1 (Nrip1), mRNA [NM_173440]
A_51_P152797		1.15885	XM_006520895	PREDICTED: Mus musculus zinc finger protein 41 (Zfp41), transcript variant X2, mRNA [XM_006520895]
A_51_P152826	Golt1b	1.46905	NM_025872	Mus musculus golgi transport 1 homolog B (S. cerevisiae) (Golt1b), mRNA [NM_025872]
A_51_P152845	Trim24	1.42689	NM_145076	Mus musculus tripartite motif-containing 24 (Trim24), transcript variant 1, mRNA [NM_145076]
A_51_P152990	Grem2	0.67533	NM_011825	Mus musculus gremlin 2 homolog, cysteine knot superfamily (Xenopus laevis) (Grem2), mRNA [NM_011825]
A_51_P153004	Phax	1.14867	NM_019996	Mus musculus phosphorylated adaptor for RNA export (Phax), transcript variant 1, mRNA [NM_019996]
A_51_P153013	Map2k3os	1.67959	NR_027800	Mus musculus mitogen-activated protein kinase kinase 3, opposite strand (Map2k3os), long non-coding RNA [NR_027800]
A_51_P153036	Tas2r108	0.708587	NM_020502	Mus musculus taste receptor, type 2, member 108 (Tas2r108), mRNA [NM_020502]
A_51_P153042	Psg16	0.269322	NM_007676	Mus musculus pregnancy specific glycoprotein 16 (Psg16), mRNA [NM_007676]
A_51_P153053	Smpdl3a	1.49924	NM_020561	Mus musculus sphingomyelin phosphodiesterase, acid-like 3A (Smpdl3a), mRNA [NM_020561]
A_51_P153063	Fabp12	0.583276	NM_029310	Mus musculus fatty acid binding protein 12 (Fabp12), mRNA [NM_029310]
A_51_P153170	Cyb5r3	2.05741	NM_029787	Mus musculus cytochrome b5 reductase 3 (Cyb5r3), mRNA [NM_029787]
A_51_P153194	Vmn1r50	0.708587	NM_053225	Mus musculus vomeronasal 1 receptor 50 (Vmn1r50), mRNA [NM_053225]
A_51_P153224	Zdhhc12	1.85279	NM_025428	Mus musculus zinc finger, DHHC domain containing 12 (Zdhhc12), transcript variant 1, mRNA [NM_025428]
A_51_P153343		0.708587	AK019115	Mus musculus ES cells cDNA, RIKEN full-length enriched library, clone:2410039E07 product:similar to RADIATED KERATINOCYTE MRNA 266 (KERATIN-RELATED PROTEIN) (FRAGMENT) [Homo sapiens], full insert sequence. [AK019115]
A_51_P153368	Slc6a1	0.708587	NM_178703	Mus musculus solute carrier family 6 (neurotransmitter transporter, GABA), member 1 (Slc6a1), mRNA [NM_178703]
A_51_P153423	Fndc1	1.78312	NM_001081416	Mus musculus fibronectin type III domain containing 1 (Fndc1), mRNA [NM_001081416]
A_51_P153486	Dnajb1	1.5834	NM_018808	Mus musculus DnaJ (Hsp40) homolog, subfamily B, member 1 (Dnajb1), transcript variant 1, mRNA [NM_018808]
A_51_P153513	4921507P07Rik	0.364528	NM_027564	Mus musculus RIKEN cDNA 4921507P07 gene (4921507P07Rik), mRNA [NM_027564]
A_51_P153557	Hspa12a	1.46049	NM_175199	Mus musculus heat shock protein 12A (Hspa12a), mRNA [NM_175199]
A_51_P153683	Lrrc26	0.504126	NM_146117	Mus musculus leucine rich repeat containing 26 (Lrrc26), mRNA [NM_146117]
A_51_P153693	Utp14b	0.455365	NM_001001981	Mus musculus UTP14, U3 small nucleolar ribonucleoprotein, homolog B (yeast) (Utp14b), transcript variant 2, mRNA [NM_001001981]
A_51_P153734	Kif23	2.75263	AK013939	Mus musculus 13 days embryo head cDNA, RIKEN full-length enriched library, clone:3110001D19 product:kinesin superfamily protein 23, full insert sequence. [AK013939]
A_51_P153973	Zfp273	1.13014	NM_198322	Mus musculus zinc finger protein 273 (Zfp273), mRNA [NM_198322]
A_51_P153995	Gp9	0.366761	NM_018762	Mus musculus glycoprotein 9 (platelet) (Gp9), mRNA [NM_018762]
A_51_P154083	Mettl3	1.0922	NM_019721	Mus musculus methyltransferase like 3 (Mettl3), mRNA [NM_019721]
A_51_P154379	Tmem150c	1.35676	NM_182841	Mus musculus transmembrane protein 150C (Tmem150c), mRNA [NM_182841]
A_51_P154427	1810065E05Rik	0.915612	NM_027239	Mus musculus RIKEN cDNA 1810065E05 gene (1810065E05Rik), mRNA [NM_027239]
A_51_P154469	Ccndbp1	1.22921	NM_010761	Mus musculus cyclin D-type binding-protein 1 (Ccndbp1), mRNA [NM_010761]
A_51_P154485	Fcrla	1.45739	NM_145141	Mus musculus Fc receptor-like A (Fcrla), transcript variant 2, mRNA [NM_145141]
A_51_P154534	Bloc1s5	1.47453	NM_139063	Mus musculus biogenesis of lysosomal organelles complex-1, subunit 5, muted (Bloc1s5), mRNA [NM_139063]
A_51_P154585	Vmn1r195	0.809812	NM_134223	Mus musculus vomeronasal 1 receptor 195 (Vmn1r195), mRNA [NM_134223]
A_51_P154658	Agbl4	0.708587	AK051109	Mus musculus 9 days embryo whole body cDNA, RIKEN full-length enriched library, clone:D030073G13 product:hypothetical protein, full insert sequence. [AK051109]
A_51_P154679	Tbc1d24	1.45151	NM_173186	Mus musculus TBC1 domain family, member 24 (Tbc1d24), transcript variant 4, mRNA [NM_173186]
A_51_P154684	Alyref	1.66804	NM_011568	Mus musculus Aly/REF export factor (Alyref), mRNA [NM_011568]
A_51_P154753	Klc3	1.33325	NM_146182	Mus musculus kinesin light chain 3 (Klc3), transcript variant 2, mRNA [NM_146182]
A_51_P154780	Vav1	2.28176	NM_011691	Mus musculus vav 1 oncogene (Vav1), transcript variant 1, mRNA [NM_011691]
A_51_P154842	Oas1f	3.05873	NM_145153	Mus musculus 2'-5' oligoadenylate synthetase 1F (Oas1f), mRNA [NM_145153]
A_51_P154933	Zdhhc7	1.38957	NM_133967	Mus musculus zinc finger, DHHC domain containing 7 (Zdhhc7), mRNA [NM_133967]
A_51_P154973	Stard3	1.62345	NM_021547	Mus musculus START domain containing 3 (Stard3), mRNA [NM_021547]
A_51_P154997	Brms1	1.39732	NM_134155	Mus musculus breast cancer metastasis-suppressor 1 (Brms1), mRNA [NM_134155]
A_51_P155073	Nudt14	1.59297	NM_025399	Mus musculus nudix (nucleoside diphosphate linked moiety X)-type motif 14 (Nudt14), mRNA [NM_025399]
A_51_P155085	Dennd2a	1.00007	NM_172477	Mus musculus DENN/MADD domain containing 2A (Dennd2a), mRNA [NM_172477]
A_51_P155142	Cdca8	5.61593	NM_026560	Mus musculus cell division cycle associated 8 (Cdca8), mRNA [NM_026560]
A_51_P155152	Ank	1.54687	NM_020332	Mus musculus progressive ankylosis (Ank), mRNA [NM_020332]
A_51_P155174	Zfp672	1.06738	NR_028331	Mus musculus zinc finger protein 672 (Zfp672), transcript variant 2, non-coding RNA [NR_028331]
A_51_P155196	Abtb2	2.02344	NM_178890	Mus musculus ankyrin repeat and BTB (POZ) domain containing 2 (Abtb2), mRNA [NM_178890]
A_51_P155303	Rbfa	1.39357	NM_199197	Mus musculus ribosome binding factor A (Rbfa), mRNA [NM_199197]
A_51_P155313	Gsto1	0.946072	NM_010362	Mus musculus glutathione S-transferase omega 1 (Gsto1), mRNA [NM_010362]
A_51_P155323	Hc	1.34326	NM_010406	Mus musculus hemolytic complement (Hc), mRNA [NM_010406]
A_51_P155336		0.708587	M19903	Mouse Ig rearranged gamma-chain mRNA, clone AN11g. [M19903]
A_51_P155345	Chmp2a	1.51657	NM_026885	Mus musculus charged multivesicular body protein 2A (Chmp2a), mRNA [NM_026885]
A_51_P155458		2.18744	AK170454	Mus musculus NOD-derived CD11c +ve dendritic cells cDNA, RIKEN full-length enriched library, clone:F630104C15 product:Hypothetical PH domain-like structure containing protein homolog [Mus musculus], full insert sequence. [AK170454]
A_51_P155465	Cuzd1	0.708587	NM_008411	Mus musculus CUB and zona pellucida-like domains 1 (Cuzd1), mRNA [NM_008411]
A_51_P155501	Alg3	1.42937	NM_145939	Mus musculus asparagine-linked glycosylation 3 (alpha-1,3-mannosyltransferase) (Alg3), mRNA [NM_145939]
A_51_P155503	Klk1b8	1.44491	NM_008457	Mus musculus kallikrein 1-related peptidase b8 (Klk1b8), mRNA [NM_008457]
A_51_P155522	Psmb4	1.28392	NM_008945	Mus musculus proteasome (prosome, macropain) subunit, beta type 4 (Psmb4), mRNA [NM_008945]
A_51_P155565	4930590J08Rik	0.708587	NM_198668	Mus musculus RIKEN cDNA 4930590J08 gene (4930590J08Rik), mRNA [NM_198668]
A_51_P155723	Abcg3	2.58507	NM_030239	Mus musculus ATP-binding cassette, sub-family G (WHITE), member 3 (Abcg3), mRNA [NM_030239]
A_51_P155747	Scyl3	1.28961	NM_028776	Mus musculus SCY1-like 3 (S. cerevisiae) (Scyl3), transcript variant 1, mRNA [NM_028776]
A_51_P155755	Pld6	1.21938	NM_001290283	Mus musculus phospholipase D family, member 6 (Pld6), transcript variant 1, mRNA [NM_001290283]
A_51_P155763	Ascc3	1.02487	NM_198007	Mus musculus activating signal cointegrator 1 complex subunit 3 (Ascc3), mRNA [NM_198007]
A_51_P155843	Igsf10	2.04135	NM_001162884	Mus musculus immunoglobulin superfamily, member 10 (Igsf10), mRNA [NM_001162884]
A_51_P155873	Ppp1r3g	0.774264	NM_029628	Mus musculus protein phosphatase 1, regulatory (inhibitor) subunit 3G (Ppp1r3g), mRNA [NM_029628]
A_51_P155909	1700113H08Rik	1.07048	NM_029685	Mus musculus RIKEN cDNA 1700113H08 gene (1700113H08Rik), mRNA [NM_029685]
A_51_P155977	Clec14a	0.769618	NM_025809	Mus musculus C-type lectin domain family 14, member a (Clec14a), mRNA [NM_025809]
A_51_P156135	Ccdc39	1.20674	NM_026222	Mus musculus coiled-coil domain containing 39 (Ccdc39), mRNA [NM_026222]
A_51_P156144	Dbx1	0.531221	NM_001005232	Mus musculus developing brain homeobox 1 (Dbx1), mRNA [NM_001005232]
A_51_P156158	Phlpp1	1.36157	NM_133821	Mus musculus PH domain and leucine rich repeat protein phosphatase 1 (Phlpp1), mRNA [NM_133821]
A_51_P156243	Eps15	0.911575	NM_007943	Mus musculus epidermal growth factor receptor pathway substrate 15 (Eps15), transcript variant 1, mRNA [NM_007943]
A_51_P156263	Zfp511	1.43773	NM_027201	Mus musculus zinc finger protein 511 (Zfp511), mRNA [NM_027201]
A_51_P156274	Ltbr	1.45119	NM_010736	Mus musculus lymphotoxin B receptor (Ltbr), mRNA [NM_010736]
A_51_P156291	F9	1.08234	NM_007979	Mus musculus coagulation factor IX (F9), transcript variant 1, mRNA [NM_007979]
A_51_P156434	Slc25a33	1.11321	NM_027460	Mus musculus solute carrier family 25, member 33 (Slc25a33), mRNA [NM_027460]
A_51_P156438	Slc25a33	0.959805	NM_027460	Mus musculus solute carrier family 25, member 33 (Slc25a33), mRNA [NM_027460]
A_51_P156564	Zfp839	1.34113	NM_028365	Mus musculus zinc finger protein 839 (Zfp839), transcript variant 1, mRNA [NM_028365]
A_51_P156631	Glrx5	1.23767	NM_028419	Mus musculus glutaredoxin 5 homolog (S. cerevisiae) (Glrx5), mRNA [NM_028419]
A_51_P156800	Mob2	1.12783	NM_028308	Mus musculus MOB kinase activator 2 (Mob2), mRNA [NM_028308]
A_51_P156849	Paqr3	1.03601	NM_198422	Mus musculus progestin and adipoQ receptor family member III (Paqr3), mRNA [NM_198422]
A_51_P156857	Smim3	1.07368	NM_134133	Mus musculus small integral membrane protein 3 (Smim3), mRNA [NM_134133]
A_51_P156927	Arid4a	1.48731	NM_001081195	Mus musculus AT rich interactive domain 4A (RBP1-like) (Arid4a), mRNA [NM_001081195]
A_51_P156934	Dnajc15	1.39583	NM_025384	Mus musculus DnaJ (Hsp40) homolog, subfamily C, member 15 (Dnajc15), mRNA [NM_025384]
A_51_P156955	Cfd	0.308659	NM_013459	Mus musculus complement factor D (adipsin) (Cfd), transcript variant 1, mRNA [NM_013459]
A_51_P157042	Ctgf	2.0773	NM_010217	Mus musculus connective tissue growth factor (Ctgf), mRNA [NM_010217]
A_51_P157081	C630050I24Rik	1.18418	AK021281	Mus musculus adult male hippocampus cDNA, RIKEN full-length enriched library, clone:C630050I24 product:hypothetical protein, full insert sequence. [AK021281]
A_51_P157083	Gas1	1.39464	NM_008086	Mus musculus growth arrest specific 1 (Gas1), mRNA [NM_008086]
A_51_P157112	Serpina3c	1.08354	NM_008458	Mus musculus serine (or cysteine) peptidase inhibitor, clade A, member 3C (Serpina3c), mRNA [NM_008458]
A_51_P157214	Hiat1	1.36285	NM_008246	Mus musculus hippocampus abundant gene transcript 1 (Hiat1), mRNA [NM_008246]
A_51_P157255	Sdc2	1.02522	NM_008304	Mus musculus syndecan 2 (Sdc2), mRNA [NM_008304]
A_51_P157270	Plekhd1	0.899202	NM_001177503	Mus musculus pleckstrin homology domain containing, family D (with coiled-coil domains) member 1 (Plekhd1), mRNA [NM_001177503]
A_51_P157297		1.29044	XM_006503006	PREDICTED: Mus musculus EF-hand calcium binding domain 14 (Efcab14), transcript variant X2, mRNA [XM_006503006]
A_51_P157351	Usp33	0.708587	NM_133247	Mus musculus ubiquitin specific peptidase 33 (Usp33), transcript variant 1, mRNA [NM_133247]
A_51_P157462	Rgn	1.59126	NM_009060	Mus musculus regucalcin (Rgn), mRNA [NM_009060]
A_51_P157524	E2f4	1.29351	NM_148952	Mus musculus E2F transcription factor 4 (E2f4), mRNA [NM_148952]
A_51_P157698	Oaz3	0.708587	NM_016901	Mus musculus ornithine decarboxylase antizyme 3 (Oaz3), mRNA [NM_016901]
A_51_P157802	Hrasls5	1.03563	NM_025731	Mus musculus HRAS-like suppressor family, member 5 (Hrasls5), mRNA [NM_025731]
A_51_P157953	Soga3	0.209153	NM_026138	Mus musculus SOGA family member 3 (Soga3), mRNA [NM_026138]
A_51_P157976	Mmab	1.93529	NM_029956	Mus musculus methylmalonic aciduria (cobalamin deficiency) type B homolog (human) (Mmab), mRNA [NM_029956]
A_51_P157982	Tcaf1	1.1744	NM_029930	Mus musculus TRPM8 channel-associated factor 1 (Tcaf1), mRNA [NM_029930]
A_51_P158018	Bend5	2.88696	NM_026279	Mus musculus BEN domain containing 5 (Bend5), transcript variant 1, mRNA [NM_026279]
A_51_P158044		1.63962	AK031672	Mus musculus 13 days embryo male testis cDNA, RIKEN full-length enriched library, clone:6030481B17 product:HYPOTHETICAL 48.3 KDA PROTEIN homolog [Homo sapiens], full insert sequence. [AK031672]
A_51_P158061	Dalrd3	1.63409	NM_026378	Mus musculus DALR anticodon binding domain containing 3 (Dalrd3), mRNA [NM_026378]
A_51_P158073	A230050P20Rik	1.44492	NM_175687	Mus musculus RIKEN cDNA A230050P20 gene (A230050P20Rik), mRNA [NM_175687]
A_51_P158120	B3galnt2	1.12295	NM_178640	Mus musculus UDP-GalNAc:betaGlcNAc beta 1,3-galactosaminyltransferase, polypeptide 2 (B3galnt2), mRNA [NM_178640]
A_51_P158210	Mcm2	2.02705	NM_008564	Mus musculus minichromosome maintenance deficient 2 mitotin (S. cerevisiae) (Mcm2), mRNA [NM_008564]
A_51_P158277	Vmn1r199	0.708587	NM_134213	Mus musculus vomeronasal 1 receptor 199 (Vmn1r199), mRNA [NM_134213]
A_51_P158388	Cdk19	1.35574	NM_198164	Mus musculus cyclin-dependent kinase 19 (Cdk19), transcript variant 2, mRNA [NM_198164]
A_51_P158400	Rc3h2	1.16383	NM_001100591	Mus musculus ring finger and CCCH-type zinc finger domains 2 (Rc3h2), transcript variant 1, mRNA [NM_001100591]
A_51_P158545	Ankk1	3.49596	NM_172922	Mus musculus ankyrin repeat and kinase domain containing 1 (Ankk1), mRNA [NM_172922]
A_51_P158552	Zscan12	1.0479	NM_016684	Mus musculus zinc finger and SCAN domain containing 12 (Zscan12), mRNA [NM_016684]
A_51_P158584	Poll	1.33067	NM_020032	Mus musculus polymerase (DNA directed), lambda (Poll), mRNA [NM_020032]
A_51_P158638		1.20651	AK002723	Mus musculus adult male kidney cDNA, RIKEN full-length enriched library, clone:0610031G08 product:hypothetical protein, full insert sequence. [AK002723]
A_51_P158678	Fam181b	1.6072	NM_021427	Mus musculus family with sequence similarity 181, member B (Fam181b), mRNA [NM_021427]
A_51_P158772	Elof1	1.11692	NM_170777	Mus musculus elongation factor 1 homolog (ELF1, S. cerevisiae) (Elof1), mRNA [NM_170777]
A_51_P158814		0.983728	AK081212	Mus musculus adult male corpus striatum cDNA, RIKEN full-length enriched library, clone:C030005I21 product:HYPOTHETICAL 18.9 KDA PROTEIN homolog [Homo sapiens], full insert sequence. [AK081212]
A_51_P158876	Dctpp1	1.75814	NM_023203	Mus musculus dCTP pyrophosphatase 1 (Dctpp1), mRNA [NM_023203]
A_51_P158922	Prkaa1	1.4617	NM_001013367	Mus musculus protein kinase, AMP-activated, alpha 1 catalytic subunit (Prkaa1), mRNA [NM_001013367]
A_51_P159284	Bud13	1.44299	NM_146000	Mus musculus BUD13 homolog (yeast) (Bud13), mRNA [NM_146000]
A_51_P159293	Zbbx	1.1167	NM_172515	Mus musculus zinc finger, B-box domain containing (Zbbx), mRNA [NM_172515]
A_51_P159352	Sub1	0.780638	NM_011294	Mus musculus SUB1 homolog (S. cerevisiae) (Sub1), mRNA [NM_011294]
A_51_P159402	Gcat	0.839248	NM_013847	Mus musculus glycine C-acetyltransferase (2-amino-3-ketobutyrate-coenzyme A ligase) (Gcat), transcript variant 1, mRNA [NM_013847]
A_51_P159415	Sin3a	1.18954	NM_011378	Mus musculus transcriptional regulator, SIN3A (yeast) (Sin3a), transcript variant 1, mRNA [NM_011378]
A_51_P159453	Serpina3n	2.52832	NM_009252	Mus musculus serine (or cysteine) peptidase inhibitor, clade A, member 3N (Serpina3n), mRNA [NM_009252]
A_51_P159492		1.34447	AK044320	Mus musculus adult retina cDNA, RIKEN full-length enriched library, clone:A930007F16 product:similar to INOSITOL POLYPHOSPHATE 5-PHOSPHATASE OCRL-1 (EC 3.1.3.-) (LOWE'S OCULOCEREBRORENAL SYNDROME PROTEIN) [Homo sapiens], full insert sequence. [AK044320]
A_51_P159503		1.48382	XM_006534630	PREDICTED: Mus musculus ring finger protein 213 (Rnf213), transcript variant X1, mRNA [XM_006534630]
A_51_P159565	Arhgef9	0.855741	NM_001033329	Mus musculus CDC42 guanine nucleotide exchange factor (GEF) 9 (Arhgef9), transcript variant 1, mRNA [NM_001033329]
A_51_P159610	Ccdc120	1.37135	NM_207202	Mus musculus coiled-coil domain containing 120 (Ccdc120), mRNA [NM_207202]
A_51_P159612	Hebp2	1.16399	NM_019487	Mus musculus heme binding protein 2 (Hebp2), mRNA [NM_019487]
A_51_P159673	Snx1	1.42464	NM_019727	Mus musculus sorting nexin 1 (Snx1), mRNA [NM_019727]
A_51_P159711	Car7	1.05325	NM_053070	Mus musculus carbonic anhydrase 7 (Car7), transcript variant 1, mRNA [NM_053070]
A_51_P159814	Smpd4	1.31198	NM_029945	Mus musculus sphingomyelin phosphodiesterase 4 (Smpd4), transcript variant 1, mRNA [NM_029945]
A_51_P159833	Pcdhb15	0.742846	NM_053140	Mus musculus protocadherin beta 15 (Pcdhb15), mRNA [NM_053140]
A_51_P159896	Dnajc1	1.15276	NM_007869	Mus musculus DnaJ (Hsp40) homolog, subfamily C, member 1 (Dnajc1), transcript variant 1, mRNA [NM_007869]
A_51_P160042	Zc3hav1l	0.96168	NM_172467	Mus musculus zinc finger CCCH-type, antiviral 1-like (Zc3hav1l), mRNA [NM_172467]
A_51_P160083	1500035N22Rik	0.908386	XR_140695	PREDICTED: Mus musculus RIKEN cDNA 1500035N22 gene (1500035N22Rik), misc_RNA [XR_140695]
A_51_P160113	Copb1	1.43709	NM_033370	Mus musculus coatomer protein complex, subunit beta 1 (Copb1), mRNA [NM_033370]
A_51_P160344	Cenpv	1.0713	NM_028448	Mus musculus centromere protein V (Cenpv), mRNA [NM_028448]
A_51_P160372	Wbp1	1.47601	NM_016757	Mus musculus WW domain binding protein 1 (Wbp1), transcript variant 1, mRNA [NM_016757]
A_51_P160408	Lcorl	1.58296	NM_178142	Mus musculus ligand dependent nuclear receptor corepressor-like (Lcorl), transcript variant 3, mRNA [NM_178142]
A_51_P160413	Yod1	1.38663	NM_178691	Mus musculus YOD1 OTU deubiquitinating enzyme 1 homologue (S. cerevisiae) (Yod1), mRNA [NM_178691]
A_51_P160439	Crybg3	1.1176	NM_174848	Mus musculus beta-gamma crystallin domain containing 3 (Crybg3), mRNA [NM_174848]
A_51_P160482	Vsig2	0.849351	NM_020518	Mus musculus V-set and immunoglobulin domain containing 2 (Vsig2), mRNA [NM_020518]
A_51_P160536	1700026D08Rik	0.748286	NM_029335	Mus musculus RIKEN cDNA 1700026D08 gene (1700026D08Rik), mRNA [NM_029335]
A_51_P160544	Efemp2	1.42224	NM_021474	Mus musculus epidermal growth factor-containing fibulin-like extracellular matrix protein 2 (Efemp2), transcript variant 1, mRNA [NM_021474]
A_51_P160581	Brsk2	0.708587	NM_029426	Mus musculus BR serine/threonine kinase 2 (Brsk2), transcript variant 1, mRNA [NM_029426]
A_51_P160664	Cox7b	1.38606	NM_025379	Mus musculus cytochrome c oxidase subunit VIIb (Cox7b), mRNA [NM_025379]
A_51_P160673	Kcne1l	0.959693	NM_021487	Mus musculus potassium voltage-gated channel, Isk-related family, member 1-like, pseudogene (Kcne1l), mRNA [NM_021487]
A_51_P160713	Alb	1.17682	NM_009654	Mus musculus albumin (Alb), mRNA [NM_009654]
A_51_P160744	Ndufb3	1.19937	NM_025597	Mus musculus NADH dehydrogenase (ubiquinone) 1 beta subcomplex 3 (Ndufb3), mRNA [NM_025597]
A_51_P160787	Art5	3.03831	NM_007491	Mus musculus ADP-ribosyltransferase 5 (Art5), transcript variant 1, mRNA [NM_007491]
A_51_P160824	Cspg4	1.1448	NM_139001	Mus musculus chondroitin sulfate proteoglycan 4 (Cspg4), mRNA [NM_139001]
A_51_P160907	Morc3	1.34784	NM_001045529	Mus musculus microrchidia 3 (Morc3), mRNA [NM_001045529]
A_51_P160913	Mr1	1.21063	NM_008209	Mus musculus major histocompatibility complex, class I-related (Mr1), mRNA [NM_008209]
A_51_P161021	Ifit2	1.1194	NM_008332	Mus musculus interferon-induced protein with tetratricopeptide repeats 2 (Ifit2), mRNA [NM_008332]
A_51_P161037	Cep170	1.53282	NM_001099637	Mus musculus centrosomal protein 170 (Cep170), mRNA [NM_001099637]
A_51_P161054	Itgb6	2.64684	NM_021359	Mus musculus integrin beta 6 (Itgb6), transcript variant 2, mRNA [NM_021359]
A_51_P161086	Ppic	2.36135	NM_008908	Mus musculus peptidylprolyl isomerase C (Ppic), mRNA [NM_008908]
A_51_P161207	Rfx3	0.787032	NM_011265	Mus musculus regulatory factor X, 3 (influences HLA class II expression) (Rfx3), transcript variant 1, mRNA [NM_011265]
A_51_P161248	Scg3	1.35081	NM_009130	Mus musculus secretogranin III (Scg3), transcript variant 1, mRNA [NM_009130]
A_51_P161257	Ptchd4	1.01055	NM_028474	Mus musculus patched domain containing 4 (Ptchd4), mRNA [NM_028474]
A_51_P161265	Ccl25	1.18303	NM_009138	Mus musculus chemokine (C-C motif) ligand 25 (Ccl25), transcript variant 1, mRNA [NM_009138]
A_51_P161308	Slc22a2	0.708587	NM_013667	Mus musculus solute carrier family 22 (organic cation transporter), member 2 (Slc22a2), mRNA [NM_013667]
A_51_P161315	4930448F12Rik	0.708587	NR_046032	Mus musculus RIKEN cDNA 4930448F12 gene (4930448F12Rik), long non-coding RNA [NR_046032]
A_51_P161323	Eda2r	1.96214	NM_175540	Mus musculus ectodysplasin A2 receptor (Eda2r), transcript variant 2, mRNA [NM_175540]
A_51_P161342	Abcb6	0.870482	NM_023732	Mus musculus ATP-binding cassette, sub-family B (MDR/TAP), member 6 (Abcb6), mRNA [NM_023732]
A_51_P161354	Sesn2	1.43822	NM_144907	Mus musculus sestrin 2 (Sesn2), mRNA [NM_144907]
A_51_P161362	Gnl2	1.13725	NM_145552	Mus musculus guanine nucleotide binding protein-like 2 (nucleolar) (Gnl2), mRNA [NM_145552]
A_51_P161463	Ccdc103	1.08765	NM_028492	Mus musculus coiled-coil domain containing 103 (Ccdc103), mRNA [NM_028492]
A_51_P161485	Wbp2nl	0.708587	NM_029066	Mus musculus WBP2 N-terminal like (Wbp2nl), mRNA [NM_029066]
A_51_P161503		0.708587	XR_883155	PREDICTED: Mus musculus RIKEN cDNA 1700063K16 gene (1700063K16Rik), misc_RNA [XR_883155]
A_51_P161542	Olfr512	0.708587	NM_146724	Mus musculus olfactory receptor 512 (Olfr512), mRNA [NM_146724]
A_51_P161554	Arid3b	0.974796	NM_019689	Mus musculus AT rich interactive domain 3B (BRIGHT-like) (Arid3b), mRNA [NM_019689]
A_51_P161636	Kng2	6.75473	NM_201375	Mus musculus kininogen 2 (Kng2), transcript variant 1, mRNA [NM_201375]
A_51_P161691	Coq7	1.29181	NM_009940	Mus musculus demethyl-Q 7 (Coq7), transcript variant 1, mRNA [NM_009940]
A_51_P161830	Enpep	1.23841	NM_007934	Mus musculus glutamyl aminopeptidase (Enpep), mRNA [NM_007934]
A_51_P161842	Olfr888	0.708587	NM_146424	Mus musculus olfactory receptor 888 (Olfr888), mRNA [NM_146424]
A_51_P161874	Med30	1.30779	NM_027212	Mus musculus mediator complex subunit 30 (Med30), mRNA [NM_027212]
A_51_P161890	Fcgrt	1.34065	NM_010189	Mus musculus Fc receptor, IgG, alpha chain transporter (Fcgrt), mRNA [NM_010189]
A_51_P161929	Tspo2	0.810841	NM_027292	Mus musculus translocator protein 2 (Tspo2), mRNA [NM_027292]
A_51_P161946	E130012A19Rik	0.962114	NM_175332	Mus musculus RIKEN cDNA E130012A19 gene (E130012A19Rik), mRNA [NM_175332]
A_51_P162017	Pde5a	1.25232	AK031275	Mus musculus 13 days embryo male testis cDNA, RIKEN full-length enriched library, clone:6030400N17 product:CGMP-BINDING CGMP SPECIFIC PHOSPHODIESTERASE (FRAGMENT) homolog [Rattus norvegicus], full insert sequence. [AK031275]
A_51_P162083	Elfn2	0.708587	NM_183141	Mus musculus leucine rich repeat and fibronectin type III, extracellular 2 (Elfn2), mRNA [NM_183141]
A_51_P162098	Ndufaf4	1.19289	NM_026742	Mus musculus NADH dehydrogenase (ubiquinone) 1 alpha subcomplex, assembly factor 4 (Ndufaf4), mRNA [NM_026742]
A_51_P162116	Mblac1	1.50875	NM_177878	Mus musculus metallo-beta-lactamase domain containing 1 (Mblac1), mRNA [NM_177878]
A_51_P162144	Oca2	0.708587	NM_021879	Mus musculus oculocutaneous albinism II (Oca2), mRNA [NM_021879]
A_51_P162162	Inmt	0.496041	NM_009349	Mus musculus indolethylamine N-methyltransferase (Inmt), mRNA [NM_009349]
A_51_P162176	Trappc3	2.43744	NM_013718	Mus musculus trafficking protein particle complex 3 (Trappc3), mRNA [NM_013718]
A_51_P162222	Tsx	0.708587	NM_009440	Mus musculus testis specific X-linked gene (Tsx), mRNA [NM_009440]
A_51_P162437	Bcr	1.12742	NM_001081412	Mus musculus breakpoint cluster region (Bcr), mRNA [NM_001081412]
A_51_P162471	Dnajc9	1.63298	NM_134081	Mus musculus DnaJ (Hsp40) homolog, subfamily C, member 9 (Dnajc9), mRNA [NM_134081]
A_51_P162671	Folr2	2.10487	NM_008035	Mus musculus folate receptor 2 (fetal) (Folr2), transcript variant 2, mRNA [NM_008035]
A_51_P162676	Armc7	1.2645	NM_177778	Mus musculus armadillo repeat containing 7 (Armc7), mRNA [NM_177778]
A_51_P162760	Zfp623	1.07994	NM_030199	Mus musculus zinc finger protein 623 (Zfp623), mRNA [NM_030199]
A_51_P162894	4933405L10Rik	0.801501	NM_027655	Mus musculus RIKEN cDNA 4933405L10 gene (4933405L10Rik), mRNA [NM_027655]
A_51_P162955	Serpina7	0.414676	NM_177920	Mus musculus serine (or cysteine) peptidase inhibitor, clade A (alpha-1 antiproteinase, antitrypsin), member 7 (Serpina7), mRNA [NM_177920]
A_51_P163031	Ptpn3	0.679626	NM_011207	Mus musculus protein tyrosine phosphatase, non-receptor type 3 (Ptpn3), mRNA [NM_011207]
A_51_P163079	Ptcd1	1.42137	NM_133735	Mus musculus pentatricopeptide repeat domain 1 (Ptcd1), mRNA [NM_133735]
A_51_P163106	Bdh1	1.31517	NM_175177	Mus musculus 3-hydroxybutyrate dehydrogenase, type 1 (Bdh1), transcript variant 1, mRNA [NM_175177]
A_51_P163173	Rbm12b1	1.1299	NM_028226	Mus musculus RNA binding motif protein 12 B1 (Rbm12b1), mRNA [NM_028226]
A_51_P163233	2810403A07Rik	1.21636	NM_028814	Mus musculus RIKEN cDNA 2810403A07 gene (2810403A07Rik), mRNA [NM_028814]
A_51_P163252	Schip1	1.58261	NM_013928	Mus musculus schwannomin interacting protein 1 (Schip1), transcript variant 4, mRNA [NM_013928]
A_51_P163261		1.23782
A_51_P163354	Ogdhl	0.708587	NM_001081130	Mus musculus oxoglutarate dehydrogenase-like (Ogdhl), mRNA [NM_001081130]
A_51_P163378	Zwint	1.37841	NM_001293683	Mus musculus ZW10 interactor (Zwint), transcript variant 2, mRNA [NM_001293683]
A_51_P163444	Carhsp1	1.37476	NM_025821	Mus musculus calcium regulated heat stable protein 1 (Carhsp1), mRNA [NM_025821]
A_51_P163476	5430403G16Rik	1.43677	AK019943	Mus musculus 6 days neonate head cDNA, RIKEN full-length enriched library, clone:5430403G16 product:weakly similar to zinc finger protein ZNF126 (fragment) [Homo sapiens], full insert sequence. [AK019943]
A_51_P163578	Ugt2b35	0.708587	NM_172881	Mus musculus UDP glucuronosyltransferase 2 family, polypeptide B35 (Ugt2b35), mRNA [NM_172881]
A_51_P163671	Olfr600	0.708587	NM_147046	Mus musculus olfactory receptor 600 (Olfr600), mRNA [NM_147046]
A_51_P163694	Rufy1	1.51933	NM_172557	Mus musculus RUN and FYVE domain containing 1 (Rufy1), mRNA [NM_172557]
A_51_P163778	2810025M15Rik	1.38439	NR_027984	Mus musculus RIKEN cDNA 2810025M15 gene (2810025M15Rik), long non-coding RNA [NR_027984]
A_51_P163797	Bdp1	1.0149	NM_001081061	Mus musculus B double prime 1, subunit of RNA polymerase III transcription initiation factor IIIB (Bdp1), mRNA [NM_001081061]
A_51_P163953	Nsg2	1.15592	NM_008741	Mus musculus neuron specific gene family member 2 (Nsg2), transcript variant 1, mRNA [NM_008741]
A_51_P163958	Spr	1.04167	NM_011467	Mus musculus sepiapterin reductase (Spr), mRNA [NM_011467]
A_51_P164014	Cenpe	3.87875	NM_173762	Mus musculus centromere protein E (Cenpe), mRNA [NM_173762]
A_51_P164030	Tcp1	1.23892	NM_013686	Mus musculus t-complex protein 1 (Tcp1), transcript variant 1, mRNA [NM_013686]
A_51_P164203	Nme4	1.50927	NM_019731	Mus musculus NME/NM23 nucleoside diphosphate kinase 4 (Nme4), mRNA [NM_019731]
A_51_P164207	Mta2	1.55888	NM_011842	Mus musculus metastasis-associated gene family, member 2 (Mta2), mRNA [NM_011842]
A_51_P164296	Adamdec1	0.763163	NM_021475	Mus musculus ADAM-like, decysin 1 (Adamdec1), mRNA [NM_021475]
A_51_P164393	Txndc2	0.847386	NM_153519	Mus musculus thioredoxin domain containing 2 (spermatozoa) (Txndc2), transcript variant 2, mRNA [NM_153519]
A_51_P164420	Eef1e1	1.89482	NM_025380	Mus musculus eukaryotic translation elongation factor 1 epsilon 1 (Eef1e1), mRNA [NM_025380]
A_51_P164495	Dda1	1.36156	NM_025600	Mus musculus DET1 and DDB1 associated 1 (Dda1), transcript variant 1, mRNA [NM_025600]
A_51_P164630	Fitm1	1.08636	NM_026808	Mus musculus fat storage-inducing transmembrane protein 1 (Fitm1), mRNA [NM_026808]
A_51_P164835	Ppl	0.891048	NM_008909	Mus musculus periplakin (Ppl), mRNA [NM_008909]
A_51_P164939	Tmem150a	1.67549	NM_144916	Mus musculus transmembrane protein 150A (Tmem150a), mRNA [NM_144916]
A_51_P165027	Pygo1	2.6178	NM_028116	Mus musculus pygopus 1 (Pygo1), mRNA [NM_028116]
A_51_P165060	Slc22a5	1.20049	NM_011396	Mus musculus solute carrier family 22 (organic cation transporter), member 5 (Slc22a5), mRNA [NM_011396]
A_51_P165082	Tmem191c	1.72829	NM_177473	Mus musculus transmembrane protein 191C (Tmem191c), mRNA [NM_177473]
A_51_P165087	Snai1	1.3643	NM_011427	Mus musculus snail family zinc finger 1 (Snai1), mRNA [NM_011427]
A_51_P165098	Gga2	1.51153	NM_028758	Mus musculus golgi associated, gamma adaptin ear containing, ARF binding protein 2 (Gga2), mRNA [NM_028758]
A_51_P165165	Hibadh	1.1459	NM_145567	Mus musculus 3-hydroxyisobutyrate dehydrogenase (Hibadh), mRNA [NM_145567]
A_51_P165182	Batf2	1.17555	NM_028967	Mus musculus basic leucine zipper transcription factor, ATF-like 2 (Batf2), mRNA [NM_028967]
A_51_P165237	Snx16	1.46871	NM_029068	Mus musculus sorting nexin 16 (Snx16), transcript variant 1, mRNA [NM_029068]
A_51_P165293	Ckmt2	0.217011	NM_198415	Mus musculus creatine kinase, mitochondrial 2 (Ckmt2), mRNA [NM_198415]
A_51_P165330	Mrpl33	1.5061	NM_025796	Mus musculus mitochondrial ribosomal protein L33 (Mrpl33), mRNA [NM_025796]
A_51_P165435	Cox4i1	1.36	NM_009941	Mus musculus cytochrome c oxidase subunit IV isoform 1 (Cox4i1), transcript variant 1, mRNA [NM_009941]
A_51_P165451	Pbld2	2.0923	NM_026085	Mus musculus phenazine biosynthesis-like protein domain containing 2 (Pbld2), mRNA [NM_026085]
A_51_P165475	C1galt1	0.939641	NM_052993	Mus musculus core 1 synthase, glycoprotein-N-acetylgalactosamine 3-beta-galactosyltransferase, 1 (C1galt1), mRNA [NM_052993]
A_51_P165504	Twist2	1.0046	NM_007855	Mus musculus twist basic helix-loop-helix transcription factor 2 (Twist2), mRNA [NM_007855]
A_51_P165602	Lbx2	1.14027	NM_010692	Mus musculus ladybird homeobox homolog 2 (Drosophila) (Lbx2), mRNA [NM_010692]
A_51_P165683	Hirip3	1.68566	NM_172746	Mus musculus HIRA interacting protein 3 (Hirip3), mRNA [NM_172746]
A_51_P165704	Mcm7	2.16783	NM_008568	Mus musculus minichromosome maintenance deficient 7 (S. cerevisiae) (Mcm7), mRNA [NM_008568]
A_51_P165914	Zfp770	1.18979	NM_175466	Mus musculus zinc finger protein 770 (Zfp770), mRNA [NM_175466]
A_51_P165934	Phb	1.10678	NM_008831	Mus musculus prohibitin (Phb), mRNA [NM_008831]
A_51_P165984	Aup1	1.85053	NM_007517	Mus musculus ancient ubiquitous protein 1 (Aup1), transcript variant 1, mRNA [NM_007517]
A_51_P166023	Hip1	1.67084	NM_146001	Mus musculus huntingtin interacting protein 1 (Hip1), mRNA [NM_146001]
A_51_P166244	Osbpl1a	1.08025	NM_207530	Mus musculus oxysterol binding protein-like 1A (Osbpl1a), transcript variant 1, mRNA [NM_207530]
A_51_P166266	Ticam2	1.07484	NM_173394	Mus musculus toll-like receptor adaptor molecule 2 (Ticam2), mRNA [NM_173394]
A_51_P166288	Acy1	1.34075	NM_025371	Mus musculus aminoacylase 1 (Acy1), transcript variant 1, mRNA [NM_025371]
A_51_P166339	Avil	2.45598	NM_009635	Mus musculus advillin (Avil), mRNA [NM_009635]
A_51_P166456	Fzd5	0.681171	NM_022721	Mus musculus frizzled homolog 5 (Drosophila) (Fzd5), transcript variant 1, mRNA [NM_022721]
A_51_P166728	Pou2f2	2.02935	NM_011138	Mus musculus POU domain, class 2, transcription factor 2 (Pou2f2), transcript variant 2, mRNA [NM_011138]
A_51_P166740	Kcnj4	1.67783	NM_008427	Mus musculus potassium inwardly-rectifying channel, subfamily J, member 4 (Kcnj4), mRNA [NM_008427]
A_51_P167048	Hs6st1	2.12345	NM_015818	Mus musculus heparan sulfate 6-O-sulfotransferase 1 (Hs6st1), mRNA [NM_015818]
A_51_P167105	B3galt4	1.64003	NM_019420	Mus musculus UDP-Gal:betaGlcNAc beta 1,3-galactosyltransferase, polypeptide 4 (B3galt4), mRNA [NM_019420]
A_51_P167232	Cask	1.57948	NM_009806	Mus musculus calcium/calmodulin-dependent serine protein kinase (MAGUK family) (Cask), transcript variant 4, mRNA [NM_009806]
A_51_P167263	Cd5	2.02398	NM_007650	Mus musculus CD5 antigen (Cd5), mRNA [NM_007650]
A_51_P167292	Chil3	1.89637	NM_009892	Mus musculus chitinase-like 3 (Chil3), mRNA [NM_009892]
A_51_P167360	Ptpn7	2.1557	NM_177081	Mus musculus protein tyrosine phosphatase, non-receptor type 7 (Ptpn7), mRNA [NM_177081]
A_51_P167374	Gpatch1	1.03571	NM_026181	Mus musculus G patch domain containing 1 (Gpatch1), mRNA [NM_026181]
A_51_P167426	Herc1	0.923267	NM_145617	Mus musculus hect (homologous to the E6-AP (UBE3A) carboxyl terminus) domain and RCC1 (CHC1)-like domain (RLD) 1 (Herc1), mRNA [NM_145617]
A_51_P167513	Leng1	1.18192	NM_027203	Mus musculus leukocyte receptor cluster (LRC) member 1 (Leng1), mRNA [NM_027203]
A_51_P167527	Lum	1.97799	NM_008524	Mus musculus lumican (Lum), mRNA [NM_008524]
A_51_P167597		0.708587		GB
A_51_P167660	Atad3aos	0.870085	NR_027971	Mus musculus ATPase family, AAA domain containing 3A, opposite strand (Atad3aos), transcript variant 1, long non-coding RNA [NR_027971]
A_51_P167763	Kcnk13	1.74825	NM_146037	Mus musculus potassium channel, subfamily K, member 13 (Kcnk13), transcript variant 3, mRNA [NM_146037]
A_51_P167843	Timm17a	1.35554	NM_011590	Mus musculus translocase of inner mitochondrial membrane 17a (Timm17a), mRNA [NM_011590]
A_51_P167876	Tfrc	1.10399	NM_011638	Mus musculus transferrin receptor (Tfrc), mRNA [NM_011638]
A_51_P167922	Tifab	2.55399	NM_145976	Mus musculus TRAF-interacting protein with forkhead-associated domain, family member B (Tifab), transcript variant 2, mRNA [NM_145976]
A_51_P167971	Bace1	1.41212	NM_011792	Mus musculus beta-site APP cleaving enzyme 1 (Bace1), transcript variant 1, mRNA [NM_011792]
A_51_P168203	Aig1	1.31389	NM_025446	Mus musculus androgen-induced 1 (Aig1), mRNA [NM_025446]
A_51_P168395	Ttc30a1	1.26306	NM_030188	Mus musculus tetratricopeptide repeat domain 30A1 (Ttc30a1), mRNA [NM_030188]
A_51_P168524		1.26453	XM_006505969	Mus musculus MOB1, Mps One Binder kinase activator-like 1B (yeast), mRNA (cDNA clone MGC:6884 IMAGE:2651599), complete cds. [BC009149]
A_51_P168613	Nuak1	0.82747	NM_001004363	Mus musculus NUAK family, SNF1-like kinase, 1 (Nuak1), mRNA [NM_001004363]
A_51_P168630	Klf1	2.76743	NM_010635	Mus musculus Kruppel-like factor 1 (erythroid) (Klf1), mRNA [NM_010635]
A_51_P168632	Prim1	2.21708	NM_008921	Mus musculus DNA primase, p49 subunit (Prim1), mRNA [NM_008921]
A_51_P168695	Mast4	1.12521	NM_175171	Mus musculus microtubule associated serine/threonine kinase family member 4 (Mast4), mRNA [NM_175171]
A_51_P168792	Xylb	1.28965	NM_001033209	Mus musculus xylulokinase homolog (H. influenzae) (Xylb), transcript variant 1, mRNA [NM_001033209]
A_51_P168981	Ptar1	0.877052	NM_028208	Mus musculus protein prenyltransferase alpha subunit repeat containing 1 (Ptar1), mRNA [NM_028208]
A_51_P169032	2810004N23Rik	1.46843	NM_025615	Mus musculus RIKEN cDNA 2810004N23 gene (2810004N23Rik), mRNA [NM_025615]
A_51_P169047	Tdp2	2.11946	NM_019551	Mus musculus tyrosyl-DNA phosphodiesterase 2 (Tdp2), mRNA [NM_019551]
A_51_P169087	Gls2	1.61928	NM_001033264	Mus musculus glutaminase 2 (liver, mitochondrial) (Gls2), transcript variant 1, mRNA [NM_001033264]
A_51_P169255	Olfr190	1.42766	NM_146397	Mus musculus olfactory receptor 190 (Olfr190), mRNA [NM_146397]
A_51_P169327	Etd	0.708587	NR_034074	Mus musculus embryonic testis differentiation (Etd), long non-coding RNA [NR_034074]
A_51_P169415	Parvb	0.352993	NM_133167	Mus musculus parvin, beta (Parvb), mRNA [NM_133167]
A_51_P169445	Ccdc89	1.15013	NM_027298	Mus musculus coiled-coil domain containing 89 (Ccdc89), mRNA [NM_027298]
A_51_P169476	Mcpt1	0.708587	NM_008570	Mus musculus mast cell protease 1 (Mcpt1), mRNA [NM_008570]
A_51_P169516	Ppp1r3d	1.11206	NM_001085501	Mus musculus protein phosphatase 1, regulatory subunit 3D (Ppp1r3d), mRNA [NM_001085501]
A_51_P169614	Utp15	1.71546	NM_178918	Mus musculus UTP15, U3 small nucleolar ribonucleoprotein, homolog (yeast) (Utp15), mRNA [NM_178918]
A_51_P169624	Taf3	1.37818	NM_027748	Mus musculus TAF3 RNA polymerase II, TATA box binding protein (TBP)-associated factor (Taf3), mRNA [NM_027748]
A_51_P169671	Reg3b	0.708587	NM_011036	Mus musculus regenerating islet-derived 3 beta (Reg3b), mRNA [NM_011036]
A_51_P169693	Bst2	1.476	NM_198095	Mus musculus bone marrow stromal cell antigen 2 (Bst2), mRNA [NM_198095]
A_51_P169714	Shc2	1.55815	NM_001024539	Mus musculus SHC (Src homology 2 domain containing) transforming protein 2 (Shc2), mRNA [NM_001024539]
A_51_P169745	Tuba1a	1.30501	NM_011653	Mus musculus tubulin, alpha 1A (Tuba1a), mRNA [NM_011653]
A_51_P169880	Zbtb3	1.19732	NM_133759	Mus musculus zinc finger and BTB domain containing 3 (Zbtb3), transcript variant 2, mRNA [NM_133759]
A_51_P169920	Noc2l	1.68187	NM_021303	Mus musculus nucleolar complex associated 2 homolog (S. cerevisiae) (Noc2l), mRNA [NM_021303]
A_51_P170008	Napg	1.35017	NM_028017	Mus musculus N-ethylmaleimide sensitive fusion protein attachment protein gamma (Napg), mRNA [NM_028017]
A_51_P170059	Lce1m	2.14255	NM_025420	Mus musculus late cornified envelope 1M (Lce1m), mRNA [NM_025420]
A_51_P170090	Olfr1499	0.708587	NM_146796	Mus musculus olfactory receptor 1499 (Olfr1499), mRNA [NM_146796]
A_51_P170105	Alx4	1.3415	NM_007442	Mus musculus aristaless-like homeobox 4 (Alx4), mRNA [NM_007442]
A_51_P170178	B3gnt8	2.37057	NM_146184	Mus musculus UDP-GlcNAc:betaGal beta-1,3-N-acetylglucosaminyltransferase 8 (B3gnt8), transcript variant 1, mRNA [NM_146184]
A_51_P170463	Gpr17	0.708587	NM_001025381	Mus musculus G protein-coupled receptor 17 (Gpr17), mRNA [NM_001025381]
A_51_P170476	Kcns1	1.1341	NM_008435	Mus musculus K+ voltage-gated channel, subfamily S, 1 (Kcns1), mRNA [NM_008435]
A_51_P170562	Cpn2	1.45247	NM_027904	Mus musculus carboxypeptidase N, polypeptide 2 (Cpn2), mRNA [NM_027904]
A_51_P170565	4933411G11Rik	0.708587	NM_177880	Mus musculus RIKEN cDNA 4933411G11Rik gene (4933411G11Rik), mRNA [NM_177880]
A_51_P170619	Ddx54	1.46137	NM_028041	Mus musculus DEAD (Asp-Glu-Ala-Asp) box polypeptide 54 (Ddx54), mRNA [NM_028041]
A_51_P170641	Dcaf4	1.41799	NM_030246	Mus musculus DDB1 and CUL4 associated factor 4 (Dcaf4), transcript variant 2, mRNA [NM_030246]
A_51_P170696	Haus1	1.40143	NM_146089	Mus musculus HAUS augmin-like complex, subunit 1 (Haus1), mRNA [NM_146089]
A_51_P170758	Grwd1	1.44583	NM_153419	Mus musculus glutamate-rich WD repeat containing 1 (Grwd1), mRNA [NM_153419]
A_51_P170807	LOC102641377	1.27953	XR_402119	PREDICTED: Mus musculus uncharacterized LOC102641377 (LOC102641377), ncRNA [XR_402119]
A_51_P170827	Asb5	1.24884	NM_029569	Mus musculus ankyrin repeat and SOCs box-containing 5 (Asb5), mRNA [NM_029569]
A_51_P170911	Ptpn9	1.41115	NM_019651	Mus musculus protein tyrosine phosphatase, non-receptor type 9 (Ptpn9), mRNA [NM_019651]
A_51_P170946	Hnrnpm	1.11162	NM_029804	Mus musculus heterogeneous nuclear ribonucleoprotein M (Hnrnpm), transcript variant 1, mRNA [NM_029804]
A_51_P170959	Proz	1.16509	XM_006508857	PREDICTED: Mus musculus protein Z, vitamin K-dependent plasma glycoprotein (Proz), transcript variant X2, mRNA [XM_006508857]
A_51_P171075	Csf2	0.71774	NM_009969	Mus musculus colony stimulating factor 2 (granulocyte-macrophage) (Csf2), mRNA [NM_009969]
A_51_P171107	Tmem35	1.60741	NM_026239	Mus musculus transmembrane protein 35 (Tmem35), mRNA [NM_026239]
A_51_P171136	Smco2	1.60018	NM_027059	Mus musculus single-pass membrane protein with coiled-coil domains 2 (Smco2), mRNA [NM_027059]
A_51_P171200	Golm1	1.83524	NM_027307	Mus musculus golgi membrane protein 1 (Golm1), transcript variant 1, mRNA [NM_027307]
A_51_P171288	Gli3	1.16788	NM_008130	Mus musculus GLI-Kruppel family member GLI3 (Gli3), mRNA [NM_008130]
A_51_P171510	Olfr487	0.708587	NM_001011811	Mus musculus olfactory receptor 487 (Olfr487), mRNA [NM_001011811]
A_51_P171616	Wnt10a	13.1728	NM_009518	Mus musculus wingless-type MMTV integration site family, member 10A (Wnt10a), mRNA [NM_009518]
A_51_P171697	Pebp1	1.27324	NM_018858	Mus musculus phosphatidylethanolamine binding protein 1 (Pebp1), mRNA [NM_018858]
A_51_P171772	Bcl11b	2.14213	NM_021399	Mus musculus B cell leukemia/lymphoma 11B (Bcl11b), transcript variant 2, mRNA [NM_021399]
A_51_P171936	A630033H20Rik	1.34346	NM_175442	Mus musculus RIKEN cDNA A630033H20 gene (A630033H20Rik), transcript variant 2, mRNA [NM_175442]
A_51_P171965	Sdhaf4	1.59704	NM_026503	Mus musculus succinate dehydrogenase complex assembly factor 4 (Sdhaf4), mRNA [NM_026503]
A_51_P171999	Apoe	2.00139	NM_009696	Mus musculus apolipoprotein E (Apoe), transcript variant 1, mRNA [NM_009696]
A_51_P172048	Olfr653	0.708587	NM_147074	Mus musculus olfactory receptor 653 (Olfr653), mRNA [NM_147074]
A_51_P172054	Gas6	1.84089	NM_019521	Mus musculus growth arrest specific 6 (Gas6), mRNA [NM_019521]
A_51_P172085	Arhgdig	1.27552	NM_008113	Mus musculus Rho GDP dissociation inhibitor (GDI) gamma (Arhgdig), mRNA [NM_008113]
A_51_P172131	Lurap1l	1.18955	NM_026821	Mus musculus leucine rich adaptor protein 1-like (Lurap1l), mRNA [NM_026821]
A_51_P172155	Hal	1.20671	NM_010401	Mus musculus histidine ammonia lyase (Hal), mRNA [NM_010401]
A_51_P172231	Gsdmd	1.40275	NM_026960	Mus musculus gasdermin D (Gsdmd), mRNA [NM_026960]
A_51_P172251	Ifrd2	1.14353	NM_025903	Mus musculus interferon-related developmental regulator 2 (Ifrd2), mRNA [NM_025903]
A_51_P172323	Pak2	1.44819	NM_177326	Mus musculus p21 protein (Cdc42/Rac)-activated kinase 2 (Pak2), mRNA [NM_177326]
A_51_P172344	Foxn3	0.998117	NM_183186	Mus musculus forkhead box N3 (Foxn3), mRNA [NM_183186]
A_51_P172424	Krtap4-16	0.708587	NM_001013823	Mus musculus keratin associated protein 4-16 (Krtap4-16), mRNA [NM_001013823]
A_51_P172502	Cxcl12	1.38789	NM_001012477	Mus musculus chemokine (C-X-C motif) ligand 12 (Cxcl12), transcript variant 3, mRNA [NM_001012477]
A_51_P172532	Nit1	1.27028	NM_012049	Mus musculus nitrilase 1 (Nit1), transcript variant 1, mRNA [NM_012049]
A_51_P172573	Sod2	1.02782	NM_013671	Mus musculus superoxide dismutase 2, mitochondrial (Sod2), mRNA [NM_013671]
A_51_P172688	Stard3nl	1.523	NM_024270	Mus musculus STARD3 N-terminal like (Stard3nl), mRNA [NM_024270]
A_51_P172752	Gpatch4	1.07095	NM_025663	Mus musculus G patch domain containing 4 (Gpatch4), transcript variant 1, mRNA [NM_025663]
A_51_P172842	Med19	1.3355	NM_025885	Mus musculus mediator complex subunit 19 (Med19), mRNA [NM_025885]
A_51_P172853	Cd14	1.96364	NM_009841	Mus musculus CD14 antigen (Cd14), mRNA [NM_009841]
A_51_P173022	Nsmce1	1.65824	NM_026330	Mus musculus non-SMC element 1 homolog (S. cerevisiae) (Nsmce1), mRNA [NM_026330]
A_51_P173086	Eif3l	1.49138	NM_145139	Mus musculus eukaryotic translation initiation factor 3, subunit L (Eif3l), mRNA [NM_145139]
A_51_P173100	Pttg1ip	1.15531	NM_145925	Mus musculus pituitary tumor-transforming 1 interacting protein (Pttg1ip), mRNA [NM_145925]
A_51_P173107	1810046K07Rik	0.708587	NM_027217	Mus musculus RIKEN cDNA 1810046K07 gene (1810046K07Rik), mRNA [NM_027217]
A_51_P173114	Cdhr1	0.708587	NM_130878	Mus musculus cadherin-related family member 1 (Cdhr1), mRNA [NM_130878]
A_51_P173162	Edaradd	1.1233	NM_133643	Mus musculus EDAR (ectodysplasin-A receptor)-associated death domain (Edaradd), mRNA [NM_133643]
A_51_P173212	Osbpl2	1.11657	NM_144500	Mus musculus oxysterol binding protein-like 2 (Osbpl2), mRNA [NM_144500]
A_51_P173224	Kcnh8	0.708587	NM_001031811	Mus musculus potassium voltage-gated channel, subfamily H (eag-related), member 8 (Kcnh8), mRNA [NM_001031811]
A_51_P173285	Nkx2-5	0.548263	NM_008700	Mus musculus NK2 homeobox 5 (Nkx2-5), mRNA [NM_008700]
A_51_P173343	Dtd2	0.910509	NM_029545	Mus musculus D-tyrosyl-tRNA deacylase 2 (Dtd2), mRNA [NM_029545]
A_51_P173384	Tada1	1.33244	NM_030245	Mus musculus transcriptional adaptor 1 (Tada1), mRNA [NM_030245]
A_51_P173484		0.708587	AK016353	Mus musculus adult male testis cDNA, RIKEN full-length enriched library, clone:4930585L22 product:hypothetical IQ calmodulin-binding motif containing protein, full insert sequence. [AK016353]
A_51_P173547	1700009J07Rik	0.834953	NR_015547	Mus musculus RIKEN cDNA 1700009J07 gene (1700009J07Rik), long non-coding RNA [NR_015547]
A_51_P173564	Ahsa1	1.2619	NM_146036	Mus musculus AHA1, activator of heat shock protein ATPase 1 (Ahsa1), mRNA [NM_146036]
A_51_P173601	Bcam	2.04971	NM_020486	Mus musculus basal cell adhesion molecule (Bcam), mRNA [NM_020486]
A_51_P173622	Ptpn11	1.19671	NM_011202	Mus musculus protein tyrosine phosphatase, non-receptor type 11 (Ptpn11), transcript variant 1, mRNA [NM_011202]
A_51_P173678	Slc10a6	0.905481	NM_029415	Mus musculus solute carrier family 10 (sodium/bile acid cotransporter family), member 6 (Slc10a6), mRNA [NM_029415]
A_51_P173692	Lingo4	1.21897	NM_177250	Mus musculus leucine rich repeat and Ig domain containing 4 (Lingo4), mRNA [NM_177250]
A_51_P173709	Gprc5b	1.57874	NM_022420	Mus musculus G protein-coupled receptor, family C, group 5, member B (Gprc5b), transcript variant 2, mRNA [NM_022420]
A_51_P173735	Dock11	1.38158	NM_001009947	Mus musculus dedicator of cytokinesis 11 (Dock11), mRNA [NM_001009947]
A_51_P173801	Vmn1r22	1.56577	NM_134178	Mus musculus vomeronasal 1 receptor 22 (Vmn1r22), mRNA [NM_134178]
A_51_P173906	Mto1	1.31704	NM_026658	Mus musculus mitochondrial translation optimization 1 homolog (S. cerevisiae) (Mto1), mRNA [NM_026658]
A_51_P173961	Pdrg1	1.1078	NM_178939	Mus musculus p53 and DNA damage regulated 1 (Pdrg1), mRNA [NM_178939]
A_51_P173976	Olfr935	0.522118	NM_146746	Mus musculus olfactory receptor 935 (Olfr935), mRNA [NM_146746]
A_51_P174016	Slc39a7	1.26796	NM_008202	Mus musculus solute carrier family 39 (zinc transporter), member 7 (Slc39a7), transcript variant 1, mRNA [NM_008202]
A_51_P174081	Zdhhc14	0.851226	NM_146073	Mus musculus zinc finger, DHHC domain containing 14 (Zdhhc14), mRNA [NM_146073]
A_51_P174133		2.56795	XM_006539570	Mus musculus adult male testis cDNA, RIKEN full-length enriched library, clone:4933403G17 product:hypothetical protein, full insert sequence. [AK016633]
A_51_P174143	Pip	0.708587	NM_008843	Mus musculus prolactin induced protein (Pip), mRNA [NM_008843]
A_51_P174215	Dhrs2	3.12259	NM_027790	Mus musculus dehydrogenase/reductase member 2 (Dhrs2), mRNA [NM_027790]
A_51_P174275	Colec11	0.937752	NM_027866	Mus musculus collectin sub-family member 11 (Colec11), mRNA [NM_027866]
A_51_P174415	Fam134a	1.32138	NM_170755	Mus musculus family with sequence similarity 134, member A (Fam134a), transcript variant 1, mRNA [NM_170755]
A_51_P174434	Cenpj	1.66475	NM_001014996	Mus musculus centromere protein J (Cenpj), mRNA [NM_001014996]
A_51_P174645	Asl	1.2954	NM_133768	Mus musculus argininosuccinate lyase (Asl), mRNA [NM_133768]
A_51_P174681	Bzw2	1.53025	NM_025840	Mus musculus basic leucine zipper and W2 domains 2 (Bzw2), mRNA [NM_025840]
A_51_P174696	Casq2	1.35491	NM_009814	Mus musculus calsequestrin 2 (Casq2), mRNA [NM_009814]
A_51_P174720	Ccdc43	1.53034	NM_025918	Mus musculus coiled-coil domain containing 43 (Ccdc43), mRNA [NM_025918]
A_51_P174736	Krr1	0.835018	NM_178610	Mus musculus KRR1, small subunit (SSU) processome component, homolog (yeast) (Krr1), mRNA [NM_178610]
A_51_P174854	Maged1	1.52676	NM_019791	Mus musculus melanoma antigen, family D, 1 (Maged1), mRNA [NM_019791]
A_51_P174914	Olfr235	0.708587	NM_146686	Mus musculus olfactory receptor 235 (Olfr235), mRNA [NM_146686]
A_51_P174961	F10	2.99117	NM_007972	Mus musculus coagulation factor X (F10), transcript variant 2, mRNA [NM_007972]
A_51_P175036	Olfr683	0.708587	NM_147045	Mus musculus olfactory receptor 683 (Olfr683), mRNA [NM_147045]
A_51_P175205	Rps6kb1	1.49696	NM_001114334	Mus musculus ribosomal protein S6 kinase, polypeptide 1 (Rps6kb1), transcript variant 1, mRNA [NM_001114334]
A_51_P175229	Fbxl18	2.02712	NM_001033312	Mus musculus F-box and leucine-rich repeat protein 18 (Fbxl18), mRNA [NM_001033312]
A_51_P175232	Fbxl4	1.3763	NM_172988	Mus musculus F-box and leucine-rich repeat protein 4 (Fbxl4), transcript variant 1, mRNA [NM_172988]
A_51_P175424	Car14	0.865515	NM_011797	Mus musculus carbonic anhydrase 14 (Car14), mRNA [NM_011797]
A_51_P175555	Pelo	1.30169	NM_134058	Mus musculus pelota homolog (Drosophila) (Pelo), mRNA [NM_134058]
A_51_P175567	Dact1	1.11819	NM_001190466	Mus musculus dapper homolog 1, antagonist of beta-catenin (xenopus) (Dact1), transcript variant 1, mRNA [NM_001190466]
A_51_P175580	Trp53inp1	1.69112	NM_021897	Mus musculus transformation related protein 53 inducible nuclear protein 1 (Trp53inp1), transcript variant 1, mRNA [NM_021897]
A_51_P175601	4930578C19Rik	0.858639	NM_175228	Mus musculus RIKEN cDNA 4930578C19 gene (4930578C19Rik), mRNA [NM_175228]
A_51_P175667	Lpo	7.48285	NM_080420	Mus musculus lactoperoxidase (Lpo), mRNA [NM_080420]
A_51_P175699	Mtfp1	1.13254	NM_026443	Mus musculus mitochondrial fission process 1 (Mtfp1), mRNA [NM_026443]
A_51_P175758	Atg101	0.990502	NM_026566	Mus musculus autophagy related 101 (Atg101), mRNA [NM_026566]
A_51_P175771	Flii	1.22975	NM_022009	Mus musculus flightless I homolog (Drosophila) (Flii), transcript variant 1, mRNA [NM_022009]
A_51_P175871	Got2	2.61984	NM_010325	Mus musculus glutamatic-oxaloacetic transaminase 2, mitochondrial (Got2), mRNA [NM_010325]
A_51_P175945	Tmem74	0.996712	NM_175502	Mus musculus transmembrane protein 74 (Tmem74), mRNA [NM_175502]
A_51_P175974	Vps13d	1.27545	NM_001276465	Mus musculus vacuolar protein sorting 13 D (yeast) (Vps13d), transcript variant 2, mRNA [NM_001276465]
A_51_P176042	Pklr	0.708587	NM_013631	Mus musculus pyruvate kinase liver and red blood cell (Pklr), transcript variant 1, mRNA [NM_013631]
A_51_P176071	Cmtr2	1.09476	NM_146215	Mus musculus cap methyltransferase 2 (Cmtr2), mRNA [NM_146215]
A_51_P176086	Ffar2	1.9039	NM_146187	Mus musculus free fatty acid receptor 2 (Ffar2), transcript variant 1, mRNA [NM_146187]
A_51_P176156	Sirpb1b	3.18483	NM_001173460	Mus musculus signal-regulatory protein beta 1B (Sirpb1b), mRNA [NM_001173460]
A_51_P176202	Ankrd36	0.708587	XM_006514890	PREDICTED: Mus musculus ankyrin repeat domain 36 (Ankrd36), transcript variant X8, mRNA [XM_006514890]
A_51_P176265		1.47276	XM_006515382	PREDICTED: Mus musculus thyroid hormone receptor interactor 11 (Trip11), transcript variant X1, mRNA [XM_006515382]
A_51_P176352	Ndrg2	1.02342	NM_013864	Mus musculus N-myc downstream regulated gene 2 (Ndrg2), transcript variant 1, mRNA [NM_013864]
A_51_P176365	Gimap5	1.89303	NM_175035	Mus musculus GTPase, IMAP family member 5 (Gimap5), mRNA [NM_175035]
A_51_P176377	Usp25	1.34254	NM_013918	Mus musculus ubiquitin specific peptidase 25 (Usp25), mRNA [NM_013918]
A_51_P176387	Hook3	1.554	NM_207659	Mus musculus hook homolog 3 (Drosophila) (Hook3), mRNA [NM_207659]
A_51_P176474	Kndc1	0.816446	NM_177261	Mus musculus kinase non-catalytic C-lobe domain (KIND) containing 1 (Kndc1), mRNA [NM_177261]
A_51_P176505	Rps19bp1	1.22776	NM_175109	Mus musculus ribosomal protein S19 binding protein 1 (Rps19bp1), mRNA [NM_175109]
A_51_P176517	Ntmt1	1.35004	NM_170592	Mus musculus N-terminal Xaa-Pro-Lys N-methyltransferase 1 (Ntmt1), mRNA [NM_170592]
A_51_P176583	1700109H08Rik	2.29693	NM_029843	Mus musculus RIKEN cDNA 1700109H08 gene (1700109H08Rik), mRNA [NM_029843]
A_51_P176721	Olfr1133	0.708587	NM_146351	Mus musculus olfactory receptor 1133 (Olfr1133), mRNA [NM_146351]
A_51_P176752	4930483J18Rik	0.708587	NR_015603	Mus musculus RIKEN cDNA 4930483J18 gene (4930483J18Rik), long non-coding RNA [NR_015603]
A_51_P176783	Atxn7l3b	1.10531	NM_001033474	Mus musculus ataxin 7-like 3B (Atxn7l3b), mRNA [NM_001033474]
A_51_P176797	Limd2	0.823982	NM_172397	Mus musculus LIM domain containing 2 (Limd2), mRNA [NM_172397]
A_51_P176883	Edrf1	1.24431	NM_178115	Mus musculus erythroid differentiation regulatory factor 1 (Edrf1), mRNA [NM_178115]
A_51_P176912	Hlcs	0.928525	NM_139145	Mus musculus holocarboxylase synthetase (biotin- [propriony-Coenzyme A-carboxylase (ATP-hydrolysing)] ligase) (Hlcs), mRNA [NM_139145]
A_51_P176972	Amigo2	1.38623	NM_178114	Mus musculus adhesion molecule with Ig like domain 2 (Amigo2), transcript variant 1, mRNA [NM_178114]
A_51_P177015	Olfr143	0.708587	NM_146806	Mus musculus olfactory receptor 143 (Olfr143), mRNA [NM_146806]
A_51_P177071	Nrg3	0.708587	NM_008734	Mus musculus neuregulin 3 (Nrg3), transcript variant 1, mRNA [NM_008734]
A_51_P177092	Stat4	1.34112	NM_011487	Mus musculus signal transducer and activator of transcription 4 (Stat4), transcript variant 1, mRNA [NM_011487]
A_51_P177118	Utp18	0.924048	NM_001013375	Mus musculus UTP18, small subunit (SSU) processome component, homolog (yeast) (Utp18), mRNA [NM_001013375]
A_51_P177171	Tie1	1.46293	NM_011587	Mus musculus tyrosine kinase with immunoglobulin-like and EGF-like domains 1 (Tie1), mRNA [NM_011587]
A_51_P177194	Rdh19	1.95844	NM_147222	Mus musculus retinol dehydrogenase 19 (Rdh19), mRNA [NM_147222]
A_51_P177261	Stac3	3.59321	NM_177707	Mus musculus SH3 and cysteine rich domain 3 (Stac3), mRNA [NM_177707]
A_51_P177274	Slc6a20b	0.708587	NM_011731	Mus musculus solute carrier family 6 (neurotransmitter transporter), member 20B (Slc6a20b), mRNA [NM_011731]
A_51_P177432		0.968468	AK080331	Mus musculus 3 days neonate thymus cDNA, RIKEN full-length enriched library, clone:A630055G03 product:hypothetical protein, full insert sequence. [AK080331]
A_51_P177491	Ctrl	1.66377	NM_023182	Mus musculus chymotrypsin-like (Ctrl), mRNA [NM_023182]
A_51_P177518	Emc6	1.34804	NM_025318	Mus musculus ER membrane protein complex subunit 6 (Emc6), transcript variant 2, mRNA [NM_025318]
A_51_P177552	Ndufb9	1.39227	NM_023172	Mus musculus NADH dehydrogenase (ubiquinone) 1 beta subcomplex, 9 (Ndufb9), mRNA [NM_023172]
A_51_P177583	Puf60	1.46608	NM_028364	Mus musculus poly-U binding splicing factor 60 (Puf60), transcript variant 1, mRNA [NM_028364]
A_51_P177691	Gabrr1	1.29988	NM_008075	Mus musculus gamma-aminobutyric acid (GABA) C receptor, subunit rho 1 (Gabrr1), mRNA [NM_008075]
A_51_P177762	Rdh9	1.22898	NM_153133	Mus musculus retinol dehydrogenase 9 (Rdh9), mRNA [NM_153133]
A_51_P177984	Itfg3	1.46078	NM_207217	Mus musculus integrin alpha FG-GAP repeat containing 3 (Itfg3), transcript variant 2, mRNA [NM_207217]
A_51_P178347	Zfp326	1.40049	NM_018759	Mus musculus zinc finger protein 326 (Zfp326), transcript variant 1, mRNA [NM_018759]
A_51_P178735	Hibch	1.2834	NM_146108	Mus musculus 3-hydroxyisobutyryl-Coenzyme A hydrolase (Hibch), mRNA [NM_146108]
A_51_P178772	Ces1f	0.191526	NM_144930	Mus musculus carboxylesterase 1F (Ces1f), mRNA [NM_144930]
A_51_P178815	H1foo	2.09109	NM_138311	Mus musculus H1 histone family, member O, oocyte-specific (H1foo), mRNA [NM_138311]
A_51_P178828	Mbl2	0.975877	NM_010776	Mus musculus mannose-binding lectin (protein C) 2 (Mbl2), mRNA [NM_010776]
A_51_P178872	Ttc9c	1.28101	NM_027412	Mus musculus tetratricopeptide repeat domain 9C (Ttc9c), mRNA [NM_027412]
A_51_P179131	Vasp	1.65832	NM_009499	Mus musculus vasodilator-stimulated phosphoprotein (Vasp), transcript variant 1, mRNA [NM_009499]
A_51_P179194	1700080E11Rik	11.213	NM_028562	Mus musculus RIKEN cDNA 1700080E11 gene (1700080E11Rik), mRNA [NM_028562]
A_51_P179241	Tssc4	1.44155	NM_020285	Mus musculus tumor-suppressing subchromosomal transferable fragment 4 (Tssc4), transcript variant 1, mRNA [NM_020285]
A_51_P179258	Kif26b	0.666529	NM_001161665	Mus musculus kinesin family member 26B (Kif26b), mRNA [NM_001161665]
A_51_P179461	Eid3	1.04014	NM_025499	Mus musculus EP300 interacting inhibitor of differentiation 3 (Eid3), mRNA [NM_025499]
A_51_P179480	4930539E08Rik	0.708587	NM_172450	Mus musculus RIKEN cDNA 4930539E08 gene (4930539E08Rik), mRNA [NM_172450]
A_51_P179498	Fam92a	1.6223	NM_026558	Mus musculus family with sequence similarity 92, member A (Fam92a), mRNA [NM_026558]
A_51_P179504	Ang3	0.883391	NM_001123394	Mus musculus angiogenin, ribonuclease A family, member 3 (Ang3), mRNA [NM_001123394]
A_51_P179531	Flt4	1.76852	NM_008029	Mus musculus FMS-like tyrosine kinase 4 (Flt4), mRNA [NM_008029]
A_51_P179578	Gbx2	0.708587	NM_010262	Mus musculus gastrulation brain homeobox 2 (Gbx2), mRNA [NM_010262]
A_51_P179697	Fam57b	1.06786	NM_026884	Mus musculus family with sequence similarity 57, member B (Fam57b), transcript variant 2, mRNA [NM_026884]
A_51_P179701	Hlx	0.938343	NM_008250	Mus musculus H2.0-like homeobox (Hlx), mRNA [NM_008250]
A_51_P179864	Prkx	1.32214	NM_016979	Mus musculus protein kinase, X-linked (Prkx), mRNA [NM_016979]
A_51_P179907	Appl2	1.16212	NM_145220	Mus musculus adaptor protein, phosphotyrosine interaction, PH domain and leucine zipper containing 2 (Appl2), mRNA [NM_145220]
A_51_P179919	Ces2e	0.816152	NM_172759	Mus musculus carboxylesterase 2E (Ces2e), transcript variant 1, mRNA [NM_172759]
A_51_P179921	Igdcc3	1.01328	NM_008988	Mus musculus immunoglobulin superfamily, DCC subclass, member 3 (Igdcc3), mRNA [NM_008988]
A_51_P180001	Ago2	1.41215	NM_153178	Mus musculus argonaute RISC catalytic subunit 2 (Ago2), mRNA [NM_153178]
A_51_P180032	Shfm1	1.31735	NM_009169	Mus musculus split hand/foot malformation (ectrodactyly) type 1 (Shfm1), mRNA [NM_009169]
A_51_P180140	Hist1h2ba	2.50673	NM_175663	Mus musculus histone cluster 1, H2ba (Hist1h2ba), mRNA [NM_175663]
A_51_P180176	Gm16223	1.27722	NR_131130	Mus musculus predicted gene 16223 (Gm16223), long non-coding RNA [NR_131130]
A_51_P180452	Crk	1.53564	NM_133656	Mus musculus v-crk sarcoma virus CT10 oncogene homolog (avian) (Crk), transcript variant 2, mRNA [NM_133656]
A_51_P180724	Mlh1	1.23957	NM_026810	Mus musculus mutL homolog 1 (E. coli) (Mlh1), mRNA [NM_026810]
A_51_P180773	Olfr1087	0.708587	NM_146846	Mus musculus olfactory receptor 1087 (Olfr1087), mRNA [NM_146846]
A_51_P180974	Prkcdbp	1.15534	NM_028444	Mus musculus protein kinase C, delta binding protein (Prkcdbp), mRNA [NM_028444]
A_51_P181002	Ccdc132	1.29372	NM_024260	Mus musculus coiled-coil domain containing 132 (Ccdc132), transcript variant 1, mRNA [NM_024260]
A_51_P181227	Smurf1	1.21824	NM_001038627	Mus musculus SMAD specific E3 ubiquitin protein ligase 1 (Smurf1), transcript variant 1, mRNA [NM_001038627]
A_51_P181286	Cd69	1.22208	NM_001033122	Mus musculus CD69 antigen (Cd69), mRNA [NM_001033122]
A_51_P181319	Dcxr	1.24049	NM_026428	Mus musculus dicarbonyl L-xylulose reductase (Dcxr), mRNA [NM_026428]
A_51_P181341	Necab2	1.38599	NM_054095	Mus musculus N-terminal EF-hand calcium binding protein 2 (Necab2), mRNA [NM_054095]
A_51_P181365	Usmg5	1.56193	NM_023211	Mus musculus upregulated during skeletal muscle growth 5 (Usmg5), mRNA [NM_023211]
A_51_P181400	Efcab2	1.08244	NM_026626	Mus musculus EF-hand calcium binding domain 2 (Efcab2), mRNA [NM_026626]
A_51_P181423	Olfr807	0.708587	NM_146929	Mus musculus olfactory receptor 807 (Olfr807), mRNA [NM_146929]
A_51_P181451	C1qa	6.24768	NM_007572	Mus musculus complement component 1, q subcomponent, alpha polypeptide (C1qa), mRNA [NM_007572]
A_51_P181517	Fcgr4	2.23626	NM_144559	Mus musculus Fc receptor, IgG, low affinity IV (Fcgr4), mRNA [NM_144559]
A_51_P181523	Tmem214	1.25567	NM_144525	Mus musculus transmembrane protein 214 (Tmem214), mRNA [NM_144525]
A_51_P181538	Brwd1	1.46728	NM_145125	Mus musculus bromodomain and WD repeat domain containing 1 (Brwd1), transcript variant 1, mRNA [NM_145125]
A_51_P181565	Hbegf	1.63781	NM_010415	Mus musculus heparin-binding EGF-like growth factor (Hbegf), mRNA [NM_010415]
A_51_P181595	4933402N22Rik	0.784068	NM_001177510	Mus musculus RIKEN cDNA 4933402N22 gene (4933402N22Rik), mRNA [NM_001177510]
A_51_P181722	Rbks	1.2343	NM_153196	Mus musculus ribokinase (Rbks), mRNA [NM_153196]
A_51_P181746	Zfyve1	1.39914	NM_183154	Mus musculus zinc finger, FYVE domain containing 1 (Zfyve1), mRNA [NM_183154]
A_51_P181851	Eml3	1.52993	NM_144872	Mus musculus echinoderm microtubule associated protein like 3 (Eml3), mRNA [NM_144872]
A_51_P181865	Tmem38b	1.3041	NM_028053	Mus musculus transmembrane protein 38B (Tmem38b), mRNA [NM_028053]
A_51_P181891	Amer2	0.773159	NM_028113	Mus musculus APC membrane recruitment 2 (Amer2), transcript variant 1, mRNA [NM_028113]
A_51_P181922		1.10638	XM_006509733	PREDICTED: Mus musculus NADH dehydrogenase (ubiquinone) 1 alpha subcomplex, 13 (Ndufa13), transcript variant X5, mRNA [XM_006509733]
A_51_P182131	5330417C22Rik	0.549543	NM_001033304	Mus musculus RIKEN cDNA 5330417C22 gene (5330417C22Rik), mRNA [NM_001033304]
A_51_P182257	Tex40	1.75298	NM_001039494	Mus musculus testis expressed 40 (Tex40), mRNA [NM_001039494]
A_51_P182296	Ccdc53	1.34697	NM_026070	Mus musculus coiled-coil domain containing 53 (Ccdc53), transcript variant 1, mRNA [NM_026070]
A_51_P182303	Col1a2	1.83231	NM_007743	Mus musculus collagen, type I, alpha 2 (Col1a2), mRNA [NM_007743]
A_51_P182311	Clec2i	1.17343	NM_020257	Mus musculus C-type lectin domain family 2, member i (Clec2i), transcript variant 2, mRNA [NM_020257]
A_51_P182471	Celf2	1.24444	NM_010160	Mus musculus CUGBP, Elav-like family member 2 (Celf2), transcript variant 6, mRNA [NM_010160]
A_51_P182572	Phactr1	1.00023	NM_001005748	Mus musculus phosphatase and actin regulator 1 (Phactr1), transcript variant 3, mRNA [NM_001005748]
A_51_P182693	Npr1	1.26376	NM_008727	Mus musculus natriuretic peptide receptor 1 (Npr1), mRNA [NM_008727]
A_51_P182728	Stx1a	2.31703	NM_016801	Mus musculus syntaxin 1A (brain) (Stx1a), mRNA [NM_016801]
A_51_P182936	Gm11100	0.708587	XM_006518281	PREDICTED: Mus musculus predicted gene 11100 (Gm11100), transcript variant X2, mRNA [XM_006518281]
A_51_P182993	Map3k2	0.843535	NM_011946	Mus musculus mitogen-activated protein kinase kinase kinase 2 (Map3k2), mRNA [NM_011946]
A_51_P183051	Upb1	1.30297	NM_133995	Mus musculus ureidopropionase, beta (Upb1), mRNA [NM_133995]
A_51_P183102	Rnf139	1.49414	NM_175226	Mus musculus ring finger protein 139 (Rnf139), mRNA [NM_175226]
A_51_P183111	Olfr531	1.48369	NM_146953	Mus musculus olfactory receptor 531 (Olfr531), mRNA [NM_146953]
A_51_P183165	Pcif1	1.22861	NM_146129	Mus musculus PDX1 C-terminal inhibiting factor 1 (Pcif1), mRNA [NM_146129]
A_51_P183213	Riiad1	0.911766	NM_025506	Mus musculus regulatory subunit of type II PKA R-subunit (RIIa) domain containing 1 (Riiad1), mRNA [NM_025506]
A_51_P183253	Tssk3	0.708587	NM_080442	Mus musculus testis-specific serine kinase 3 (Tssk3), mRNA [NM_080442]
A_51_P183275	Sympk	1.32887	NM_026605	Mus musculus symplekin (Sympk), mRNA [NM_026605]
A_51_P183283	Aff2	0.994865	NM_008032	Mus musculus AF4/FMR2 family, member 2 (Aff2), mRNA [NM_008032]
A_51_P183497	Htr6	0.794995	NM_021358	Mus musculus 5-hydroxytryptamine (serotonin) receptor 6 (Htr6), mRNA [NM_021358]
A_51_P183561	Csdc2	1.42217	NM_145473	Mus musculus cold shock domain containing C2, RNA binding (Csdc2), mRNA [NM_145473]
A_51_P183630	Bcor	1.42129	NM_029510	Mus musculus BCL6 interacting corepressor (Bcor), transcript variant a, mRNA [NM_029510]
A_51_P183812	Slfn4	1.95798	NM_011410	Mus musculus schlafen 4 (Slfn4), transcript variant 1, mRNA [NM_011410]
A_51_P183853	Polr2m	1.15219	NM_178602	Mus musculus polymerase (RNA) II (DNA directed) polypeptide M (Polr2m), transcript variant 1, mRNA [NM_178602]
A_51_P183894	Fbxo15	1.43071	NM_015798	Mus musculus F-box protein 15 (Fbxo15), mRNA [NM_015798]
A_51_P183912	Il27ra	1.90907	NM_016671	Mus musculus interleukin 27 receptor, alpha (Il27ra), mRNA [NM_016671]
A_51_P183971	Barhl1	1.01894	NM_019446	Mus musculus BarH-like 1 (Drosophila) (Barhl1), transcript variant 1, mRNA [NM_019446]
A_51_P183995	Paf1	1.10187	NM_019458	Mus musculus Paf1, RNA polymerase II associated factor, homolog (S. cerevisiae) (Paf1), mRNA [NM_019458]
A_51_P184024	Tsen15	1.269	NM_025677	Mus musculus tRNA splicing endonuclease 15 homolog (S. cerevisiae) (Tsen15), mRNA [NM_025677]
A_51_P184062	Hbs1l	1.18066	NM_019702	Mus musculus Hbs1-like (S. cerevisiae) (Hbs1l), transcript variant 1, mRNA [NM_019702]
A_51_P184100	Capn7	1.33896	NM_009796	Mus musculus calpain 7 (Capn7), mRNA [NM_009796]
A_51_P184108	Ccdc183	0.708587	NM_029859	Mus musculus coiled-coil domain containing 183 (Ccdc183), mRNA [NM_029859]
A_51_P184197	Smarcd2	1.57671	NM_031878	Mus musculus SWI/SNF related, matrix associated, actin dependent regulator of chromatin, subfamily d, member 2 (Smarcd2), transcript variant 2, mRNA [NM_031878]
A_51_P184223	Pcdhb7	1.07695	NM_053132	Mus musculus protocadherin beta 7 (Pcdhb7), mRNA [NM_053132]
A_51_P184284	Dld	1.2346	NM_007861	Mus musculus dihydrolipoamide dehydrogenase (Dld), mRNA [NM_007861]
A_51_P184300	Dtna	0.940318	NM_010087	Mus musculus dystrobrevin alpha (Dtna), transcript variant 8, mRNA [NM_010087]
A_51_P184306	Ttc39d	1.37378	NM_026351	Mus musculus tetratricopeptide repeat domain 39D (Ttc39d), mRNA [NM_026351]
A_51_P184321	Aimp1	1.27922	NM_007926	Mus musculus aminoacyl tRNA synthetase complex-interacting multifunctional protein 1 (Aimp1), mRNA [NM_007926]
A_51_P184353	Nr2f6	1.16379	NM_010150	Mus musculus nuclear receptor subfamily 2, group F, member 6 (Nr2f6), mRNA [NM_010150]
A_51_P184385	Pla2g12b	2.12684	NM_023530	Mus musculus phospholipase A2, group XIIB (Pla2g12b), mRNA [NM_023530]
A_51_P184484	Mmp13	4.17552	NM_008607	Mus musculus matrix metallopeptidase 13 (Mmp13), mRNA [NM_008607]
A_51_P184508	Speer5-ps1	1.4281	NR_001582	Mus musculus spermatogenesis associated glutamate (E)-rich protein 5, pseudogene 1 (Speer5-ps1), transcript variant 1, non-coding RNA [NR_001582]
A_51_P184681	Olfr675	0.708587	NM_001011848	Mus musculus olfactory receptor 675 (Olfr675), mRNA [NM_001011848]
A_51_P184728	Cnksr3	1.18118	NM_172546	Mus musculus Cnksr family member 3 (Cnksr3), mRNA [NM_172546]
A_51_P184796	Zfp101	1.1609	NM_009542	Mus musculus zinc finger protein 101 (Zfp101), mRNA [NM_009542]
A_51_P184806	Elmod2	1.43733	NM_178736	Mus musculus ELMO/CED-12 domain containing 2 (Elmod2), transcript variant 1, mRNA [NM_178736]
A_51_P184849	Pfkfb2	1.68712	NM_001162415	Mus musculus 6-phosphofructo-2-kinase/fructose-2,6-biphosphatase 2 (Pfkfb2), transcript variant 2, mRNA [NM_001162415]
A_51_P184910	Phpt1	1.23178	NM_029293	Mus musculus phosphohistidine phosphatase 1 (Phpt1), mRNA [NM_029293]
A_51_P184949	F12	0.948654	NM_021489	Mus musculus coagulation factor XII (Hageman factor) (F12), mRNA [NM_021489]
A_51_P184969	Rilpl1	1.30063	NM_021430	Mus musculus Rab interacting lysosomal protein-like 1 (Rilpl1), mRNA [NM_021430]
A_51_P184991	Wdr64	0.708587	NM_029453	Mus musculus WD repeat domain 64 (Wdr64), mRNA [NM_029453]
A_51_P185108	Dpy30	1.20604	NM_024428	Mus musculus dpy-30 homolog (C. elegans) (Dpy30), transcript variant 1, mRNA [NM_024428]
A_51_P185112	Tsga13	0.708587	NM_054073	Mus musculus testis specific gene A13 (Tsga13), mRNA [NM_054073]
A_51_P185135	Gpr108	1.19489	NM_030084	Mus musculus G protein-coupled receptor 108 (Gpr108), transcript variant 1, mRNA [NM_030084]
A_51_P185175	Fkbp4	1.12455	NM_010219	Mus musculus FK506 binding protein 4 (Fkbp4), mRNA [NM_010219]
A_51_P185247	Gdf10	1.61372	NM_145741	Mus musculus growth differentiation factor 10 (Gdf10), mRNA [NM_145741]
A_51_P185259	Gnb5	1.60395	NM_010313	Mus musculus guanine nucleotide binding protein (G protein), beta 5 (Gnb5), transcript variant 1, mRNA [NM_010313]
A_51_P185292	4930581F22Rik	1.32662	NR_029475	Mus musculus RIKEN cDNA 4930581F22 gene (4930581F22Rik), long non-coding RNA [NR_029475]
A_51_P185509	Mapre1	1.41251	NM_007896	Mus musculus microtubule-associated protein, RP/EB family, member 1 (Mapre1), mRNA [NM_007896]
A_51_P185524	Zfp935	1.07198	NM_178875	Mus musculus zinc finger protein 935 (Zfp935), transcript variant 1, mRNA [NM_178875]
A_51_P185584	Ankdd1b	0.708587	NM_001042714	Mus musculus ankyrin repeat and death domain containing 1B (Ankdd1b), mRNA [NM_001042714]
A_51_P185593	Synm	0.789758	NM_201639	Mus musculus synemin, intermediate filament protein (Synm), transcript variant 1, mRNA [NM_201639]
A_51_P185627	Gpc2	1.55111	NM_172412	Mus musculus glypican 2 (cerebroglycan) (Gpc2), mRNA [NM_172412]
A_51_P185660	Ccl9	6.81143	NM_011338	Mus musculus chemokine (C-C motif) ligand 9 (Ccl9), mRNA [NM_011338]
A_51_P185693	Slc2a2	0.708587	NM_031197	Mus musculus solute carrier family 2 (facilitated glucose transporter), member 2 (Slc2a2), mRNA [NM_031197]
A_51_P185713	Ptdss2	1.66511	NM_013782	Mus musculus phosphatidylserine synthase 2 (Ptdss2), mRNA [NM_013782]
A_51_P185757	Casz1	1.3667	NM_001159344	Mus musculus castor zinc finger 1 (Casz1), transcript variant 1, mRNA [NM_001159344]
A_51_P185763	Slc46a2	2.59253	NM_021053	Mus musculus solute carrier family 46, member 2 (Slc46a2), mRNA [NM_021053]
A_51_P185846	Dnal4	1.42475	NM_017470	Mus musculus dynein, axonemal, light chain 4 (Dnal4), mRNA [NM_017470]
A_51_P185869	Hbq1a	0.925718	NM_175000	Mus musculus hemoglobin, theta 1A (Hbq1a), mRNA [NM_175000]
A_51_P185906	Abi3	3.17552	NM_025659	Mus musculus ABI gene family, member 3 (Abi3), transcript variant 1, mRNA [NM_025659]
A_51_P185939	Gper1	1.41025	NM_029771	Mus musculus G protein-coupled estrogen receptor 1 (Gper1), mRNA [NM_029771]
A_51_P186053	Rrp15	1.17118	NM_026041	Mus musculus ribosomal RNA processing 15 homolog (S. cerevisiae) (Rrp15), mRNA [NM_026041]
A_51_P186232	Pof1b	1.83038	NM_181579	Mus musculus premature ovarian failure 1B (Pof1b), mRNA [NM_181579]
A_51_P186476	Slc11a1	2.89656	NM_013612	Mus musculus solute carrier family 11 (proton-coupled divalent metal ion transporters), member 1 (Slc11a1), mRNA [NM_013612]
A_51_P186487		1.93384	AK049181	Mus musculus ES cells cDNA, RIKEN full-length enriched library, clone:C330011J12 product:hypothetical Phosphoinositide 3-kinase family, ras-binding domain containing protein, full insert sequence. [AK049181]
A_51_P186547	Pah	0.708587	NM_008777	Mus musculus phenylalanine hydroxylase (Pah), mRNA [NM_008777]
A_51_P186574	Theg	0.708587	NM_011583	Mus musculus testicular haploid expressed gene (Theg), transcript variant 1, mRNA [NM_011583]
A_51_P186798		1.27437	AK076764	Mus musculus adult male testis cDNA, RIKEN full-length enriched library, clone:4930439M07 product:unclassificable, full insert sequence. [AK076764]
A_51_P186856	Krt5	1.31554	NM_027011	Mus musculus keratin 5 (Krt5), mRNA [NM_027011]
A_51_P186899	Egln1	1.03757	NM_053207	Mus musculus egl-9 family hypoxia-inducible factor 1 (Egln1), mRNA [NM_053207]
A_51_P186956	Adam2	0.708587	NM_009618	Mus musculus a disintegrin and metallopeptidase domain 2 (Adam2), mRNA [NM_009618]
A_51_P187018	Magohb	1.25721	NM_025564	Mus musculus mago-nashi homolog B (Drosophila) (Magohb), mRNA [NM_025564]
A_51_P187082	G6pdx	1.33496	NM_008062	Mus musculus glucose-6-phosphate dehydrogenase X-linked (G6pdx), mRNA [NM_008062]
A_51_P187171	Smim12	1.36522	NM_030252	Mus musculus small integral membrane protein 12 (Smim12), mRNA [NM_030252]
A_51_P187242	Hrh2	0.708587	NM_008286	Mus musculus histamine receptor H2 (Hrh2), transcript variant 2, mRNA [NM_008286]
A_51_P187262	Mmp25	3.00612	NM_001033339	Mus musculus matrix metallopeptidase 25 (Mmp25), mRNA [NM_001033339]
A_51_P187352	Kcnma1	0.776657	NM_010610	Mus musculus potassium large conductance calcium-activated channel, subfamily M, alpha member 1 (Kcnma1), transcript variant 8, mRNA [NM_010610]
A_51_P187461	Rel	0.708587	NM_009044	Mus musculus reticuloendotheliosis oncogene (Rel), mRNA [NM_009044]
A_51_P187491	Epgn	1.64695	NM_053087	Mus musculus epithelial mitogen (Epgn), mRNA [NM_053087]
A_51_P187602	Serpinb5	2.66627	NM_009257	Mus musculus serine (or cysteine) peptidase inhibitor, clade B, member 5 (Serpinb5), mRNA [NM_009257]
A_51_P187625	Cabp2	0.516594	NM_013878	Mus musculus calcium binding protein 2 (Cabp2), transcript variant 1, mRNA [NM_013878]
A_51_P187665	Rmi1	1.56246	NM_028904	Mus musculus RMI1, RecQ mediated genome instability 1, homolog (S. cerevisiae) (Rmi1), transcript variant 2, mRNA [NM_028904]
A_51_P187679	Slc9b1	3.10412	NM_028946	Mus musculus solute carrier family 9, subfamily B (NHA1, cation proton antiporter 1), member 1 (Slc9b1), mRNA [NM_028946]
A_51_P187716	Zc3h11a	1.27095	NM_001276767	Mus musculus zinc finger CCCH type containing 11A (Zc3h11a), mRNA [NM_001276767]
A_51_P187750	Neurl3	2.73938	NM_153408	Mus musculus neuralized homolog 3 homolog (Drosophila) (Neurl3), mRNA [NM_153408]
A_51_P187814	4933436I01Rik	0.708587	NM_025763	Mus musculus RIKEN cDNA 4933436I01 gene (4933436I01Rik), mRNA [NM_025763]
A_51_P187832	Olfr460	0.708587	NM_146383	Mus musculus olfactory receptor 460 (Olfr460), mRNA [NM_146383]
A_51_P187842	Eif4e3	1.25132	NM_025829	Mus musculus eukaryotic translation initiation factor 4E member 3 (Eif4e3), mRNA [NM_025829]
A_51_P187901	Nop56	0.929275	NM_024193	Mus musculus NOP56 ribonucleoprotein (Nop56), mRNA [NM_024193]
A_51_P187954	Tmem132d	0.439286	NM_172885	Mus musculus transmembrane protein 132D (Tmem132d), mRNA [NM_172885]
A_51_P188033	4930549C01Rik	0.708587	NM_026300	Mus musculus RIKEN cDNA 4930549C01 gene (4930549C01Rik), mRNA [NM_026300]
A_51_P188073	Dnajb11	1.81263	NM_001190804	Mus musculus DnaJ (Hsp40) homolog, subfamily B, member 11 (Dnajb11), transcript variant 2, mRNA [NM_001190804]
A_51_P188085	Rabgap1	1.24959	NM_001033960	Mus musculus RAB GTPase activating protein 1 (Rabgap1), transcript variant 2, mRNA [NM_001033960]
A_51_P188126	Gca	1.5958	NM_145523	Mus musculus grancalcin (Gca), mRNA [NM_145523]
A_51_P188271	Cd248	1.64738	NM_054042	Mus musculus CD248 antigen, endosialin (Cd248), mRNA [NM_054042]
A_51_P188281	Myf5	0.708587	NM_008656	Mus musculus myogenic factor 5 (Myf5), mRNA [NM_008656]
A_51_P188574	Tnfaip8l3	1.22073	NM_001033535	Mus musculus tumor necrosis factor, alpha-induced protein 8-like 3 (Tnfaip8l3), mRNA [NM_001033535]
A_51_P188772	Arhgef28	1.36645	NM_012026	Mus musculus Rho guanine nucleotide exchange factor (GEF) 28 (Arhgef28), mRNA [NM_012026]
A_51_P188795	Akr7a5	1.52214	NM_025337	Mus musculus aldo-keto reductase family 7, member A5 (aflatoxin aldehyde reductase) (Akr7a5), mRNA [NM_025337]
A_51_P188981		0.708587	AK042566	Mus musculus 7 days neonate cerebellum cDNA, RIKEN full-length enriched library, clone:A730006J15 product:hypothetical protein, full insert sequence. [AK042566]
A_51_P189051	Ppp1r27	1.15248	NM_026814	Mus musculus protein phosphatase 1, regulatory subunit 27 (Ppp1r27), mRNA [NM_026814]
A_51_P189082	Akr1c6	1.51075	NM_030611	Mus musculus aldo-keto reductase family 1, member C6 (Akr1c6), mRNA [NM_030611]
A_51_P189208	4933417G07Rik	2.05445	NR_033592	Mus musculus RIKEN cDNA 4933417G07 gene (4933417G07Rik), non-coding RNA [NR_033592]
A_51_P189241	Jazf1	1.04833	NM_173406	Mus musculus JAZF zinc finger 1 (Jazf1), transcript variant 1, mRNA [NM_173406]
A_51_P189269	Mbnl2	1.20098	NM_175341	Mus musculus muscleblind-like 2 (Mbnl2), transcript variant 1, mRNA [NM_175341]
A_51_P189272	Tmcc3	1.03304	NM_172051	Mus musculus transmembrane and coiled coil domains 3 (Tmcc3), transcript variant 1, mRNA [NM_172051]
A_51_P189361	Osgin1	0.692625	NM_027950	Mus musculus oxidative stress induced growth inhibitor 1 (Osgin1), mRNA [NM_027950]
A_51_P189442	Adh4	0.776279	NM_011996	Mus musculus alcohol dehydrogenase 4 (class II), pi polypeptide (Adh4), mRNA [NM_011996]
A_51_P189722	Cabin1	1.54662	NM_172549	Mus musculus calcineurin binding protein 1 (Cabin1), mRNA [NM_172549]
A_51_P189733	2810007J24Rik	1.1107	NM_175250	Mus musculus RIKEN cDNA 2810007J24 gene (2810007J24Rik), transcript variant 1, mRNA [NM_175250]
A_51_P189746	Pim3	0.888676	NM_145478	Mus musculus proviral integration site 3 (Pim3), mRNA [NM_145478]
A_51_P189814	Cldn5	1.30831	NM_013805	Mus musculus claudin 5 (Cldn5), mRNA [NM_013805]
A_51_P189899	Olfr1134	1.50498	NM_147030	Mus musculus olfactory receptor 1134 (Olfr1134), mRNA [NM_147030]
A_51_P189905	Dad1	0.966986	NM_001113358	Mus musculus defender against cell death 1 (Dad1), transcript variant 1, mRNA [NM_001113358]
A_51_P189916	Nol12	1.28741	NM_133800	Mus musculus nucleolar protein 12 (Nol12), mRNA [NM_133800]
A_51_P189943	Dscam	2.71084	NM_031174	Mus musculus Down syndrome cell adhesion molecule (Dscam), mRNA [NM_031174]
A_51_P189959	Oxsr1	1.45922	NM_133985	Mus musculus oxidative-stress responsive 1 (Oxsr1), transcript variant 1, mRNA [NM_133985]
A_51_P189985	Ppan	1.22678	NM_145610	Mus musculus peter pan homolog (Drosophila) (Ppan), mRNA [NM_145610]
A_51_P190111	Mcm5	3.09364	NM_008566	Mus musculus minichromosome maintenance deficient 5, cell division cycle 46 (S. cerevisiae) (Mcm5), transcript variant 1, mRNA [NM_008566]
A_51_P190254		1.2408	AK129084	Mus musculus mRNA for mKIAA0193 protein. [AK129084]
A_51_P190437	Ccdc181	0.933398	NM_029115	Mus musculus coiled-coil domain containing 181 (Ccdc181), mRNA [NM_029115]
A_51_P190753	Abca14	0.693	NM_026458	Mus musculus ATP-binding cassette, sub-family A (ABC1), member 14 (Abca14), mRNA [NM_026458]
A_51_P190765	Rtca	1.48937	NM_025517	Mus musculus RNA 3'-terminal phosphate cyclase (Rtca), mRNA [NM_025517]
A_51_P190805	Ap1m1	1.3005	NM_007456	Mus musculus adaptor-related protein complex AP-1, mu subunit 1 (Ap1m1), mRNA [NM_007456]
A_51_P190845	Atp6v1b2	1.77923	NM_007509	Mus musculus ATPase, H+ transporting, lysosomal V1 subunit B2 (Atp6v1b2), mRNA [NM_007509]
A_51_P190886	Ankrd13a	1.18262	NM_026718	Mus musculus ankyrin repeat domain 13a (Ankrd13a), mRNA [NM_026718]
A_51_P190961	Gzmf	0.708587	NM_010374	Mus musculus granzyme F (Gzmf), mRNA [NM_010374]
A_51_P190979	Olfr1166	0.708587	NM_146650	Mus musculus olfactory receptor 1166 (Olfr1166), mRNA [NM_146650]
A_51_P191100	Rsph14	0.66971	NM_001163533	Mus musculus radial spoke head homolog 14 (Chlamydomonas) (Rsph14), transcript variant 1, mRNA [NM_001163533]
A_51_P191354		1.17126	AK014558	Mus musculus 0 day neonate skin cDNA, RIKEN full-length enriched library, clone:4632408A20 product:weakly similar to PEROXISOMAL LONG CHAIN ACYL-COA THIOESTERASE IB [Mus musculus], full insert sequence. [AK014558]
A_51_P191463	H2-M2	1.77415	XM_006525458	PREDICTED: Mus musculus histocompatibility 2, M region locus 2 (H2-M2), transcript variant X2, mRNA [XM_006525458]
A_51_P191469	Rnf31	1.10332	NM_194346	Mus musculus ring finger protein 31 (Rnf31), mRNA [NM_194346]
A_51_P191520	Stard10	1.03175	NM_019990	Mus musculus START domain containing 10 (Stard10), mRNA [NM_019990]
A_51_P191586	Arpc1a	1.05269	NM_019767	Mus musculus actin related protein 2/3 complex, subunit 1A (Arpc1a), mRNA [NM_019767]
A_51_P191611	Cat	0.660777	NM_009804	Mus musculus catalase (Cat), mRNA [NM_009804]
A_51_P191649	Ndc80	2.64602	NM_023294	Mus musculus NDC80 homolog, kinetochore complex component (S. cerevisiae) (Ndc80), mRNA [NM_023294]
A_51_P191669	Chgb	1.74377	NM_007694	Mus musculus chromogranin B (Chgb), mRNA [NM_007694]
A_51_P191726	Efcab6	0.894182	NM_029946	Mus musculus EF-hand calcium binding domain 6 (Efcab6), transcript variant 1, mRNA [NM_029946]
A_51_P191782	Olfml3	1.53943	NM_133859	Mus musculus olfactomedin-like 3 (Olfml3), mRNA [NM_133859]
A_51_P191893	2410022M11Rik	1.09195	XR_141234	PREDICTED: Mus musculus RIKEN cDNA 2410022M11 gene (2410022M11Rik), misc_RNA [XR_141234]
A_51_P191909	Rem2	1.17153	NM_080726	Mus musculus rad and gem related GTP binding protein 2 (Rem2), mRNA [NM_080726]
A_51_P192089	Pinx1	1.50695	NM_028228	Mus musculus PIN2/TERF1 interacting, telomerase inhibitor 1 (Pinx1), mRNA [NM_028228]
A_51_P192130	Stk10	1.37005	NM_009288	Mus musculus serine/threonine kinase 10 (Stk10), mRNA [NM_009288]
A_51_P192139	Zfp74	1.48806	AK049278	Mus musculus ES cells cDNA, RIKEN full-length enriched library, clone:C330018M05 product:similar to ZFP66P (FRAGMENT) [Mus musculus], full insert sequence. [AK049278]
A_51_P192149	Slc9a6	1.45679	NM_172780	Mus musculus solute carrier family 9 (sodium/hydrogen exchanger), member 6 (Slc9a6), mRNA [NM_172780]
A_51_P192162	Diap2	1.27555	NM_172493	Mus musculus diaphanous homolog 2 (Drosophila) (Diap2), mRNA [NM_172493]
A_51_P192203	Olfr591	0.708587	NM_001011847	Mus musculus olfactory receptor 591 (Olfr591), mRNA [NM_001011847]
A_51_P192344	Ash2l	1.33664	NM_011791	Mus musculus ash2 (absent, small, or homeotic)-like (Drosophila) (Ash2l), transcript variant 1, mRNA [NM_011791]
A_51_P192589	Pno1	1.73699	NM_025443	Mus musculus partner of NOB1 homolog (S. cerevisiae) (Pno1), mRNA [NM_025443]
A_51_P192751	Mrpl14	1.34702	NM_026732	Mus musculus mitochondrial ribosomal protein L14 (Mrpl14), mRNA [NM_026732]
A_51_P192800	Grn	1.95802	NM_008175	Mus musculus granulin (Grn), mRNA [NM_008175]
A_51_P192847	Ghdc	1.95758	NM_031871	Mus musculus GH3 domain containing (Ghdc), mRNA [NM_031871]
A_51_P192860	Hint1	1.45951	NM_008248	Mus musculus histidine triad nucleotide binding protein 1 (Hint1), mRNA [NM_008248]
A_51_P192924	Mgat4e	0.708587	NM_001291015	Mus musculus MGAT4 family, member E (Mgat4e), transcript variant 2, mRNA [NM_001291015]
A_51_P192964	Clec12b	1.43419	NM_001204223	Mus musculus C-type lectin domain family 12, member B (Clec12b), transcript variant 1, mRNA [NM_001204223]
A_51_P193000	Bbs4	1.08895	NM_175325	Mus musculus Bardet-Biedl syndrome 4 (human) (Bbs4), mRNA [NM_175325]
A_51_P193146	Ms4a6c	2.51867	NM_028595	Mus musculus membrane-spanning 4-domains, subfamily A, member 6C (Ms4a6c), transcript variant 1, mRNA [NM_028595]
A_51_P193173	Slc25a25	1.43874	NM_146118	Mus musculus solute carrier family 25 (mitochondrial carrier, phosphate carrier), member 25 (Slc25a25), transcript variant 1, mRNA [NM_146118]
A_51_P193185	Mb	0.1155	NM_013593	Mus musculus myoglobin (Mb), transcript variant 2, mRNA [NM_013593]
A_51_P193189		0.708587	BC027076	Mus musculus solute carrier family 26, member 8, mRNA (cDNA clone MGC:38861 IMAGE:5361175), complete cds. [BC027076]
A_51_P193230	Jakmip3	0.708587	NM_028708	Mus musculus janus kinase and microtubule interacting protein 3 (Jakmip3), mRNA [NM_028708]
A_51_P193296	Iqcf1	1.19711	NM_028843	Mus musculus IQ motif containing F1 (Iqcf1), transcript variant 1, mRNA [NM_028843]
A_51_P193302	Mrps7	1.25912	NM_025305	Mus musculus mitchondrial ribosomal protein S7 (Mrps7), mRNA [NM_025305]
A_51_P193336	Nucb2	1.03476	NM_001130479	Mus musculus nucleobindin 2 (Nucb2), mRNA [NM_001130479]
A_51_P193446	Prpf40a	1.139	NM_018785	Mus musculus PRP40 pre-mRNA processing factor 40 homolog A (yeast) (Prpf40a), mRNA [NM_018785]
A_51_P193490	Fbxo21	1.09919	NM_145564	Mus musculus F-box protein 21 (Fbxo21), mRNA [NM_145564]
A_51_P193563	Cdk7	1.48022	NM_009874	Mus musculus cyclin-dependent kinase 7 (Cdk7), mRNA [NM_009874]
A_51_P193686	1700012B09Rik	1.02827	NM_029306	Mus musculus RIKEN cDNA 1700012B09 gene (1700012B09Rik), mRNA [NM_029306]
A_51_P193716	Supv3l1	1.86867	NM_181423	Mus musculus suppressor of var1, 3-like 1 (S. cerevisiae) (Supv3l1), mRNA [NM_181423]
A_51_P193794	Lrp1	1.60168	NM_008512	Mus musculus low density lipoprotein receptor-related protein 1 (Lrp1), mRNA [NM_008512]
A_51_P193813	Fga	0.708587	NM_010196	Mus musculus fibrinogen alpha chain (Fga), transcript variant 2, mRNA [NM_010196]
A_51_P193863	Gtf3c4	1.13168	NM_172977	Mus musculus general transcription factor IIIC, polypeptide 4 (Gtf3c4), transcript variant 1, mRNA [NM_172977]
A_51_P194004	Glyctk	1.44725	NM_174846	Mus musculus glycerate kinase (Glyctk), transcript variant 1, mRNA [NM_174846]
A_51_P194230	Zic1	0.708587	NM_009573	Mus musculus zinc finger protein of the cerebellum 1 (Zic1), mRNA [NM_009573]
A_51_P194249	Stmn4	1.20583	NM_019675	Mus musculus stathmin-like 4 (Stmn4), mRNA [NM_019675]
A_51_P194273	Sgcg	0.956807	NM_011892	Mus musculus sarcoglycan, gamma (dystrophin-associated glycoprotein) (Sgcg), mRNA [NM_011892]
A_51_P194293	Pate4	0.708587	NM_020264	Mus musculus prostate and testis expressed 4 (Pate4), mRNA [NM_020264]
A_51_P194306	Lrrc1	1.01365	NM_172528	Mus musculus leucine rich repeat containing 1 (Lrrc1), transcript variant 2, mRNA [NM_172528]
A_51_P194319	1700010B08Rik	0.708587	NM_029308	Mus musculus RIKEN cDNA 1700010B08 gene (1700010B08Rik), mRNA [NM_029308]
A_51_P194377	Pcbp4	1.28793	NM_021567	Mus musculus poly(rC) binding protein 4 (Pcbp4), mRNA [NM_021567]
A_51_P194479	1110059G10Rik	1.04218	NM_025419	Mus musculus RIKEN cDNA 1110059G10 gene (1110059G10Rik), mRNA [NM_025419]
A_51_P194498	Wfdc1	1.37479	NM_023395	Mus musculus WAP four-disulfide core domain 1 (Wfdc1), mRNA [NM_023395]
A_51_P194503	Olfr433	1.22736	NM_146717	Mus musculus olfactory receptor 433 (Olfr433), mRNA [NM_146717]
A_51_P194525	Alx3	1.13724	NM_007441	Mus musculus aristaless-like homeobox 3 (Alx3), mRNA [NM_007441]
A_51_P194609	Prss34	1.11293	NM_178372	Mus musculus protease, serine 34 (Prss34), mRNA [NM_178372]
A_51_P194628	Tango6	1.09381	NM_173037	Mus musculus transport and golgi organization 6 (Tango6), mRNA [NM_173037]
A_51_P194658	Gk2	0.708587	NM_010294	Mus musculus glycerol kinase 2 (Gk2), mRNA [NM_010294]
A_51_P194681	Pcid2	1.8402	NM_178708	Mus musculus PCI domain containing 2 (Pcid2), mRNA [NM_178708]
A_51_P194853	Sec14l4	0.776236	NM_146013	Mus musculus SEC14-like 4 (S. cerevisiae) (Sec14l4), mRNA [NM_146013]
A_51_P195034	Esco2	4.2704	NM_028039	Mus musculus establishment of cohesion 1 homolog 2 (S. cerevisiae) (Esco2), mRNA [NM_028039]
A_51_P195100	Vps4b	1.39084	NM_009190	Mus musculus vacuolar protein sorting 4b (yeast) (Vps4b), mRNA [NM_009190]
A_51_P195153	Gtse1	5.93201	NM_013882	Mus musculus G two S phase expressed protein 1 (Gtse1), transcript variant 2, mRNA [NM_013882]
A_51_P195203	Arl13a	0.708587	NM_028947	Mus musculus ADP-ribosylation factor-like 13A (Arl13a), mRNA [NM_028947]
A_51_P195215	Fam149a	1.44275	NM_153535	Mus musculus family with sequence similarity 149, member A (Fam149a), mRNA [NM_153535]
A_51_P195240	Gpatch11	1.00633	NM_181649	Mus musculus G patch domain containing 11 (Gpatch11), mRNA [NM_181649]
A_51_P195374	Baiap2l1	1.0023	NM_025833	Mus musculus BAI1-associated protein 2-like 1 (Baiap2l1), mRNA [NM_025833]
A_51_P195483	Ube2q2	1.33079	NM_180600	Mus musculus ubiquitin-conjugating enzyme E2Q (putative) 2 (Ube2q2), mRNA [NM_180600]
A_51_P195506	Csf1	1.06895	NM_007778	Mus musculus colony stimulating factor 1 (macrophage) (Csf1), transcript variant 1, mRNA [NM_007778]
A_51_P195567	1700017D01Rik	0.708587	NM_027058	Mus musculus RIKEN cDNA 1700017D01 gene (1700017D01Rik), mRNA [NM_027058]
A_51_P195573	Dnmt1	2.2384	NM_010066	Mus musculus DNA methyltransferase (cytosine-5) 1 (Dnmt1), transcript variant 2, mRNA [NM_010066]
A_51_P195598	Olfr259	0.977762	NM_146770	Mus musculus olfactory receptor 259 (Olfr259), mRNA [NM_146770]
A_51_P195635	Olfr1079	0.708587	NM_146407	Mus musculus olfactory receptor 1079 (Olfr1079), mRNA [NM_146407]
A_51_P195775	Mmp16	0.708587	NM_019724	Mus musculus matrix metallopeptidase 16 (Mmp16), mRNA [NM_019724]
A_51_P195825	Tsnaxip1	1.0664	NM_024445	Mus musculus translin-associated factor X (Tsnax) interacting protein 1 (Tsnaxip1), mRNA [NM_024445]
A_51_P195875	Notch4	1.26149	NM_010929	Mus musculus notch 4 (Notch4), mRNA [NM_010929]
A_51_P195958	Phlda1	1.70543	NM_009344	Mus musculus pleckstrin homology-like domain, family A, member 1 (Phlda1), mRNA [NM_009344]
A_51_P196127	Papss1	1.4624	NM_011863	Mus musculus 3'-phosphoadenosine 5'-phosphosulfate synthase 1 (Papss1), transcript variant 1, mRNA [NM_011863]
A_51_P196158	Btd	1.20979	NM_025295	Mus musculus biotinidase (Btd), mRNA [NM_025295]
A_51_P196207	Capsl	0.891795	NM_029341	Mus musculus calcyphosine-like (Capsl), mRNA [NM_029341]
A_51_P196395	1110004E09Rik	1.14012	NM_026502	Mus musculus RIKEN cDNA 1110004E09 gene (1110004E09Rik), mRNA [NM_026502]
A_51_P196444	Foxc2	1.97457	NM_013519	Mus musculus forkhead box C2 (Foxc2), mRNA [NM_013519]
A_51_P196509	Plekhj1	1.38002	NM_023900	Mus musculus pleckstrin homology domain containing, family J member 1 (Plekhj1), mRNA [NM_023900]
A_51_P196526	Bscl2	2.00963	NM_008144	Mus musculus Berardinelli-Seip congenital lipodystrophy 2 homolog (seipin) (Bscl2), transcript variant 2, mRNA [NM_008144]
A_51_P196590	Hadh	1.02972	NM_008212	Mus musculus hydroxyacyl-Coenzyme A dehydrogenase (Hadh), mRNA [NM_008212]
A_51_P196629	Fam102b	1.73535	NM_001163567	Mus musculus family with sequence similarity 102, member B (Fam102b), mRNA [NM_001163567]
A_51_P196673	Khdc1b	1.57943	NM_001113187	Mus musculus KH domain containing 1B (Khdc1b), mRNA [NM_001113187]
A_51_P196695	Il7r	2.04881	NM_008372	Mus musculus interleukin 7 receptor (Il7r), mRNA [NM_008372]
A_51_P196718	Adcy1	0.803163	NM_009622	Mus musculus adenylate cyclase 1 (Adcy1), mRNA [NM_009622]
A_51_P196726	Itih2	0.826757	NM_010582	Mus musculus inter-alpha trypsin inhibitor, heavy chain 2 (Itih2), mRNA [NM_010582]
A_51_P196844	Osbpl3	1.34921	NM_027881	Mus musculus oxysterol binding protein-like 3 (Osbpl3), transcript variant 1, mRNA [NM_027881]
A_51_P196862	Amdhd1	0.976478	NM_027908	Mus musculus amidohydrolase domain containing 1 (Amdhd1), mRNA [NM_027908]
A_51_P196895	Ist1	1.30229	NM_028018	Mus musculus increased sodium tolerance 1 homolog (yeast) (Ist1), mRNA [NM_028018]
A_51_P196925	Cx3cl1	0.924899	NM_009142	Mus musculus chemokine (C-X3-C motif) ligand 1 (Cx3cl1), mRNA [NM_009142]
A_51_P196972	Slc4a1	0.463365	NM_011403	Mus musculus solute carrier family 4 (anion exchanger), member 1 (Slc4a1), mRNA [NM_011403]
A_51_P196973	Chaf1a	2.59794	NM_013733	Mus musculus chromatin assembly factor 1, subunit A (p150) (Chaf1a), mRNA [NM_013733]
A_51_P197064	Tktl2	0.708587	NM_028927	Mus musculus transketolase-like 2 (Tktl2), transcript variant 1, mRNA [NM_028927]
A_51_P197116	Rnase2b	1.60218	NM_019398	Mus musculus ribonuclease, RNase A family, 2B (liver, eosinophil-derived neurotoxin) (Rnase2b), mRNA [NM_019398]
A_51_P197137	Olfr370	0.708587	NM_146270	Mus musculus olfactory receptor 370 (Olfr370), mRNA [NM_146270]
A_51_P197175	Pigk	1.41226	NM_178016	Mus musculus phosphatidylinositol glycan anchor biosynthesis, class K (Pigk), transcript variant 2, mRNA [NM_178016]
A_51_P197259	Cct7	1.28263	NM_007638	Mus musculus chaperonin containing Tcp1, subunit 7 (eta) (Cct7), mRNA [NM_007638]
A_51_P197274	Olfr393	0.708587	NM_147008	Mus musculus olfactory receptor 393 (Olfr393), mRNA [NM_147008]
A_51_P197321	Clta	1.4408	NM_016760	Mus musculus clathrin, light polypeptide (Lca) (Clta), transcript variant 3, mRNA [NM_016760]
A_51_P197378	Atg12	1.35624	NM_026217	Mus musculus autophagy related 12 (Atg12), mRNA [NM_026217]
A_51_P197680	5730407I07Rik	0.933577	AK017515	Mus musculus 8 days embryo whole body cDNA, RIKEN full-length enriched library, clone:5730407I07 product:hypothetical protein, full insert sequence. [AK017515]
A_51_P197883	Exo5	1.40802	NM_028457	Mus musculus exonuclease 5 (Exo5), transcript variant 1, mRNA [NM_028457]
A_51_P197948	Iws1	0.885948	NM_173441	Mus musculus IWS1 homolog (S. cerevisiae) (Iws1), mRNA [NM_173441]
A_51_P198053	Eppin	1.13109	NM_029325	Mus musculus epididymal peptidase inhibitor (Eppin), mRNA [NM_029325]
A_51_P198076	Mien1	1.33094	NM_025559	Mus musculus migration and invasion enhancer 1 (Mien1), mRNA [NM_025559]
A_51_P198137	Ubxn8	1.60034	NM_178648	Mus musculus UBX domain protein 8 (Ubxn8), mRNA [NM_178648]
A_51_P198292	Mrps2	1.73897	NM_080452	Mus musculus mitochondrial ribosomal protein S2 (Mrps2), transcript variant 1, mRNA [NM_080452]
A_51_P198335	Gabra6	1.30693	NM_008068	Mus musculus gamma-aminobutyric acid (GABA) A receptor, subunit alpha 6 (Gabra6), transcript variant 2, mRNA [NM_008068]
A_51_P198387	Uckl1	1.3634	NM_026765	Mus musculus uridine-cytidine kinase 1-like 1 (Uckl1), mRNA [NM_026765]
A_51_P198411	Grb2	1.31225	NM_008163	Mus musculus growth factor receptor bound protein 2 (Grb2), mRNA [NM_008163]
A_51_P198434	H2-K1	1.63531	NM_001001892	Mus musculus histocompatibility 2, K1, K region (H2-K1), transcript variant 1, mRNA [NM_001001892]
A_51_P198453	Obox6	0.708587	XM_011250581	PREDICTED: Mus musculus oocyte specific homeobox 6 (Obox6), transcript variant X1, mRNA [XM_011250581]
A_51_P198645	Parvb	1.30388	NM_133167	Mus musculus parvin, beta (Parvb), mRNA [NM_133167]
A_51_P198664	Mrgpra4	0.708587	NM_153524	Mus musculus MAS-related GPR, member A4 (Mrgpra4), mRNA [NM_153524]
A_51_P198675	Ttc36	0.961345	NM_138951	Mus musculus tetratricopeptide repeat domain 36 (Ttc36), mRNA [NM_138951]
A_51_P198694	Gckr	1.53455	NM_144909	Mus musculus glucokinase regulatory protein (Gckr), mRNA [NM_144909]
A_51_P198775	BC055324	2.32805	NM_201364	Mus musculus cDNA sequence BC055324 (BC055324), mRNA [NM_201364]
A_51_P198835	Dnajb9	1.45353	NM_013760	Mus musculus DnaJ (Hsp40) homolog, subfamily B, member 9 (Dnajb9), mRNA [NM_013760]
A_51_P199008	Zfp108	0.88765	NM_018791	Mus musculus zinc finger protein 108 (Zfp108), mRNA [NM_018791]
A_51_P199098	Tmem107	1.14981	NM_025838	Mus musculus transmembrane protein 107 (Tmem107), transcript variant 1, mRNA [NM_025838]
A_51_P199104	Casq1	0.708587	NM_009813	Mus musculus calsequestrin 1 (Casq1), mRNA [NM_009813]
A_51_P199135	Cd83	2.25952	NM_009856	Mus musculus CD83 antigen (Cd83), transcript variant 1, mRNA [NM_009856]
A_51_P199168	Cidea	0.733254	NM_007702	Mus musculus cell death-inducing DNA fragmentation factor, alpha subunit-like effector A (Cidea), mRNA [NM_007702]
A_51_P199339	Tet3	0.912401	NM_183138	Mus musculus tet methylcytosine dioxygenase 3 (Tet3), mRNA [NM_183138]
A_51_P199352	Mrln	1.35941	NM_001304739	Mus musculus myoregulin (Mrln), mRNA [NM_001304739]
A_51_P199382	Elmo2	1.20514	NM_207706	Mus musculus engulfment and cell motility 2 (Elmo2), transcript variant 2, mRNA [NM_207706]
A_51_P199567	Med26	1.19461	NM_027485	Mus musculus mediator complex subunit 26 (Med26), mRNA [NM_027485]
A_51_P199608	Ttll1	1.83605	NM_178869	Mus musculus tubulin tyrosine ligase-like 1 (Ttll1), mRNA [NM_178869]
A_51_P199624	Sfswap	1.52652	NM_172276	Mus musculus splicing factor, suppressor of white-apricot homolog (Drosophila) (Sfswap), mRNA [NM_172276]
A_51_P199756		0.708587	AK014062	Mus musculus 13 days embryo head cDNA, RIKEN full-length enriched library, clone:3110018I06 product:hypothetical protein, full insert sequence. [AK014062]
A_51_P199778	9330171B17Rik	0.708587	AK034273	Mus musculus adult male diencephalon cDNA, RIKEN full-length enriched library, clone:9330171B17 product:hypothetical protein, full insert sequence. [AK034273]
A_51_P199866	Pin1	1.47651	NM_023371	Mus musculus protein (peptidyl-prolyl cis/trans isomerase) NIMA-interacting 1 (Pin1), mRNA [NM_023371]
A_51_P199899	Fto	1.10404	NM_011936	Mus musculus fat mass and obesity associated (Fto), mRNA [NM_011936]
A_51_P200083	Grina	1.9043	NM_023168	Mus musculus glutamate receptor, ionotropic, N-methyl D-aspartate-associated protein 1 (glutamate binding) (Grina), mRNA [NM_023168]
A_51_P200144	Pak1ip1	1.17772	NM_026550	Mus musculus PAK1 interacting protein 1 (Pak1ip1), mRNA [NM_026550]
A_51_P200203	Neurod4	0.708587	NM_007501	Mus musculus neurogenic differentiation 4 (Neurod4), mRNA [NM_007501]
A_51_P200249	Olfr945	0.708587	NM_146506	Mus musculus olfactory receptor 945 (Olfr945), mRNA [NM_146506]
A_51_P200477	Hspa4	1.18715	NM_008300	Mus musculus heat shock protein 4 (Hspa4), mRNA [NM_008300]
A_51_P200494	Klk1b1	0.708587	NM_010645	Mus musculus kallikrein 1-related peptidase b1 (Klk1b1), mRNA [NM_010645]
A_51_P200517	Rasgef1a	0.986028	NM_027526	Mus musculus RasGEF domain family, member 1A (Rasgef1a), mRNA [NM_027526]
A_51_P200544	Tnip3	5.36531	NM_001001495	Mus musculus TNFAIP3 interacting protein 3 (Tnip3), mRNA [NM_001001495]
A_51_P200561	4930506M07Rik	1.76344	NM_175172	Mus musculus RIKEN cDNA 4930506M07 gene (4930506M07Rik), transcript variant 2, mRNA [NM_175172]
A_51_P200599	1700008I05Rik	0.390681	NM_027952	Mus musculus RIKEN cDNA 1700008I05 gene (1700008I05Rik), mRNA [NM_027952]
A_51_P200610	Zbtb12	1.25827	NM_198886	Mus musculus zinc finger and BTB domain containing 12 (Zbtb12), mRNA [NM_198886]
A_51_P200667	Clmn	1.4882	NM_053155	Mus musculus calmin (Clmn), transcript variant 1, mRNA [NM_053155]
A_51_P200757		0.201014	AK052690	Mus musculus 0 day neonate kidney cDNA, RIKEN full-length enriched library, clone:D630024B06 product:ACIDIC NUCLEOPLASMIC DNA-BINDING PROTEIN 1 (AND-1) homolog [Homo sapiens], full insert sequence. [AK052690]
A_51_P200776	Grsf1	1.34421	NM_178700	Mus musculus G-rich RNA sequence binding factor 1 (Grsf1), transcript variant 1, mRNA [NM_178700]
A_51_P200930	4931417E11Rik	0.708587	NM_025737	Mus musculus RIKEN cDNA 4931417E11 gene (4931417E11Rik), mRNA [NM_025737]
A_51_P201137	Lbr	1.58862	NM_133815	Mus musculus lamin B receptor (Lbr), mRNA [NM_133815]
A_51_P201174	Lipf	2.68752	NM_026334	Mus musculus lipase, gastric (Lipf), mRNA [NM_026334]
A_51_P201308	Moxd2	0.708587	NM_139296	Mus musculus monooxygenase, DBH-like 2 (Moxd2), mRNA [NM_139296]
A_51_P201338	Mtss1	1.13368	NM_144800	Mus musculus metastasis suppressor 1 (Mtss1), transcript variant 1, mRNA [NM_144800]
A_51_P201400	Olfr912	0.708587	NM_146810	Mus musculus olfactory receptor 912 (Olfr912), mRNA [NM_146810]
A_51_P201468	Nrf1	0.819995	NM_010938	Mus musculus nuclear respiratory factor 1 (Nrf1), transcript variant 6, mRNA [NM_010938]
A_51_P201480	Stat3	1.37273	NM_213659	Mus musculus signal transducer and activator of transcription 3 (Stat3), transcript variant 1, mRNA [NM_213659]
A_51_P201490	Olfr242	0.374108	NM_010974	Mus musculus olfactory receptor 242 (Olfr242), mRNA [NM_010974]
A_51_P201581	Rln3	1.45608	NM_173184	Mus musculus relaxin 3 (Rln3), mRNA [NM_173184]
A_51_P201661	Xrcc5	1.19024	NM_009533	Mus musculus X-ray repair complementing defective repair in Chinese hamster cells 5 (Xrcc5), mRNA [NM_009533]
A_51_P201680	4930522N08Rik	0.708587	AK015871	Mus musculus adult male testis cDNA, RIKEN full-length enriched library, clone:4930522N08 product:hypothetical protein, full insert sequence. [AK015871]
A_51_P201721	Crtap	1.38587	NM_019922	Mus musculus cartilage associated protein (Crtap), mRNA [NM_019922]
A_51_P201751	Olfr870	0.595974	NM_146904	Mus musculus olfactory receptor 870 (Olfr870), mRNA [NM_146904]
A_51_P201773	Tubgcp3	1.38873	NM_198031	Mus musculus tubulin, gamma complex associated protein 3 (Tubgcp3), mRNA [NM_198031]
A_51_P201785	Morn5	1.1586	NM_029309	Mus musculus MORN repeat containing 5 (Morn5), mRNA [NM_029309]
A_51_P201873	Gpr88	1.15746	NM_022427	Mus musculus G-protein coupled receptor 88 (Gpr88), mRNA [NM_022427]
A_51_P201884	Dsp	0.600526	NM_023842	Mus musculus desmoplakin (Dsp), mRNA [NM_023842]
A_51_P201904	Ndufb5	1.17814	NM_025316	Mus musculus NADH dehydrogenase (ubiquinone) 1 beta subcomplex, 5 (Ndufb5), mRNA [NM_025316]
A_51_P201945	Cfap97	1.29938	NM_025747	Mus musculus cilia and flagella associated protein 97 (Cfap97), mRNA [NM_025747]
A_51_P201971	Setd8	2.0129	NM_030241	Mus musculus SET domain containing (lysine methyltransferase) 8 (Setd8), mRNA [NM_030241]
A_51_P201982	Angpt2	0.807107	NM_007426	Mus musculus angiopoietin 2 (Angpt2), mRNA [NM_007426]
A_51_P202014	Taf12	1.30076	NM_025579	Mus musculus TAF12 RNA polymerase II, TATA box binding protein (TBP)-associated factor (Taf12), mRNA [NM_025579]
A_51_P202033	Wls	1.53525	NM_026582	Mus musculus wntless homolog (Drosophila) (Wls), transcript variant 1, mRNA [NM_026582]
A_51_P202050	Dtx1	1.01149	NM_008052	Mus musculus deltex 1 homolog (Drosophila) (Dtx1), mRNA [NM_008052]
A_51_P202074	Ncapd2	3.76467	NM_146171	Mus musculus non-SMC condensin I complex, subunit D2 (Ncapd2), mRNA [NM_146171]
A_51_P202101	1700104B16Rik	0.708587	XR_404833	PREDICTED: Mus musculus RIKEN cDNA 1700104B16 gene (1700104B16Rik), misc_RNA [XR_404833]
A_51_P202162	Tom1l2	1.29332	NM_001039093	Mus musculus target of myb1-like 2 (chicken) (Tom1l2), transcript variant 3, mRNA [NM_001039093]
A_51_P202244	Ydjc	7.53963	AK032396	Mus musculus adult male olfactory brain cDNA, RIKEN full-length enriched library, clone:6430537H19 product:ubiquitin-conjugating enzyme E2L 3, full insert sequence. [AK032396]
A_51_P202331	Bpifa1	1.32466	NM_011126	Mus musculus BPI fold containing family A, member 1 (Bpifa1), mRNA [NM_011126]
A_51_P202340	Pou5f1	0.579278	NM_013633	Mus musculus POU domain, class 5, transcription factor 1 (Pou5f1), transcript variant 1, mRNA [NM_013633]
A_51_P202430	Pdap1	1.218	NM_001033313	Mus musculus PDGFA associated protein 1 (Pdap1), mRNA [NM_001033313]
A_51_P202498	Sar1a	1.25199	NM_009120	Mus musculus SAR1 gene homolog A (S. cerevisiae) (Sar1a), mRNA [NM_009120]
A_51_P202596	Sh3tc2	1.24355	NM_172628	Mus musculus SH3 domain and tetratricopeptide repeats 2 (Sh3tc2), mRNA [NM_172628]
A_51_P202623	Mterf2	1.18507	NM_028832	Mus musculus mitochondrial transcription termination factor 2 (Mterf2), mRNA [NM_028832]
A_51_P202633	Ebi3	2.24493	NM_015766	Mus musculus Epstein-Barr virus induced gene 3 (Ebi3), mRNA [NM_015766]
A_51_P202745	Zc3h13	0.997846	NM_026083	Mus musculus zinc finger CCCH type containing 13 (Zc3h13), mRNA [NM_026083]
A_51_P202801	Abcb9	1.148	NM_019875	Mus musculus ATP-binding cassette, sub-family B (MDR/TAP), member 9 (Abcb9), mRNA [NM_019875]
A_51_P202920	Wbscr17	0.708587	NM_145218	Mus musculus Williams-Beuren syndrome chromosome region 17 homolog (human) (Wbscr17), mRNA [NM_145218]
A_51_P202964	Csnk2a2	1.45856	NM_009974	Mus musculus casein kinase 2, alpha prime polypeptide (Csnk2a2), mRNA [NM_009974]
A_51_P202971	Cecr6	1.13064	NM_033567	Mus musculus cat eye syndrome chromosome region, candidate 6 (Cecr6), mRNA [NM_033567]
A_51_P203182	Apobr	2.18295	NM_138310	Mus musculus apolipoprotein B receptor (Apobr), mRNA [NM_138310]
A_51_P203192	Mbd4	1.4355	NM_010774	Mus musculus methyl-CpG binding domain protein 4 (Mbd4), mRNA [NM_010774]
A_51_P203277	Vmn1r66	0.708587	NM_134230	Mus musculus vomeronasal 1 receptor 66 (Vmn1r66), mRNA [NM_134230]
A_51_P203306	Vmn1r216	1.01086	NM_134245	Mus musculus vomeronasal 1 receptor 216 (Vmn1r216), mRNA [NM_134245]
A_51_P203340		0.755927	XM_006519760	M.musculus mRNA for axonemal dynein heavy chain (partial, ID mdhc3). [Z83811]
A_51_P203382	Olfr1053	0.708587	NM_001177857	Mus musculus olfactory receptor 1053 (Olfr1053), mRNA [NM_001177857]
A_51_P203474	Tsg101	1.34996	NM_021884	Mus musculus tumor susceptibility gene 101 (Tsg101), mRNA [NM_021884]
A_51_P203501	Vars	2.06842	NM_011690	Mus musculus valyl-tRNA synthetase (Vars), mRNA [NM_011690]
A_51_P203653	Atp8b5	0.708587	NM_177195	Mus musculus ATPase, class I, type 8B, member 5 (Atp8b5), mRNA [NM_177195]
A_51_P203675	Trem3	1.68609	NM_021407	Mus musculus triggering receptor expressed on myeloid cells 3 (Trem3), mRNA [NM_021407]
A_51_P203710	Taf8	1.28507	NM_022015	Mus musculus TAF8 RNA polymerase II, TATA box binding protein (TBP)-associated factorq (Taf8), mRNA [NM_022015]
A_51_P203827	Adrb1	1.20121	NM_007419	Mus musculus adrenergic receptor, beta 1 (Adrb1), mRNA [NM_007419]
A_51_P203844	Cdrt4	1.30366	NM_025496	Mus musculus CMT1A duplicated region transcript 4 (Cdrt4), mRNA [NM_025496]
A_51_P203878	Dynll2	1.47958	NM_026556	Mus musculus dynein light chain LC8-type 2 (Dynll2), transcript variant 1, mRNA [NM_026556]
A_51_P203955	Gbp2	1.04353	NM_010260	Mus musculus guanylate binding protein 2 (Gbp2), mRNA [NM_010260]
A_51_P204053	Hba-x	0.708587	NM_010405	Mus musculus hemoglobin X, alpha-like embryonic chain in Hba complex (Hba-x), mRNA [NM_010405]
A_51_P204080	Hk2	1.51486	NM_013820	Mus musculus hexokinase 2 (Hk2), mRNA [NM_013820]
A_51_P204103	Olfr1442	0.575731	NM_146697	Mus musculus olfactory receptor 1442 (Olfr1442), mRNA [NM_146697]
A_51_P204131	Ccdc178	0.708587	NM_027616	Mus musculus coiled coil domain containing 178 (Ccdc178), mRNA [NM_027616]
A_51_P204247	C8a	0.708587	NM_146148	Mus musculus complement component 8, alpha polypeptide (C8a), transcript variant 1, mRNA [NM_146148]
A_51_P204252	Efhb	1.10564	NM_172497	Mus musculus EF hand domain family, member B (Efhb), mRNA [NM_172497]
A_51_P204350	Krt33a	2.94759	NM_027983	Mus musculus keratin 33A (Krt33a), mRNA [NM_027983]
A_51_P204387	Tmem63c	0.939708	NM_172583	Mus musculus transmembrane protein 63c (Tmem63c), mRNA [NM_172583]
A_51_P204402	Shcbp1	7.86751	NM_011369	Mus musculus Shc SH2-domain binding protein 1 (Shcbp1), mRNA [NM_011369]
A_51_P204442	Phf19	2.25312	NM_028716	Mus musculus PHD finger protein 19 (Phf19), mRNA [NM_028716]
A_51_P204646	Thg1l	1.66128	NM_001080969	Mus musculus tRNA-histidine guanylyltransferase 1-like (S. cerevisiae) (Thg1l), transcript variant 1, mRNA [NM_001080969]
A_51_P204702	Olfr493	0.708587	NM_146310	Mus musculus olfactory receptor 493 (Olfr493), mRNA [NM_146310]
A_51_P204715		1.01118	AK079669	Mus musculus 0 day neonate thymus cDNA, RIKEN full-length enriched library, clone:A430002D02 product:unclassifiable, full insert sequence. [AK079669]
A_51_P204740	Cd34	1.80462	NM_133654	Mus musculus CD34 antigen (Cd34), transcript variant 2, mRNA [NM_133654]
A_51_P204845	Celf1	1.36086	NM_001244891	Mus musculus CUGBP, Elav-like family member 1 (Celf1), transcript variant 3, mRNA [NM_001244891]
A_51_P204898	Smim23	0.273733	NM_027050	Mus musculus small integral membrane protein 23 (Smim23), mRNA [NM_027050]
A_51_P204913	Bag2	1.51994	NM_145392	Mus musculus BCL2-associated athanogene 2 (Bag2), mRNA [NM_145392]
A_51_P204924	Mroh4	0.708587	NM_001177437	Mus musculus maestro heat-like repeat family member 4 (Mroh4), mRNA [NM_001177437]
A_51_P205028	Fgf3	0.708587	NM_008007	Mus musculus fibroblast growth factor 3 (Fgf3), mRNA [NM_008007]
A_51_P205099	Dazap1	1.74351	NM_133188	Mus musculus DAZ associated protein 1 (Dazap1), transcript variant 1, mRNA [NM_133188]
A_51_P205106	Mlf1	0.836017	NM_010801	Mus musculus myeloid leukemia factor 1 (Mlf1), transcript variant 2, mRNA [NM_010801]
A_51_P205215	Klhl30	2.29078	NM_027551	Mus musculus kelch-like 30 (Klhl30), mRNA [NM_027551]
A_51_P205278	Tmem161b	1.6638	NM_175187	Mus musculus transmembrane protein 161B (Tmem161b), transcript variant 1, mRNA [NM_175187]
A_51_P205326	Fam198a	0.802309	NM_177743	Mus musculus family with sequence similarity 198, member A (Fam198a), transcript variant 1, mRNA [NM_177743]
A_51_P205334	Tnfrsf8	0.708587	NM_009401	Mus musculus tumor necrosis factor receptor superfamily, member 8 (Tnfrsf8), mRNA [NM_009401]
A_51_P205385	Uox	1.30007	NM_009474	Mus musculus urate oxidase (Uox), mRNA [NM_009474]
A_51_P205390	1700040L02Rik	0.94991	NM_028491	Mus musculus RIKEN cDNA 1700040L02 gene (1700040L02Rik), mRNA [NM_028491]
A_51_P205481	Mtmr6	1.2674	NM_144843	Mus musculus myotubularin related protein 6 (Mtmr6), mRNA [NM_144843]
A_51_P205524	Otor	0.708587	NM_020595	Mus musculus otoraplin (Otor), mRNA [NM_020595]
A_51_P205545	Creld1	1.63806	NM_133930	Mus musculus cysteine-rich with EGF-like domains 1 (Creld1), mRNA [NM_133930]
A_51_P205740	Ube3b	1.59986	NM_054093	Mus musculus ubiquitin protein ligase E3B (Ube3b), mRNA [NM_054093]
A_51_P205779	Cd5l	5.37276	NM_009690	Mus musculus CD5 antigen-like (Cd5l), mRNA [NM_009690]
A_51_P205820	Klf11	1.21791	NM_178357	Mus musculus Kruppel-like factor 11 (Klf11), mRNA [NM_178357]
A_51_P205850	Olfr1450	0.708587	NM_146371	Mus musculus olfactory receptor 1450 (Olfr1450), mRNA [NM_146371]
A_51_P205968	Snx15	1.42649	NM_026912	Mus musculus sorting nexin 15 (Snx15), mRNA [NM_026912]
A_51_P206134	Akna	1.71268	NM_001045514	Mus musculus AT-hook transcription factor (Akna), transcript variant 1, mRNA [NM_001045514]
A_51_P206165	9130230L23Rik	0.815438	NR_027961	Mus musculus RIKEN cDNA 9130230L23 gene (9130230L23Rik), long non-coding RNA [NR_027961]
A_51_P206197	Gtf2a1l	0.94631	NM_023630	Mus musculus general transcription factor IIA, 1-like (Gtf2a1l), mRNA [NM_023630]
A_51_P206225	Uroc1	0.708587	NM_144940	Mus musculus urocanase domain containing 1 (Uroc1), mRNA [NM_144940]
A_51_P206235	Slc39a5	0.708587	NM_028051	Mus musculus solute carrier family 39 (metal ion transporter), member 5 (Slc39a5), transcript variant 1, mRNA [NM_028051]
A_51_P206251	Ahcyl1	1.71922	NM_145542	Mus musculus S-adenosylhomocysteine hydrolase-like 1 (Ahcyl1), mRNA [NM_145542]
A_51_P206268	Seh1l	1.43958	NM_001039088	Mus musculus SEH1-like (S. cerevisiae (Seh1l), transcript variant 1, mRNA [NM_001039088]
A_51_P206346	Reep3	1.59402	NM_178606	Mus musculus receptor accessory protein 3 (Reep3), transcript variant 2, mRNA [NM_178606]
A_51_P206405	Ptprz1	1.00554	NM_001081306	Mus musculus protein tyrosine phosphatase, receptor type Z, polypeptide 1 (Ptprz1), mRNA [NM_001081306]
A_51_P206445	Zfp773	1.41244	NM_029584	Mus musculus zinc finger protein 773 (Zfp773), mRNA [NM_029584]
A_51_P206475	Lce1i	0.850789	NM_029667	Mus musculus late cornified envelope 1I (Lce1i), mRNA [NM_029667]
A_51_P206489	Fezf2	0.708587	NM_080433	Mus musculus Fez family zinc finger 2 (Fezf2), mRNA [NM_080433]
A_51_P206585	Runx1	1.01916	NM_009821	Mus musculus runt related transcription factor 1 (Runx1), transcript variant 4, mRNA [NM_009821]
A_51_P206655	Lsm1	1.66632	NM_026032	Mus musculus LSM1 homolog, U6 small nuclear RNA associated (S. cerevisiae) (Lsm1), mRNA [NM_026032]
A_51_P206824	Hfe2	0.708587	NM_027126	Mus musculus hemochromatosis type 2 (juvenile) (human homolog) (Hfe2), mRNA [NM_027126]
A_51_P206856		1.18299	XM_011243563	PREDICTED: Mus musculus RUN and FYVE domain-containing 2 (Rufy2), transcript variant X5, mRNA [XM_011243563]
A_51_P206965	Sypl2	0.708587	NM_008596	Mus musculus synaptophysin-like 2 (Sypl2), mRNA [NM_008596]
A_51_P206971	Mnat1	1.40804	NM_008612	Mus musculus menage a trois 1 (Mnat1), mRNA [NM_008612]
A_51_P207028	Vmn1r227	0.708587	NM_134195	Mus musculus vomeronasal 1 receptor 227 (Vmn1r227), mRNA [NM_134195]
A_51_P207153	1110008P14Rik	1.73793	NM_198001	Mus musculus RIKEN cDNA 1110008P14 gene (1110008P14Rik), mRNA [NM_198001]
A_51_P207324	Grk1	0.708587	NM_011881	Mus musculus G protein-coupled receptor kinase 1 (Grk1), mRNA [NM_011881]
A_51_P207330	Tgm6	1.0153	NM_177726	Mus musculus transglutaminase 6 (Tgm6), transcript variant 1, mRNA [NM_177726]
A_51_P207380	Lkaaear1	0.947652	NM_199023	Mus musculus LKAAEAR motif containing 1 (IKAAEAR murine motif) (Lkaaear1), mRNA [NM_199023]
A_51_P207403	Pwp1	1.34041	NM_133993	Mus musculus PWP1 homolog (S. cerevisiae) (Pwp1), mRNA [NM_133993]
A_51_P207412	Ankrd32	1.44639	NM_134071	Mus musculus ankyrin repeat domain 32 (Ankrd32), mRNA [NM_134071]
A_51_P207591	Anxa8	0.819043	NM_013473	Mus musculus annexin A8 (Anxa8), transcript variant 1, mRNA [NM_013473]
A_51_P207622	Fmod	2.46845	NM_021355	Mus musculus fibromodulin (Fmod), mRNA [NM_021355]
A_51_P207706	Fam180a	2.70498	NM_173375	Mus musculus family with sequence similarity 180, member A (Fam180a), mRNA [NM_173375]
A_51_P207751	Guca1a	4.34756	NM_008189	Mus musculus guanylate cyclase activator 1a (retina) (Guca1a), mRNA [NM_008189]
A_51_P207801		0.708587	AK046646	Mus musculus 4 days neonate male adipose cDNA, RIKEN full-length enriched library, clone:B430218L07 product:hypothetical Cache domain/von Willebrand factor type A domain containing protein, full insert sequence. [AK046646]
A_51_P207892	Pla2g5	0.708587	NM_011110	Mus musculus phospholipase A2, group V (Pla2g5), transcript variant 2, mRNA [NM_011110]
A_51_P207940	Tmem117	1.80679	NM_178789	Mus musculus transmembrane protein 117 (Tmem117), mRNA [NM_178789]
A_51_P207988	Ptger4	2.07686	NM_008965	Mus musculus prostaglandin E receptor 4 (subtype EP4) (Ptger4), transcript variant 2, mRNA [NM_008965]
A_51_P208020	Ulk3	1.55094	NM_027895	Mus musculus unc-51-like kinase 3 (Ulk3), mRNA [NM_027895]
A_51_P208031	Cnot6l	1.64129	NM_178854	Mus musculus CCR4-NOT transcription complex, subunit 6-like (Cnot6l), transcript variant 2, mRNA [NM_178854]
A_51_P208121	Klhl25	1.51526	NM_182782	Mus musculus kelch-like 25 (Klhl25), transcript variant 3, mRNA [NM_182782]
A_51_P208145	Pmel	1.56219	NM_021882	Mus musculus premelanosome protein (Pmel), mRNA [NM_021882]
A_51_P208152	3930402G23Rik	1.20595	NR_030715	Mus musculus RIKEN cDNA 3930402G23 gene (3930402G23Rik), long non-coding RNA [NR_030715]
A_51_P208160	Slc7a13	1.50263	NM_028746	Mus musculus solute carrier family 7, (cationic amino acid transporter, y+ system) member 13 (Slc7a13), mRNA [NM_028746]
A_51_P208240	Tnfsf14	1.47128	NM_019418	Mus musculus tumor necrosis factor (ligand) superfamily, member 14 (Tnfsf14), mRNA [NM_019418]
A_51_P208263		1.39579
A_51_P208340	Olfr113	0.708587	NM_146289	Mus musculus olfactory receptor 113 (Olfr113), mRNA [NM_146289]
A_51_P208361	Ak3	1.01326	NM_021299	Mus musculus adenylate kinase 3 (Ak3), mRNA [NM_021299]
A_51_P208377	Trappc5	1.32294	NM_025701	Mus musculus trafficking protein particle complex 5 (Trappc5), mRNA [NM_025701]
A_51_P208410	Ppp1r12c	1.83711	NM_029834	Mus musculus protein phosphatase 1, regulatory (inhibitor) subunit 12C (Ppp1r12c), mRNA [NM_029834]
A_51_P208435	Ston1	1.07892	NM_029858	Mus musculus stonin 1 (Ston1), mRNA [NM_029858]
A_51_P208555	Decr1	1.46493	NM_026172	Mus musculus 2,4-dienoyl CoA reductase 1, mitochondrial (Decr1), mRNA [NM_026172]
A_51_P208580	Gltscr2	1.65309	NM_133831	Mus musculus glioma tumor suppressor candidate region gene 2 (Gltscr2), mRNA [NM_133831]
A_51_P208603	Dio2	2.15255	NM_010050	Mus musculus deiodinase, iodothyronine, type II (Dio2), mRNA [NM_010050]
A_51_P208680	Chtf18	2.74227	NM_145409	Mus musculus CTF18, chromosome transmission fidelity factor 18 (Chtf18), mRNA [NM_145409]
A_51_P208697	Ttl	0.919156	NM_027192	Mus musculus tubulin tyrosine ligase (Ttl), mRNA [NM_027192]
A_51_P208722	Gm7544	0.708587	AK160242	Mus musculus 10 days neonate skin cDNA, RIKEN full-length enriched library, clone:4733401I12 product:unclassifiable, full insert sequence. [AK160242]
A_51_P208769	Metrn	2.92255	NM_133719	Mus musculus meteorin, glial cell differentiation regulator (Metrn), mRNA [NM_133719]
A_51_P208801	Ndufab1	2.11512	NM_028177	Mus musculus NADH dehydrogenase (ubiquinone) 1, alpha/beta subcomplex, 1 (Ndufab1), mRNA [NM_028177]
A_51_P208870	Zdhhc24	1.81879	NM_027476	Mus musculus zinc finger, DHHC domain containing 24 (Zdhhc24), transcript variant 1, mRNA [NM_027476]
A_51_P208919	Acbd6	1.2519	NM_028250	Mus musculus acyl-Coenzyme A binding domain containing 6 (Acbd6), transcript variant 1, mRNA [NM_028250]
A_51_P208922	Stc2	1.84012	NM_011491	Mus musculus stanniocalcin 2 (Stc2), mRNA [NM_011491]
A_51_P208931	N4bp3	1.49985	NM_145974	Mus musculus NEDD4 binding protein 3 (N4bp3), mRNA [NM_145974]
A_51_P208987	Pgm3	1.43006	NM_028352	Mus musculus phosphoglucomutase 3 (Pgm3), transcript variant 1, mRNA [NM_028352]
A_51_P209122	Agr2	3.10858	NM_011783	Mus musculus anterior gradient 2 (Agr2), mRNA [NM_011783]
A_51_P209150	Pcdh10	0.708587	NM_001098172	Mus musculus protocadherin 10 (Pcdh10), transcript variant 2, mRNA [NM_001098172]
A_51_P209183	Cxcl14	1.26399	NM_019568	Mus musculus chemokine (C-X-C motif) ligand 14 (Cxcl14), mRNA [NM_019568]
A_51_P209200		0.970854		GB
A_51_P209280	Rab31	2.8877	NM_133685	Mus musculus RAB31, member RAS oncogene family (Rab31), mRNA [NM_133685]
A_51_P209302	Polr1e	1.44991	NM_022811	Mus musculus polymerase (RNA) I polypeptide E (Polr1e), transcript variant 2, mRNA [NM_022811]
A_51_P209319	Slc35b1	1.54922	NM_016752	Mus musculus solute carrier family 35, member B1 (Slc35b1), mRNA [NM_016752]
A_51_P209327	Apln	1.47905	NM_013912	Mus musculus apelin (Apln), mRNA [NM_013912]
A_51_P209372	Msmo1	1.03916	NM_025436	Mus musculus methylsterol monoxygenase 1 (Msmo1), mRNA [NM_025436]
A_51_P209413	Akap3	0.708587	NM_009650	Mus musculus A kinase (PRKA) anchor protein 3 (Akap3), mRNA [NM_009650]
A_51_P209518	Galnt1	1.2618	NM_013814	Mus musculus UDP-N-acetyl-alpha-D-galactosamine:polypeptide N-acetylgalactosaminyltransferase 1 (Galnt1), transcript variant 1, mRNA [NM_013814]
A_51_P209527	Bcl10	2.11002	NM_009740	Mus musculus B cell leukemia/lymphoma 10 (Bcl10), mRNA [NM_009740]
A_51_P209602	Olfr1204	0.708587	NM_146463	Mus musculus olfactory receptor 1204 (Olfr1204), mRNA [NM_146463]
A_51_P209736	Atoh8	1.23649	NM_153778	Mus musculus atonal homolog 8 (Drosophila) (Atoh8), mRNA [NM_153778]
A_51_P209782	Cyp2c44	0.49946	NM_001001446	Mus musculus cytochrome P450, family 2, subfamily c, polypeptide 44 (Cyp2c44), transcript variant 1, mRNA [NM_001001446]
A_51_P209807	Ccnyl1	1.83684	NM_001097644	Mus musculus cyclin Y-like 1 (Ccnyl1), mRNA [NM_001097644]
A_51_P209818	Prtn3	1.23354	NM_011178	Mus musculus proteinase 3 (Prtn3), mRNA [NM_011178]
A_51_P209836	Ccdc79	1.52433	NM_180958	Mus musculus coiled-coil domain containing 79 (Ccdc79), mRNA [NM_180958]
A_51_P209930	Rtn2	0.985409	NM_013648	Mus musculus reticulon 2 (Z-band associated protein) (Rtn2), transcript variant B, mRNA [NM_013648]
A_51_P210021	Ttc21a	0.967562	NM_028735	Mus musculus tetratricopeptide repeat domain 21A (Ttc21a), mRNA [NM_028735]
A_51_P210031	Smr2	0.708587	NM_001252679	Mus musculus submaxillary gland androgen regulated protein 2 (Smr2), transcript variant 2, mRNA [NM_001252679]
A_51_P210082	Ercc4	1.18279	NM_015769	Mus musculus excision repair cross-complementing rodent repair deficiency, complementation group 4 (Ercc4), mRNA [NM_015769]
A_51_P210143	Syne2	0.673961	NM_001005510	Mus musculus spectrin repeat containing, nuclear envelope 2 (Syne2), mRNA [NM_001005510]
A_51_P210286	Cacng1	1.6642	NM_007582	Mus musculus calcium channel, voltage-dependent, gamma subunit 1 (Cacng1), mRNA [NM_007582]
A_51_P210340	2610306M01Rik	1.58867	NR_028298	Mus musculus RIKEN cDNA 2610306M01 gene (2610306M01Rik), long non-coding RNA [NR_028298]
A_51_P210350	Slc17a8	1.20742	NM_182959	Mus musculus solute carrier family 17 (sodium-dependent inorganic phosphate cotransporter), member 8 (Slc17a8), mRNA [NM_182959]
A_51_P210395	Glrx	1.50937	NM_053108	Mus musculus glutaredoxin (Glrx), mRNA [NM_053108]
A_51_P210403	Ppp1r2-ps9	0.708587	NR_033171	Mus musculus protein phosphatase 1, regulatory (inhibitor) subunit 2, pseudogene 9 (Ppp1r2-ps9), non-coding RNA [NR_033171]
A_51_P210410	Hdx	1.23287	NM_001080549	Mus musculus highly divergent homeobox (Hdx), transcript variant 1, mRNA [NM_001080549]
A_51_P210474	Mrpl18	1.49966	NM_026310	Mus musculus mitochondrial ribosomal protein L18 (Mrpl18), mRNA [NM_026310]
A_51_P210560	Pptc7	0.941374	NM_177242	Mus musculus PTC7 protein phosphatase homolog (S. cerevisiae) (Pptc7), mRNA [NM_177242]
A_51_P210603	Cyp4f13	1.26288	NM_130882	Mus musculus cytochrome P450, family 4, subfamily f, polypeptide 13 (Cyp4f13), mRNA [NM_130882]
A_51_P210732	Vmn1r82	0.708587	NM_134234	Mus musculus vomeronasal 1 receptor 82 (Vmn1r82), mRNA [NM_134234]
A_51_P210814	Nudt18	0.708587	NM_153136	Mus musculus nudix (nucleoside diphosphate linked moiety X)-type motif 18 (Nudt18), mRNA [NM_153136]
A_51_P210877	Pcnp	1.25045	NM_001024622	Mus musculus PEST proteolytic signal containing nuclear protein (Pcnp), mRNA [NM_001024622]
A_51_P210901	Zfp729a	0.720507	NM_183146	Mus musculus zinc finger protein 729a (Zfp729a), mRNA [NM_183146]
A_51_P210928	Tsta3	1.66895	NM_031201	Mus musculus tissue specific transplantation antigen P35B (Tsta3), mRNA [NM_031201]
A_51_P210956	Vcam1	1.57029	NM_011693	Mus musculus vascular cell adhesion molecule 1 (Vcam1), mRNA [NM_011693]
A_51_P211064	Olfr690	0.708587	NM_020290	Mus musculus olfactory receptor 690 (Olfr690), mRNA [NM_020290]
A_51_P211108	1110037F02Rik	1.13752	NM_001081183	Mus musculus RIKEN cDNA 1110037F02 gene (1110037F02Rik), mRNA [NM_001081183]
A_51_P211131	Traf3ip2	1.05913	NM_134000	Mus musculus TRAF3 interacting protein 2 (Traf3ip2), mRNA [NM_134000]
A_51_P211260	Dscaml1	3.00797	NM_001081270	Mus musculus Down syndrome cell adhesion molecule like 1 (Dscaml1), mRNA [NM_001081270]
A_51_P211305	Alpk3	0.837734	NM_054085	Mus musculus alpha-kinase 3 (Alpk3), mRNA [NM_054085]
A_51_P211325	Nudt2	1.79371	NM_025539	Mus musculus nudix (nucleoside diphosphate linked moiety X)-type motif 2 (Nudt2), mRNA [NM_025539]
A_51_P211341	Eif3j1	1.175	NM_144545	Mus musculus eukaryotic translation initiation factor 3, subunit J1 (Eif3j1), mRNA [NM_144545]
A_51_P211351	Olfr677	0.594653	NM_146358	Mus musculus olfactory receptor 677 (Olfr677), mRNA [NM_146358]
A_51_P211423	C330013J21Rik	1.51096	XR_375410	PREDICTED: Mus musculus RIKEN cDNA C330013J21 gene (C330013J21Rik), transcript variant X1, misc_RNA [XR_375410]
A_51_P211491	Gusb	2.72089	NM_010368	Mus musculus glucuronidase, beta (Gusb), mRNA [NM_010368]
A_51_P211506	Muc20	1.08046	NM_146071	Mus musculus mucin 20 (Muc20), transcript variant 2, mRNA [NM_146071]
A_51_P211573	Wdr47	1.15173	NM_181400	Mus musculus WD repeat domain 47 (Wdr47), mRNA [NM_181400]
A_51_P211765	Rin1	2.13288	NM_145495	Mus musculus Ras and Rab interactor 1 (Rin1), mRNA [NM_145495]
A_51_P211786	Chst13	0.708587	NM_027928	Mus musculus carbohydrate (chondroitin 4) sulfotransferase 13 (Chst13), mRNA [NM_027928]
A_51_P211793	Rlbp1	0.5301	NM_020599	Mus musculus retinaldehyde binding protein 1 (Rlbp1), transcript variant 1, mRNA [NM_020599]
A_51_P211822	Neurl4	1.15666	NM_001013414	Mus musculus neuralized homolog 4 (Drosophila) (Neurl4), transcript variant 1, mRNA [NM_001013414]
A_51_P211854	Selp	1.57904	NM_011347	Mus musculus selectin, platelet (Selp), mRNA [NM_011347]
A_51_P211903	Golga5	1.47761	NM_013747	Mus musculus golgi autoantigen, golgin subfamily a, 5 (Golga5), transcript variant 2, mRNA [NM_013747]
A_51_P211934	Larp7	1.52601	NM_138593	Mus musculus La ribonucleoprotein domain family, member 7 (Larp7), mRNA [NM_138593]
A_51_P211968	Lcmt1	1.40199	NM_025304	Mus musculus leucine carboxyl methyltransferase 1 (Lcmt1), mRNA [NM_025304]
A_51_P211978	Olfr716	0.708587	NM_146604	Mus musculus olfactory receptor 716 (Olfr716), mRNA [NM_146604]
A_51_P211998	Sgms2	1.79395	NM_028943	Mus musculus sphingomyelin synthase 2 (Sgms2), mRNA [NM_028943]
A_51_P212023	Sart3	1.35868	NM_016926	Mus musculus squamous cell carcinoma antigen recognized by T cells 3 (Sart3), mRNA [NM_016926]
A_51_P212038	Atp6v0e2	0.97455	NM_133764	Mus musculus ATPase, H+ transporting, lysosomal V0 subunit E2 (Atp6v0e2), mRNA [NM_133764]
A_51_P212068	Aoc1	1.48789	NM_029638	Mus musculus amine oxidase, copper-containing 1 (Aoc1), transcript variant 3, mRNA [NM_029638]
A_51_P212071	Olfr733	0.708587	NM_146663	Mus musculus olfactory receptor 733 (Olfr733), mRNA [NM_146663]
A_51_P212183	Tmem261	1.31141	NM_025849	Mus musculus transmembrane protein 261 (Tmem261), mRNA [NM_025849]
A_51_P212308	Cxadr	1.23746	NM_009988	Mus musculus coxsackie virus and adenovirus receptor (Cxadr), transcript variant 2, mRNA [NM_009988]
A_51_P212390	Klk10	1.50282	NM_133712	Mus musculus kallikrein related-peptidase 10 (Klk10), mRNA [NM_133712]
A_51_P212419	Lrrc41	1.64115	NM_153521	Mus musculus leucine rich repeat containing 41 (Lrrc41), mRNA [NM_153521]
A_51_P212420	Lama4	1.41898	NM_010681	Mus musculus laminin, alpha 4 (Lama4), mRNA [NM_010681]
A_51_P212473	Tmtc3	0.541435	NM_001033332	Mus musculus transmembrane and tetratricopeptide repeat containing 3 (Tmtc3), transcript variant 2, mRNA [NM_001033332]
A_51_P212560	Cog7	1.65717	NM_001033318	Mus musculus component of oligomeric golgi complex 7 (Cog7), mRNA [NM_001033318]
A_51_P212630	Chd8	1.29727	NM_201637	Mus musculus chromodomain helicase DNA binding protein 8 (Chd8), mRNA [NM_201637]
A_51_P212679	Cwf19l1	1.06725	NM_001081077	Mus musculus CWF19-like 1, cell cycle control (S. pombe) (Cwf19l1), mRNA [NM_001081077]
A_51_P212741	Scn2b	2.36451	NM_001014761	Mus musculus sodium channel, voltage-gated, type II, beta (Scn2b), mRNA [NM_001014761]
A_51_P212754	Tgfbi	2.98716	NM_009369	Mus musculus transforming growth factor, beta induced (Tgfbi), mRNA [NM_009369]
A_51_P212782	Il1b	3.03891	NM_008361	Mus musculus interleukin 1 beta (Il1b), mRNA [NM_008361]
A_51_P212801	Ube2a	1.68058	NM_019668	Mus musculus ubiquitin-conjugating enzyme E2A (Ube2a), mRNA [NM_019668]
A_51_P212977	Usb1	1.82436	NM_133954	Mus musculus U6 snRNA biogenesis 1 (Usb1), mRNA [NM_133954]
A_51_P212980	Spata9	0.708587	NM_029343	Mus musculus spermatogenesis associated 9 (Spata9), mRNA [NM_029343]
A_51_P213030	Macrod1	0.776555	NM_134147	Mus musculus MACRO domain containing 1 (Macrod1), mRNA [NM_134147]
A_51_P213099		1.12345	AK053689	Mus musculus 0 day neonate eyeball cDNA, RIKEN full-length enriched library, clone:E130203P04 product:hypothetical protein, full insert sequence. [AK053689]
A_51_P213153	Tmem208	1.29943	NM_025486	Mus musculus transmembrane protein 208 (Tmem208), mRNA [NM_025486]
A_51_P213314	Stpg1	0.814887	NM_030189	Mus musculus sperm tail PG rich repeat containing 1 (Stpg1), mRNA [NM_030189]
A_51_P213334	Hdac11	1.17436	NM_144919	Mus musculus histone deacetylase 11 (Hdac11), mRNA [NM_144919]
A_51_P213359	Has2	10.6439	NM_008216	Mus musculus hyaluronan synthase 2 (Has2), mRNA [NM_008216]
A_51_P213476	Pgr	0.661286	NM_008829	Mus musculus progesterone receptor (Pgr), mRNA [NM_008829]
A_51_P213592	Nrde2	1.40695	NM_001290303	Mus musculus nrde-2 necessary for RNA interference, domain containing (Nrde2), transcript variant 1, mRNA [NM_001290303]
A_51_P213676	Col19a1	0.708587	NM_007733	Mus musculus collagen, type XIX, alpha 1 (Col19a1), mRNA [NM_007733]
A_51_P213691	Scnn1a	1.06165	NM_011324	Mus musculus sodium channel, nonvoltage-gated 1 alpha (Scnn1a), mRNA [NM_011324]
A_51_P213725	Zdbf2	0.708587	NM_001285936	Mus musculus zinc finger, DBF-type containing 2 (Zdbf2), transcript variant 3, mRNA [NM_001285936]
A_51_P213928	Nap1l3	1.04123	NM_138742	Mus musculus nucleosome assembly protein 1-like 3 (Nap1l3), mRNA [NM_138742]
A_51_P214083	2310039H08Rik	1.16462	NM_025966	Mus musculus RIKEN cDNA 2310039H08 gene (2310039H08Rik), mRNA [NM_025966]
A_51_P214107	Tbc1d20	0.940719	NM_024196	Mus musculus TBC1 domain family, member 20 (Tbc1d20), mRNA [NM_024196]
A_51_P214127	Cpa3	1.3763	NM_007753	Mus musculus carboxypeptidase A3, mast cell (Cpa3), mRNA [NM_007753]
A_51_P214187	Slc6a3	2.7068	NM_010020	Mus musculus solute carrier family 6 (neurotransmitter transporter, dopamine), member 3 (Slc6a3), mRNA [NM_010020]
A_51_P214197	Stk17b	1.35877	NM_133810	Mus musculus serine/threonine kinase 17b (apoptosis-inducing) (Stk17b), mRNA [NM_133810]
A_51_P214251	Rnls	1.62016	NM_001167818	Mus musculus renalase, FAD-dependent amine oxidase (Rnls), transcript variant 1, mRNA [NM_001167818]
A_51_P214269	Epha1	2.66517	NM_023580	Mus musculus Eph receptor A1 (Epha1), mRNA [NM_023580]
A_51_P214306	Haus4	1.85266	NM_145462	Mus musculus HAUS augmin-like complex, subunit 4 (Haus4), mRNA [NM_145462]
A_51_P214319	Cox11	1.41285	NM_199008	Mus musculus cytochrome c oxidase assembly protein 11 (Cox11), mRNA [NM_199008]
A_51_P214343	Sephs1	1.6576	NM_175400	Mus musculus selenophosphate synthetase 1 (Sephs1), mRNA [NM_175400]
A_51_P214423	Tead1	1.15646	NM_001166584	Mus musculus TEA domain family member 1 (Tead1), transcript variant 1, mRNA [NM_001166584]
A_51_P214470	Tdrp	1.31782	NM_173744	Mus musculus testis development related protein (Tdrp), mRNA [NM_173744]
A_51_P214487	Sept2	1.22929	NM_010891	Mus musculus septin 2 (Sept2), transcript variant 2, mRNA [NM_010891]
A_51_P214663	Tpmt	1.5112	NM_016785	Mus musculus thiopurine methyltransferase (Tpmt), mRNA [NM_016785]
A_51_P214715	Atp6v1e2	1.4042	NM_029121	Mus musculus ATPase, H+ transporting, lysosomal V1 subunit E2 (Atp6v1e2), mRNA [NM_029121]
A_51_P214725	Actrt2	0.803734	NM_028513	Mus musculus actin-related protein T2 (Actrt2), mRNA [NM_028513]
A_51_P214747	Parp12	2.0917	NM_172893	Mus musculus poly (ADP-ribose) polymerase family, member 12 (Parp12), mRNA [NM_172893]
A_51_P214796	Suz12	4.36063	NM_199196	Mus musculus suppressor of zeste 12 homolog (Drosophila) (Suz12), transcript variant 1, mRNA [NM_199196]
A_51_P214825	Orc5	1.87083	NM_011959	Mus musculus origin recognition complex, subunit 5 (Orc5), mRNA [NM_011959]
A_51_P214985	Zfp521	1.20427	NM_145492	Mus musculus zinc finger protein 521 (Zfp521), mRNA [NM_145492]
A_51_P214998		5.20495	AK019794	Mus musculus adult male testis cDNA, RIKEN full-length enriched library, clone:4930569F06 product:hypothetical protein, full insert sequence. [AK019794]
A_51_P215038	Tmem59l	1.66962	NM_182991	Mus musculus transmembrane protein 59-like (Tmem59l), mRNA [NM_182991]
A_51_P215066	Emc4	1.30536	NM_026519	Mus musculus ER membrane protein complex subunit 4 (Emc4), mRNA [NM_026519]
A_51_P215077	Mgst3	1.25672	NM_025569	Mus musculus microsomal glutathione S-transferase 3 (Mgst3), mRNA [NM_025569]
A_51_P215097	Klf16	1.30797	NM_078477	Mus musculus Kruppel-like factor 16 (Klf16), mRNA [NM_078477]
A_51_P215190	Efcab11	1.94928	NM_030172	Mus musculus EF-hand calcium binding domain 11 (Efcab11), mRNA [NM_030172]
A_51_P215374	Slc6a17	0.931268	NM_172271	Mus musculus solute carrier family 6 (neurotransmitter transporter), member 17 (Slc6a17), transcript variant 2, mRNA [NM_172271]
A_51_P215438	Prodh	0.894269	NM_011172	Mus musculus proline dehydrogenase (Prodh), mRNA [NM_011172]
A_51_P215475	Ptprb	1.01232	NM_029928	Mus musculus protein tyrosine phosphatase, receptor type, B (Ptprb), mRNA [NM_029928]
A_51_P215489	Slc37a1	1.53466	NM_153062	Mus musculus solute carrier family 37 (glycerol-3-phosphate transporter), member 1 (Slc37a1), transcript variant 2, mRNA [NM_153062]
A_51_P215530	Rnf180	2.71618	XM_006517761	PREDICTED: Mus musculus ring finger protein 180 (Rnf180), transcript variant X2, mRNA [XM_006517761]
A_51_P215540	Rnf4	1.4986	NM_011278	Mus musculus ring finger protein 4 (Rnf4), transcript variant 1, mRNA [NM_011278]
A_51_P215559	BC021614	1.6143	NM_144869	Mus musculus cDNA sequence BC021614 (BC021614), mRNA [NM_144869]
A_51_P215849	Il17b	1.26027	NM_019508	Mus musculus interleukin 17B (Il17b), mRNA [NM_019508]
A_51_P215887	Aldh18a1	2.53942	NM_019698	Mus musculus aldehyde dehydrogenase 18 family, member A1 (Aldh18a1), transcript variant 1, mRNA [NM_019698]
A_51_P215896	Tsc22d4	1.79759	NM_029805	Mus musculus TSC22 domain family, member 4 (Tsc22d4), transcript variant 1, mRNA [NM_029805]
A_51_P215922	Casp6	1.13937	NM_009811	Mus musculus caspase 6 (Casp6), mRNA [NM_009811]
A_51_P215975	Chrd	1.30977	NM_009893	Mus musculus chordin (Chrd), transcript variant 1, mRNA [NM_009893]
A_51_P215995	Zswim6	1.39055	NM_145456	Mus musculus zinc finger SWIM-type containing 6 (Zswim6), mRNA [NM_145456]
A_51_P216075	Ddost	1.27949	NM_007838	Mus musculus dolichyl-di-phosphooligosaccharide-protein glycotransferase (Ddost), mRNA [NM_007838]
A_51_P216125	Olfr594	0.708587	NM_207143	Mus musculus olfactory receptor 594 (Olfr594), mRNA [NM_207143]
A_51_P216219	Ptk2	1.03395	NM_007982	Mus musculus PTK2 protein tyrosine kinase 2 (Ptk2), transcript variant 1, mRNA [NM_007982]
A_51_P216496	Tfpi2	2.96459	NM_009364	Mus musculus tissue factor pathway inhibitor 2 (Tfpi2), mRNA [NM_009364]
A_51_P216550	Trp63	1.68198	NM_011641	Mus musculus transformation related protein 63 (Trp63), transcript variant 4, mRNA [NM_011641]
A_51_P216576		0.708587	AF011426	Mus musculus putative pheromone receptor (VR16) mRNA, complete cds. [AF011426]
A_51_P216593	Wfs1	4.0952	NM_011716	Mus musculus Wolfram syndrome 1 homolog (human) (Wfs1), mRNA [NM_011716]
A_51_P216605	Hbp1	1.92654	NM_177993	Mus musculus high mobility group box transcription factor 1 (Hbp1), transcript variant 2, mRNA [NM_177993]
A_51_P216679	Anxa10	0.736179	NM_011922	Mus musculus annexin A10 (Anxa10), transcript variant 2, mRNA [NM_011922]
A_51_P216702	Eogt	1.45551	NM_175313	Mus musculus EGF domain-specific O-linked N-acetylglucosamine (GlcNAc) transferase (Eogt), mRNA [NM_175313]
A_51_P216922	Ddx59	1.38413	NM_026500	Mus musculus DEAD (Asp-Glu-Ala-Asp) box polypeptide 59 (Ddx59), mRNA [NM_026500]
A_51_P217047	Gng10	1.58048	NM_025277	Mus musculus guanine nucleotide binding protein (G protein), gamma 10 (Gng10), mRNA [NM_025277]
A_51_P217236	Derl1	1.22243	NM_024207	Mus musculus Der1-like domain family, member 1 (Derl1), mRNA [NM_024207]
A_51_P217282	Lemd3	0.986611	NM_001081193	Mus musculus LEM domain containing 3 (Lemd3), mRNA [NM_001081193]
A_51_P217336	Scamp1	1.12977	NM_029153	Mus musculus secretory carrier membrane protein 1 (Scamp1), mRNA [NM_029153]
A_51_P217360	Gm16532	0.708587	NM_001134752	Mus musculus predicted gene, 16532 (Gm16532), mRNA [NM_001134752]
A_51_P217382	Kif1c	1.43347	NM_153103	Mus musculus kinesin family member 1C (Kif1c), mRNA [NM_153103]
A_51_P217395	Cyp2d34	0.708587	NM_145474	Mus musculus cytochrome P450, family 2, subfamily d, polypeptide 34 (Cyp2d34), mRNA [NM_145474]
A_51_P217430	2410016O06Rik	1.12893	NM_023633	Mus musculus RIKEN cDNA 2410016O06 gene (2410016O06Rik), mRNA [NM_023633]
A_51_P217463	Cxcl2	0.708587	NM_009140	Mus musculus chemokine (C-X-C motif) ligand 2 (Cxcl2), mRNA [NM_009140]
A_51_P217498	Slc2a4	1.16596	NM_009204	Mus musculus solute carrier family 2 (facilitated glucose transporter), member 4 (Slc2a4), mRNA [NM_009204]
A_51_P217535	Actr3	1.44454	NM_023735	Mus musculus ARP3 actin-related protein 3 (Actr3), transcript variant 1, mRNA [NM_023735]
A_51_P217598	4932442E05Rik	0.708587	AK016565	Mus musculus adult male testis cDNA, RIKEN full-length enriched library, clone:4932442E05 product:hypothetical P-loop containing nucleotide triphosphate hydrolases structure containing protein, full insert sequence. [AK016565]
A_51_P217697	1700019L03Rik	0.680543	NM_025619	Mus musculus RIKEN cDNA 1700019L03 gene (1700019L03Rik), mRNA [NM_025619]
A_51_P217706	Ribc1	0.926546	NM_025660	Mus musculus RIB43A domain with coiled-coils 1 (Ribc1), mRNA [NM_025660]
A_51_P218041	Tatdn1	1.15637	NM_175151	Mus musculus TatD DNase domain containing 1 (Tatdn1), mRNA [NM_175151]
A_51_P218518	Fiz1	1.0226	NM_011813	Mus musculus Flt3 interacting zinc finger protein 1 (Fiz1), transcript variant 2, mRNA [NM_011813]
A_51_P218653	Jph2	2.1329	NM_021566	Mus musculus junctophilin 2 (Jph2), transcript variant 1, mRNA [NM_021566]
A_51_P218682	Tex26	1.02951	NM_029464	Mus musculus testis expressed 26 (Tex26), mRNA [NM_029464]
A_51_P218774	Rgs10	1.69374	NM_026418	Mus musculus regulator of G-protein signalling 10 (Rgs10), mRNA [NM_026418]
A_51_P218953	Zfp536	1.86972	NM_172385	Mus musculus zinc finger protein 536 (Zfp536), mRNA [NM_172385]
A_51_P218975	Kcns3	1.42791	NM_173417	Mus musculus potassium voltage-gated channel, delayed-rectifier, subfamily S, member 3 (Kcns3), transcript variant 1, mRNA [NM_173417]
A_51_P219028	Wdr53	1.68562	NM_026898	Mus musculus WD repeat domain 53 (Wdr53), transcript variant 1, mRNA [NM_026898]
A_51_P219061	Oxa1l	1.30006	NM_026936	Mus musculus oxidase assembly 1-like (Oxa1l), mRNA [NM_026936]
A_51_P219160		0.708587	XR_141415	PREDICTED: Mus musculus RIKEN cDNA 4933428M09 gene (4933428M09Rik), misc_RNA [XR_141415]
A_51_P219166	Mfap3l	0.61111	NM_027756	Mus musculus microfibrillar-associated protein 3-like (Mfap3l), transcript variant 1, mRNA [NM_027756]
A_51_P219266	Tmprss6	2.17724	NM_027902	Mus musculus transmembrane serine protease 6 (Tmprss6), mRNA [NM_027902]
A_51_P219325	Ddx28	1.46179	NM_028038	Mus musculus DEAD (Asp-Glu-Ala-Asp) box polypeptide 28 (Ddx28), mRNA [NM_028038]
A_51_P219385	Six5	1.07959	NM_011383	Mus musculus sine oculis-related homeobox 5 (Six5), mRNA [NM_011383]
A_51_P219444	Plcl2	2.0674	NM_013880	Mus musculus phospholipase C-like 2 (Plcl2), mRNA [NM_013880]
A_51_P219465	Tmem11	1.2697	NM_173453	Mus musculus transmembrane protein 11 (Tmem11), transcript variant 1, mRNA [NM_173453]
A_51_P219483	Tsku	0.658393	NM_001024619	Mus musculus tsukushi (Tsku), transcript variant 3, mRNA [NM_001024619]
A_51_P219505	Slc41a2	1.87091	NM_177388	Mus musculus solute carrier family 41, member 2 (Slc41a2), mRNA [NM_177388]
A_51_P219594	1700123K08Rik	1.39721	NM_029693	Mus musculus RIKEN cDNA 1700123K08 gene (1700123K08Rik), mRNA [NM_029693]
A_51_P219721	Ola1	1.78487	NM_025942	Mus musculus Obg-like ATPase 1 (Ola1), transcript variant 1, mRNA [NM_025942]
A_51_P219722	Bpifa5	0.977515	NM_025990	Mus musculus BPI fold containing family A, member 5 (Bpifa5), mRNA [NM_025990]
A_51_P219789	H2-Q2	1.71068	NM_010392	Mus musculus histocompatibility 2, Q region locus 2 (H2-Q2), mRNA [NM_010392]
A_51_P219849	Alg13	1.65634	NM_026247	Mus musculus asparagine-linked glycosylation 13 (Alg13), transcript variant 1, mRNA [NM_026247]
A_51_P219888	Olfr599	0.708587	NM_146731	Mus musculus olfactory receptor 599 (Olfr599), mRNA [NM_146731]
A_51_P219918	Tmem125	0.905433	NM_172383	Mus musculus transmembrane protein 125 (Tmem125), mRNA [NM_172383]
A_51_P220062	Mmp15	1.19718	NM_008609	Mus musculus matrix metallopeptidase 15 (Mmp15), mRNA [NM_008609]
A_51_P220135	Nfatc1	1.38767	NM_016791	Mus musculus nuclear factor of activated T cells, cytoplasmic, calcineurin dependent 1 (Nfatc1), transcript variant 1, mRNA [NM_016791]
A_51_P220150	Angptl7	1.44292	NM_001039554	Mus musculus angiopoietin-like 7 (Angptl7), mRNA [NM_001039554]
A_51_P220162	Notch3	0.89027	NM_008716	Mus musculus notch 3 (Notch3), mRNA [NM_008716]
A_51_P220260	Phf1	0.856076	NM_009343	Mus musculus PHD finger protein 1 (Phf1), transcript variant 1, mRNA [NM_009343]
A_51_P220262	Rnf165	1.94802	NM_001164504	Mus musculus ring finger protein 165 (Rnf165), mRNA [NM_001164504]
A_51_P220278	Ppp2r2b	0.94024	NM_028392	Mus musculus protein phosphatase 2, regulatory subunit B, beta (Ppp2r2b), transcript variant 2, mRNA [NM_028392]
A_51_P220317	Cdca7l	2.23311	NM_146040	Mus musculus cell division cycle associated 7 like (Cdca7l), mRNA [NM_146040]
A_51_P220343	Wisp1	1.92213	NM_018865	Mus musculus WNT1 inducible signaling pathway protein 1 (Wisp1), mRNA [NM_018865]
A_51_P220407	Rnpepl1	1.19394	NM_181405	Mus musculus arginyl aminopeptidase (aminopeptidase B)-like 1 (Rnpepl1), mRNA [NM_181405]
[truncated: 37,431 more rows]

## Sheet: IR mouse model
		IR/Con
Systematic	Gene Symbol	fold change	PrimaryAccession	GenbankAccession	UniGeneID
A_51_P100034	Mif4gd	1.92062	NM_027162	NM_027162	Mm.390387
A_51_P100174	Mns1	1.98215	NM_008613	NM_008613	Mm.387671
A_51_P100208	Opcml	1.28415	NM_177906	NM_177906	Mm.379474
A_51_P100289	Srf	1.27717	NM_020493	NM_020493	Mm.45044
A_51_P100298	Stx3	0.453928	NM_152220	NM_152220	Mm.272264
A_51_P100309	Oprm1	0.34285	NM_001039652	NM_001039652	Mm.439715
A_51_P100327	Tap1	2.87195	NM_013683	NM_013683	Mm.482076
A_51_P100347	Zfp407	1.79421	NM_001033341	NM_001033341	Mm.329575
A_51_P100519	4930542C16Rik	1.73505	AK016018	AK016018	Mm.491636
A_51_P100537	Prss58	0.362155	NM_175020	NM_175020	Mm.56997
A_51_P100573	Map3k3	0.575856	NM_011947	NM_011947	Mm.27041
A_51_P100624	Krtap9-3	1.588	NM_029351	NM_029351	Mm.75707
A_51_P100625	Apon	2.01892	NM_133996	NM_133996	Mm.439846
A_51_P100768		1.73505	ENSMUST00000013706	AK019514
A_51_P100776	Zfp169	3.05754	NM_026450	NM_026450	Mm.251375
A_51_P100787	Snw1	0.954169	NM_025507	NM_025507	Mm.271174
A_51_P100828	Prdx3	0.877785	NM_007452	NM_007452	Mm.29821
A_51_P100852	Fam26f	5.37489	NM_175449	NM_175449	Mm.34479
A_51_P100991	Gucy2c	0.79404	NM_145067	NM_145067	Mm.222729
A_51_P100997	Serpinb3c	0.730301	NM_201363	NM_201363	Mm.337362
A_51_P101006	Ak8	1.41537	NM_001033874	NM_001033874	Mm.273318
A_51_P101075	Cnppd1	1.29148	NM_026977	NM_026977	Mm.28193
A_51_P101137	Samd14	2.23375	NM_146025	NM_146025	Mm.297199
A_51_P101196	Psme1	1.47669	NM_011189	NM_011189	Mm.830
A_51_P101228	Gmeb2	0.689094	NM_198169	NM_198169	Mm.220423
A_51_P101375	St6gal1	1.4685	NM_145933	NM_145933	Mm.149029
A_51_P101460	Dsp	0.685919	NM_023842	NM_023842	Mm.355327
A_51_P101545	Hgfac	1.26683	NM_019447	NM_019447	Mm.27369
A_51_P101573	Klc4	1.35845	NM_029091	NM_029091	Mm.279599
A_51_P101635	Stub1	1.49819	NM_019719	NM_019719	Mm.491120
A_51_P101660	1200014J11Rik	0.950532	NM_025818	NM_025818	Mm.41903
A_51_P101765	Smarcd1	0.844394	NM_031842	NM_031842	Mm.273756
A_51_P101858	Dlg1	1.80333	NM_007862	NM_007862	Mm.382
A_51_P101985		0.230698	ENSMUST00000109501	AK087049	Mm.93759
A_51_P102106	Olfr495	0.949905	NM_146364	NM_146364	Mm.223052
A_51_P102122	Myog	1.58144	NM_031189	NM_031189	Mm.16528
A_51_P102257		0.491886	ENSMUST00000191264	AK053112	Mm.309975
A_51_P102311	Tyr	0.323386	NM_011661	NM_011661	Mm.238127
A_51_P102355	Zbtb41	0.99305	NM_172643	NM_172643	Mm.119711
A_51_P102393	Samd11	1.08295	XR_881429	XR_881429
A_51_P102421	Clcf1	1.02183	NM_019952	NM_019952	Mm.347919
A_51_P102438	Ugt2b36	1.73505	NM_001029867	NM_001029867	Mm.439851
A_51_P102459	Jph3	1.49869	NM_020605	NM_020605	Mm.306870
A_51_P102503	Metap1	0.746448	NM_175224	NM_175224	Mm.26833
A_51_P102507	Vps33a	0.953375	NM_029929	NM_029929	Mm.41372
A_51_P102518	Tmem225	0.741487	NM_029379	NM_029379	Mm.45821
A_51_P102789	C1qc	8.72145	NM_007574	NM_007574	Mm.439732
A_51_P102860	Herpud2	0.814672	NM_020586	NM_020586	Mm.142843
A_51_P102883	Muc5ac	0.796959	NM_010844	NM_010844	Mm.334332
A_51_P102911	Hoxa11	0.0660147	NM_010450	NM_010450	Mm.26954
A_51_P103054	Adamts19	0.254714	NM_175506	NM_175506	Mm.71963
A_51_P103209	Ttc7	2.11902	NM_028639	NM_028639	Mm.77396
A_51_P103222	Slc39a4	1.6127	NM_028064	NM_028064	Mm.276829
A_51_P103254	Flrt2	0.403151	NM_201518	NM_201518	Mm.341948
A_51_P103397	Vwf	0.724415	NM_011708	NM_011708	Mm.22339
A_51_P103499	Spesp1	1.31689	NM_025721	NM_025721	Mm.263615
A_51_P103509	Cyb561d2	1.44632	NM_019720	NM_019720	Mm.24833
A_51_P103541	Cacna1s	4.16099	NM_001081023	NM_001081023	Mm.4418
A_51_P103560	Gm16486	1.71318	XM_006509813	XM_006509813	Mm.462671
A_51_P103594	Fam162b	0.706517	NM_029894	NM_029894	Mm.30588
A_51_P103650	Trim8	1.26211	NM_053100	NM_053100	Mm.392177
A_51_P103706	Cyp2c29	0.998954	NM_007815	NM_007815	Mm.20764
A_51_P103718	Ip6k1	1.04461	NM_013785	NM_013785	Mm.276155
A_51_P103757	Kat8	1.02503	NM_026370	NM_026370	Mm.425492
A_51_P103780	Sft2d2	0.701379	NM_145512	NM_145512	Mm.288369
A_51_P103850	Fbn2	9.10972	NM_010181	NM_010181	Mm.20271
A_51_P103865	Ppp1r35	1.70834	NM_027242	NM_027242	Mm.276058
A_51_P103929	Met	1.00719	NM_008591	NM_008591	Mm.86844
A_51_P103975	Mpc2	0.697788	NM_027430	NM_027430	Mm.195625
A_51_P104077	Usp13	1.32942	NM_001013024	NM_001013024	Mm.316153
A_51_P104125	Fam76b	0.855346	NM_176836	NM_176836	Mm.246174
A_51_P104172	Zfp128	0.332313	NM_153802	NM_153802	Mm.293823
A_51_P104392	Rpp25	0.232243	NM_133982	NM_133982	Mm.274421
A_51_P104418	Dusp10	2.53071	NM_022019	NM_022019	Mm.404024
A_51_P104430	Magee1	1.12874	NM_053201	NM_053201	Mm.24341
A_51_P104527	Atrip	1.10796	NM_172774	NM_172774	Mm.100622
A_51_P104569	Olfr148	1.73505	NM_146505	NM_146505	Mm.377537
A_51_P104608	Rnase6	3.12815	NM_030098	NM_030098	Mm.103835
A_51_P104681	Krtap6-5	1.6388	NM_130856	NM_130856	Mm.46209
A_51_P104687	Gh	0.807002	NM_008117	NM_008117	Mm.343934
A_51_P104710	Sspo	2.03393	NM_173428	NM_173428	Mm.25039
A_51_P104718	Gpr12	1.64075	NM_001010941	NM_001010941	Mm.153539
A_51_P104747	Gtf2h4	1.36878	NM_010364	NM_010364	Mm.10182
A_51_P104768		20.8169	ENSMUST00000193893	JX120299	Mm.423002
A_51_P104783	Rsph6a	0.515249	NM_031255	NM_031255	Mm.84435
A_51_P104820	Alkbh5	1.0119	NM_172943	NM_172943	Mm.262056
A_51_P104891	Ept1	0.7861	NM_027652	NM_027652	Mm.168854
A_51_P104897	Itpr3	1.02397	NM_080553	NM_080553	Mm.458106
A_51_P104933	Trub2	1.17188	NM_145520	NM_145520	Mm.245739
A_51_P104939	Klra5	0.695604	NM_008463	NM_008463	Mm.14111
A_51_P105017	Rad52	0.813572	NM_011236	NM_011236	Mm.149
A_51_P105068	Lypd6b	0.413602	NM_027990	NM_027990	Mm.41381
A_51_P105124	P2ry6	5.158	NM_183168	NM_183168	Mm.235193
A_51_P105161	Cpne4	1.73505	NM_028719	NM_028719	Mm.326240
A_51_P105263	Nat14	1.31995	NM_201355	NM_201355	Mm.42652
A_51_P105380	2010005H15Rik	1.19977	NM_029733	NM_029733	Mm.327617
A_51_P105408	Alg14	0.69925	NM_024178	NM_024178	Mm.269881
A_51_P105520	Nomo1	1.29666	NM_153057	NM_153057	Mm.274811
A_51_P105589	Eci1	0.619311	NM_010023	NM_010023	Mm.291743
A_51_P105709	Trip13	3.19244	NM_027182	NM_027182	Mm.275095
A_51_P105847	Col6a6	1.73505	NM_172927	NM_172927	Mm.482507
A_51_P105887	Lax1	4.62024	NM_172842	NM_172842	Mm.36534
A_51_P105927	Rasl12	1.12314	NM_001033158	NM_001033158	Mm.35827
A_51_P106059	Traf4	3.0083	NM_009423	NM_009423	Mm.390418
A_51_P106144	Zfp64	1.15423	NM_009564	NM_009564	Mm.2095
A_51_P106249	Cmtm2b	1.66881	NM_028524	NM_028524	Mm.232593
A_51_P106259	Camk1	1.15523	NM_133926	NM_133926	Mm.277373
A_51_P106397	Prkd3	0.913259	NM_029239	NM_029239	Mm.252776
A_51_P106428	Nsmce4a	1.03086	NM_001162855	NM_001162855	Mm.21714
A_51_P106455	Nr0b1	1.73505	NM_007430	NM_007430	Mm.5180
A_51_P106488	Speg	2.30488	NM_001085371	NM_001085371	Mm.275397
A_51_P106527	Fam195a	0.675494	NM_026633	NM_026633	Mm.328870
A_51_P106591	Celf3	1.14845	NM_172434	NM_172434	Mm.44292
A_51_P106752	Rnmt	1.26344	NM_026440	NM_026440	Mm.27544
A_51_P106799	Pparg	0.968968	NM_011146	NM_011146	Mm.3020
A_51_P106859	Lsm10	1.36663	NM_138721	NM_138721	Mm.41865
A_51_P106952	Rbm26	1.08919	NM_134077	NM_134077	Mm.474531
A_51_P107020	Kif5a	3.29791	NM_001039000	NM_001039000	Mm.30355
A_51_P107053	Ubqln3	1.73505	NM_198623	NM_198623	Mm.334092
A_51_P107090	BC031181	0.669476	NM_001001181	NM_001001181	Mm.29866
A_51_P107176	Slc25a54	1.73505	NM_029054	NM_029054	Mm.307948
A_51_P107234	Abcf1	0.999056	NM_013854	NM_013854	Mm.329022
A_51_P107315	Slc5a8	0.270402	NM_145423	NM_145423	Mm.77381
A_51_P107362	Socs2	0.68762	NM_007706	NM_007706	Mm.490329
A_51_P107433	Mrpl34	1.12255	NM_053162	NM_053162	Mm.29489
A_51_P107722	2610303G11Rik	1.73505	AK011970	AK011970
A_51_P107782	Kdsr	0.779731	NM_027534	NM_027534	Mm.458911
A_51_P107807	Olfr586	1.36853	NM_147111	NM_147111	Mm.223485
A_51_P107808	Ttc19	1.67717	NM_028360	NM_028360	Mm.489722
A_51_P107938	Ubr1	1.56886	NM_009461	NM_009461	Mm.389330
A_51_P107959	1700026J12Rik	0.981795	XR_384925	XR_384925	Mm.307720
A_51_P108020	Zmynd15	5.20967	NM_001029929	NM_001029929	Mm.472771
A_51_P108108	Lrrc25	7.05914	NM_153074	NM_153074	Mm.132939
A_51_P108183	Tnmd	6.98488	NM_022322	NM_022322	Mm.46221
A_51_P108190	Rpl23	0.899176	NM_022891	NM_022891	Mm.140380
A_51_P108226	Wfdc21	0.882477	NM_183249	NM_183249	Mm.902
A_51_P108228	Chrna7	14.6244	NM_007390	NM_007390	Mm.113464
A_51_P108252	Gpsm2	1.76226	NM_029522	NM_029522	Mm.226941
A_51_P108266	Actn2	0.509961	NM_033268	NM_033268	Mm.37638
A_51_P108309	Olfr1494	2.93418	NM_146990	NM_146990	Mm.391191
A_51_P108334	Slc25a4	0.806289	NM_007450	NM_007450	Mm.16228
A_51_P108384	Zfp85os	1.73505	NR_027969	NR_027969	Mm.145530
A_51_P108459	Gpr65	4.29324	NM_008152	NM_008152	Mm.378924
A_51_P108489	Cfap20	0.800724	NM_008187	NM_008187	Mm.2080
A_51_P108581	Adrbk2	1.51631	NM_177078	NM_177078	Mm.285619
A_51_P108629	Prl3b1	0.3799	NM_008865	NM_008865	Mm.37203
A_51_P108659	Pon1	0.776219	NM_011134	NM_011134	Mm.237657
A_51_P108741	4931409K22Rik	1.65738	NM_177676	NM_177676	Mm.255800
A_51_P108853	Lyplal1	0.996387	NM_146106	NM_146106	Mm.257116
A_51_P108862	Cops7a	1.03413	NM_012003	NM_012003	Mm.244536
A_51_P108901	Ccdc86	0.897806	NM_023731	NM_023731	Mm.294908
A_51_P108935	Iars2	0.811506	NM_198653	NM_198653	Mm.331142
A_51_P108973	4931414P19Rik	0.915959	NM_028890	NM_028890	Mm.79815
A_51_P108978	Myadm	2.01805	NM_016969	NM_016969	Mm.29874
A_51_P109050	Paqr4	0.771607	NM_023824	NM_023824	Mm.491253
A_51_P109097	Olfr109	1.73505	NM_146835	NM_146835	Mm.377712
A_51_P109144	Grtp1	0.295452	NM_025768	NM_025768	Mm.34901
A_51_P109171	Os9	1.481	NM_177614	NM_177614	Mm.295246
A_51_P109258	Cys1	0.340985	NM_138686	NM_138686	Mm.52265
A_51_P109274	Vmn1r233	1.73505	NM_134202	NM_134202	Mm.377192
A_51_P109295	Pcdhb3	1.21133	NM_053128	NM_053128	Mm.82308
A_51_P109335	Copa	1.11764	NM_009938	NM_009938	Mm.30041
A_51_P109369	Fbxo32	2.18217	NM_026346	NM_026346	Mm.25683
A_51_P109421	Eif2d	0.813729	NM_010709	NM_010709	Mm.276294
A_51_P109428	Bhlhe23	1.73505	AF454760	AF454760	Mm.134062
A_51_P109449	Ltb4r1	3.18064	NM_008519	NM_008519	Mm.20853
A_51_P109541	E130308A19Rik	0.919355	NM_001015681	NM_001015681	Mm.45688
A_51_P109570	Klrb1b	2.48154	NM_030599	NM_030599	Mm.6180
A_51_P109708	Olfr687	0.194302	XM_011238091	XM_011238091
A_51_P109835	Uqcrc1	1.15443	NM_025407	NM_025407	Mm.335460
A_51_P109840	Vtn	0.61114	NM_011707	NM_011707	Mm.3667
A_51_P109881		1.80968	AK015717	AK015717
A_51_P109888	Coro1b	1.11885	NM_011778	NM_011778	Mm.276859
A_51_P109939	Apoa1bp	1.20571	NM_144897	NM_144897	Mm.205996
A_51_P110035	Pik3r4	0.922164	NM_001081309	NM_001081309	Mm.274830
A_51_P110081	Dmrta2	1.12659	NM_172296	NM_172296	Mm.32825
A_51_P110108	Vmn1r25	0.816978	NM_053238	NM_053238	Mm.431972
A_51_P110189	Ttyh2	3.04239	NM_053273	NM_053273	Mm.271934
A_51_P110301	C3	1.7519	NM_009778	NM_009778	Mm.19131
A_51_P110341	Scgb3a1	0.471604	NM_170727	NM_170727	Mm.22802
A_51_P110371	Wwox	0.99482	NM_019573	NM_019573	Mm.440420
A_51_P110381	Cd207	2.27362	NM_144943	NM_144943	Mm.136079
A_51_P110395	Setd2	0.899928	NM_001081340	NM_001081340	Mm.288949
A_51_P110471	Ddah1	1.08138	NM_026993	NM_026993	Mm.234247
A_51_P110640	Klk1b11	2.69258	NM_010640	NM_010640	Mm.443378
A_51_P110672	Mst1r	1.03606	NM_009074	NM_009074	Mm.3901
A_51_P110759	Slc1a1	1.08043	NM_009199	NM_009199	Mm.246670
A_51_P110814	Nudt9	0.904713	NM_028794	NM_028794	Mm.241484
A_51_P110841	Mrps35	0.758896	NM_145573	NM_145573	Mm.46656
A_51_P110863	Olfr926	1.73505	NM_146815	NM_146815	Mm.377701
A_51_P110888	Pck2	0.54308	NM_028994	NM_028994	Mm.491140
A_51_P110914	1700010D01Rik	2.60038	NM_029590	NM_029590	Mm.443249
A_51_P110931	Znrd1as	1.0781	NM_029602	NM_029602	Mm.26684
A_51_P111068	Olfr478	0.677205	NM_146734	NM_146734	Mm.223162
A_51_P111164	Rnd1	1.26498	NM_172612	NM_172612	Mm.274010
A_51_P111223	Olfr606	1.24202	NM_147094	NM_147094	Mm.377840
A_51_P111259	Cdk2ap2	0.908982	NM_026373	NM_026373	Mm.29609
A_51_P111455	Wdr77	0.605025	NM_027432	NM_027432	Mm.5110
A_51_P111462	Arl15	1.35506	NM_172595	NM_172595	Mm.79837
A_51_P111488	Gfod2	0.809883	NM_027469	NM_027469	Mm.40954
A_51_P111532	Ubash3a	3.64994	NM_177823	NM_177823	Mm.387930
A_51_P111544	Srp14	1.20365	NM_009273	NM_009273	Mm.363404
A_51_P111612	Arrdc4	1.91734	NM_001042592	NM_001042592	Mm.251199
A_51_P111669	Gpr149	1.73505	NM_177346	NM_177346	Mm.95181
A_51_P111757	Asb1	0.983827	NM_001039126	NM_001039126	Mm.234152
A_51_P111932	Tor1aip2	0.821198	NM_022329	NM_022329	Mm.253335
A_51_P111952	Nudt19	1.09584	NM_033080	NM_033080	Mm.410206
A_51_P111962	Bean1	1.86434	NM_001141922	NM_001141922	Mm.41849
A_51_P112174	Ahi1	1.52833	NM_026203	NM_026203	Mm.253280
A_51_P112182	Tmprss7	0.933924	NM_172455	NM_172455	Mm.186306
A_51_P112223	Gsta4	0.404571	NM_010357	NM_010357	Mm.2662
A_51_P112237	Angel1	1.16849	NM_144524	NM_144524	Mm.63979
A_51_P112308	1810011O10Rik	0.679094	NM_026931	NM_026931	Mm.25775
A_51_P112355	Igtp	1.16017	NM_018738	NM_018738	Mm.33902
A_51_P112445	Wdr3	1.03008	NM_175552	NM_175552	Mm.24591
A_51_P112557	Polr1c	1.10217	NM_009085	NM_009085	Mm.3458
A_51_P112627	St6galnac2	0.934225	NM_009180	NM_009180	Mm.3947
A_51_P112677	Mrpl50	0.81564	NM_178603	NM_178603	Mm.30052
A_51_P112682	Olfr159	2.20323	NM_019476	NM_019476	Mm.88845
A_51_P112734	Slc7a8	4.67029	NM_016972	NM_016972	Mm.276831
A_51_P112762	Slc5a3	3.05128	NM_017391	NM_017391	Mm.217354
A_51_P112817	Cyp27a1	1.15934	NM_024264	NM_024264	Mm.85083
A_51_P113003	Cenpq	0.732224	NM_031863	NM_031863	Mm.9870
A_51_P113026	Cryba1	0.807142	NM_009965	NM_009965	Mm.22830
A_51_P113058	Olfr1131	1.04692	NM_146658	NM_146658	Mm.377615
A_51_P113072	Cdc123	1.27764	NM_133837	NM_133837	Mm.181490
A_51_P113178	Fam212b	3.6264	NM_175398	NM_175398	Mm.212591
A_51_P113182	Lifr	0.406737	NM_013584	NM_013584	Mm.149720
A_51_P113195	Upk1b	0.310234	NM_178924	NM_178924	Mm.130793
A_51_P113205	F13b	0.0698861	NM_031164	NM_031164	Mm.30105
A_51_P113274	Hps6	1.26337	NM_176785	NM_176785	Mm.101110
A_51_P113403	Slc26a11	1.23263	NM_178743	NM_178743	Mm.31869
A_51_P113588	Oit1	0.336166	NM_146050	NM_146050	Mm.25351
A_51_P113722	Fbxl14	1.01768	NM_133940	NM_133940	Mm.125477
A_51_P113773	Slx1b	0.744048	NM_029420	NM_029420	Mm.280573
A_51_P113784	Prpf19	0.925794	NM_134129	NM_134129	Mm.491104
A_51_P113906	Gkn2	1.73505	NM_025467	NM_025467	Mm.46446
A_51_P114005	Gstm7	0.829895	NM_026672	NM_026672	Mm.458189
A_51_P114028	Bcl7c	0.833113	NM_009746	NM_009746	Mm.89667
A_51_P114049	Tmem109	1.00212	NM_134142	NM_134142	Mm.251890
A_51_P114062	Ncs1	1.50798	NM_019681	NM_019681	Mm.249318
A_51_P114177	Eci3	0.621026	NM_026947	NM_026947	Mm.482475
A_51_P114274	Ccdc57	1.06048	NM_027745	NM_027745	Mm.275751
A_51_P114297	Kifc3	0.650201	NM_010631	NM_010631	Mm.378951
A_51_P114353	Ctu1	0.611435	NM_145582	NM_145582	Mm.26514
A_51_P114456	Tceanc2	0.712889	NM_025617	NM_025617	Mm.246956
A_51_P114462	Ccl17	10.5642	NM_011332	NM_011332	Mm.41988
A_51_P114616	Batf	2.59312	NM_016767	NM_016767	Mm.6672
A_51_P114634	Amz1	3.68311	NM_173405	NM_173405	Mm.491298
A_51_P114693	Parm1	4.43532	NM_145562	NM_145562	Mm.5002
A_51_P114722	Hao2	1.73505	NM_019545	NM_019545	Mm.281874
A_51_P114772	Cpne1	2.84232	NM_170588	NM_170588	Mm.27660
A_51_P114817	Ccna1	2.16464	NM_007628	NM_007628	Mm.4815
A_51_P114826	Cdh13	0.507914	NM_019707	NM_019707	Mm.334841
A_51_P114843	H1fx	1.88603	NM_198622	NM_198622	Mm.33796
A_51_P114854	Clns1a	0.657728	NM_023671	NM_023671	Mm.21482
A_51_P114878	Ikbkap	1.19308	NM_026079	NM_026079	Mm.282743
A_51_P114900	Defb12	1.73505	NM_152802	NM_152802	Mm.281961
A_51_P114910	Cstb	2.74252	NM_007793	NM_007793	Mm.6095
A_51_P114917	Dock2	2.92138	NM_033374	NM_033374	Mm.380679
A_51_P114966	Prss37	0.823746	NM_026317	NM_026317	Mm.52550
A_51_P115005	Edn1	0.296869	NM_010104	NM_010104	Mm.14543
A_51_P115085	Nup153	0.864753	NM_175749	NM_175749	Mm.255398
A_51_P115159	Fam162a	1.01518	NM_027342	NM_027342	Mm.212991
A_51_P115178	Scara3	1.58594	NM_172604	NM_172604	Mm.344095
A_51_P115229	Vmn1r81	0.082071	NM_134210	NM_134210	Mm.377200
A_51_P115326	Surf4	1.23253	NM_011512	NM_011512	Mm.300594
A_51_P115346	P2rx6	2.3836	NM_011028	NM_011028	Mm.8032
A_51_P115374	Pot1b	0.957854	NM_028370	NM_028370	Mm.177073
A_51_P115462	Speer6-ps1	4.47725	NR_001581	NR_001581	Mm.335891
A_51_P115471		4.30328	ENSMUST00000089450	XM_006520932	Mm.125650
A_51_P115526	Ccdc146	1.91334	NM_029195	NM_029195	Mm.426695
A_51_P115535	Olfr339	1.1797	NM_146949	NM_146949	Mm.377766
A_51_P115601		34.9819	ENSMUST00000103364	X67198	Mm.359393
A_51_P115626	Shank3	0.481847	NM_021423	NM_021423	Mm.146855
A_51_P115655	Iqcd	0.998061	NM_029408	NM_029408	Mm.425285
A_51_P115666	Fam83h	0.792042	NM_134087	NM_134087	Mm.267178
A_51_P115715	Asb2	1.57047	NM_023049	NM_023049	Mm.27159
A_51_P115738	Slc5a5	4.0919	NM_053248	NM_053248	Mm.172923
A_51_P115817	Ralgps2	1.21757	NM_023884	NM_023884	Mm.28376
A_51_P115905		1.73505	ENSMUST00000063975	XR_866659	Mm.221499
A_51_P115953	Ctxn3	0.276046	NM_001134697	NM_001134697	Mm.57415
A_51_P116007	Hdac2	0.730089	NM_008229	NM_008229	Mm.19806
A_51_P116027	Med27	1.20081	NM_026896	NM_026896	Mm.330109
A_51_P116064	4921513I03Rik	1.73505	NR_038000	NR_038000	Mm.427286
A_51_P116088	Rexo2	1.06162	NM_024233	NM_024233	Mm.21911
A_51_P116326	P2rx3	1.06387	NM_145526	NM_145526	Mm.440375
A_51_P116407	Pald1	0.847818	NM_013753	NM_013753	Mm.269699
A_51_P116421	Abcc5	1.33265	NM_013790	NM_013790	Mm.20845
A_51_P116431		0.761703	ENSMUST00000062118	XM_006538747	Mm.217004
A_51_P116447	Xpo6	1.56818	NM_028816	NM_028816	Mm.235663
A_51_P116487	Lsm4	1.1322	NM_015816	NM_015816	Mm.248188
A_51_P116581	Ccdc22	1.45264	NM_138603	NM_138603	Mm.288192
A_51_P116601	Cfap69	1.92815	NM_172447	NM_172447	Mm.319007
A_51_P116609	Tex12	0.306202	NM_025687	NM_025687	Mm.442255
A_51_P116616	Rbm14	1.46114	NM_019869	NM_019869	Mm.276338
A_51_P116636	4933411K16Rik	0.488088	NM_025752	NM_025752	Mm.440412
A_51_P116651	Dpt	0.614614	NM_019759	NM_019759	Mm.28935
A_51_P116665		1.79673	ENSMUST00000136929	AK012880	Mm.483074
A_51_P116687	1700010I14Rik	1.33042	NM_025851	NM_025851	Mm.67591
A_51_P116755	Cap2	0.89602	NM_026056	NM_026056	Mm.44529
A_51_P116796	Crygc	0.579754	NM_007775	NM_007775	Mm.491115
A_51_P116813	Cyp17a1	2.58867	NM_007809	NM_007809	Mm.1262
A_51_P116889	Olfr92	1.73505	NM_146456	NM_146456	Mm.377508
A_51_P116906	Rapgef3	0.618746	NM_144850	NM_144850	Mm.24028
A_51_P116932	Lad1	0.555704	NM_133664	NM_133664	Mm.36726
A_51_P117087	Kcnip1	1.01754	NM_027398	NM_027398	Mm.252514
A_51_P117109	Ilvbl	1.13107	NM_173751	NM_173751	Mm.2644
A_51_P117115	Olfr53	0.772964	NM_146960	NM_146960	Mm.246542
A_51_P117130	Naga	1.6441	NM_008669	NM_008669	Mm.20325
A_51_P117165	6330409D20Rik	0.458915	NM_027529	NM_027529	Mm.401360
A_51_P117226		1.14029	ENSMUST00000049389	XM_006509487	Mm.34326
A_51_P117236	Zfp354a	0.857053	NM_009329	NM_009329	Mm.4792
A_51_P117477	Slc27a1	1.35426	NM_011977	NM_011977	Mm.38165
A_51_P117581	Cables1	0.686206	NM_022021	NM_022021	Mm.40717
A_51_P117604	Rab5a	0.736262	NM_025887	NM_025887	Mm.329123
A_51_P117618	Ethe1	0.778967	NM_023154	NM_023154	Mm.29553
A_51_P117640	5830468F06Rik	1.11232	AK018042	AK018042
A_51_P117739	Figf	0.941806	NM_010216	NM_010216	Mm.297978
A_51_P117794	Bik	1.21983	NM_007546	NM_007546	Mm.267006
A_51_P117865	Fam20c	1.41905	NM_030565	NM_030565	Mm.320355
A_51_P117881	Leap2	1.73505	NM_153069	NM_153069	Mm.24283
A_51_P117903		6.25022	ENSMUST00000103467	BC092269	Mm.342177
A_51_P117995	Pfkm	1.05911	NM_021514	NM_021514	Mm.272582
A_51_P118132	Skil	1.79268	NM_011386	NM_011386	Mm.15406
A_51_P118168	Zbtb43	1.49064	NM_027947	NM_027947	Mm.44186
A_51_P118188	Lmo3	1.73505	NM_207222	NM_207222	Mm.490545
A_51_P118223	Gm1943	0.796152	NR_002928	NR_002928	Mm.390083
A_51_P118400	Themis3	1.73505	NM_028998	NM_028998	Mm.218634
A_51_P118539	2700049A03Rik	1.03407	NM_001163378	NM_001163378	Mm.87290
A_51_P118603	Wdr82	1.28164	NM_029896	NM_029896	Mm.265125
A_51_P118650	Wdr6	1.41453	NM_031392	NM_031392	Mm.335454
A_51_P118742	Drg2	0.962964	NM_021354	NM_021354	Mm.41803
A_51_P118763	Ahctf1	0.606676	NM_026375	NM_026375	Mm.128165
A_51_P118765	Eef1a1	0.808353	NM_010106	NM_010106	Mm.491424
A_51_P118779	Ap5z1	0.951519	NM_172725	NM_172725	Mm.78250
A_51_P118885	Amacr	0.65273	NM_008537	NM_008537	Mm.2787
A_51_P119031	Naa30	0.772125	NM_001081430	NM_001081430	Mm.275688
A_51_P119039	Npy5r	1.73505	NM_016708	NM_016708	Mm.10685
A_51_P119358	1700003F12Rik	1.73505	NM_029305	NM_029305	Mm.440434
A_51_P119401	Tug1	0.559584	NR_002322	NR_002322	Mm.471608
A_51_P119429	Nckap1l	3.42144	NM_153505	NM_153505	Mm.30805
A_51_P119544	Aga	0.6848	NM_001005847	NM_001005847	Mm.334535
A_51_P119588	Toporsos	1.15755	AK008077	AK008077
A_51_P119597	Ap3b1	1.23333	NM_009680	NM_009680	Mm.21185
A_51_P120066	9330151L19Rik	1.28497	NR_033222	NR_033222	Mm.256223
A_51_P120093	Snx10	1.09336	NM_028035	NM_028035	Mm.294166
A_51_P120254	Fbxl8	1.32981	NM_015821	NM_015821	Mm.334764
A_51_P120295	Cyp2d26	1.39457	NM_029562	NM_029562	Mm.439931
A_51_P120356		2.18171	ENSMUST00000098650	BC150838	Mm.263163
A_51_P120388	Snx31	1.73505	NM_025712	NM_025712	Mm.253627
A_51_P120398	Asb17	1.73505	NM_025758	NM_025758	Mm.116960
A_51_P120461	Mina	1.06437	NM_025910	NM_025910	Mm.289150
A_51_P120589	Olfr181	0.104572	NM_146999	NM_146999	Mm.223388
A_51_P120615	Rabl3	0.995866	NM_001042499	NM_001042499	Mm.28158
A_51_P120717	Lmnb1	2.28125	NM_010721	NM_010721	Mm.4105
A_51_P120729	Polr2f	0.921109	NM_027231	NM_027231	Mm.279861
A_51_P120785		0.679708	ENSMUST00000117727	BC127031	Mm.377099
A_51_P120823	Olfr868	0.865366	NM_146559	NM_146559	Mm.223084
A_51_P120830	Mmp10	22.441	NM_019471	NM_019471	Mm.14126
A_51_P120875	Olfr713	0.179136	NM_147034	NM_147034	Mm.377801
A_51_P121031	March1	2.42305	NM_175188	NM_175188	Mm.380457
A_51_P121086	Vmn1r45	0.43543	NM_011684	NM_011684	Mm.431981
A_51_P121179	Fam132b	0.876178	NM_173395	NM_173395	Mm.389157
A_51_P121198	Arl10	0.746348	NM_019968	NM_019968	Mm.89484
A_51_P121228	Ascc2	0.90809	NM_029291	NM_029291	Mm.439906
A_51_P121252	Ints4	0.775834	NM_027256	NM_027256	Mm.27383
A_51_P121275	Cenpo	1.32731	NM_134046	NM_134046	Mm.70546
A_51_P121302	Them4	0.703289	NM_029431	NM_029431	Mm.45092
A_51_P121390	Anapc11	1.29771	NM_001038230	NM_001038230	Mm.21645
A_51_P121412	Slc35a4	0.739509	NM_026404	NM_026404	Mm.273350
A_51_P121447	1110038F14Rik	0.904056	NM_054099	NM_054099	Mm.322968
A_51_P121455	Slc25a39	1.2105	NM_026542	NM_026542	Mm.44226
A_51_P121466	Tab1	1.71393	NM_025609	NM_025609	Mm.288245
A_51_P121607	4930546C10Rik	0.832272	NR_038051	NR_038051	Mm.160155
A_51_P121818	Prkag1	0.990179	NM_016781	NM_016781	Mm.6670
A_51_P121891	Rac2	3.35141	NM_009008	NM_009008	Mm.1972
A_51_P121915	BC089597	4.50828	NM_145424	NM_145424	Mm.214923
A_51_P121962	Adgrl3	0.3949	AK051766	AK051766	Mm.273631
A_51_P122033	Olfr154	1.73505	NM_013728	NM_013728	Mm.377120
A_51_P122035	Nipa1	1.60733	NM_153578	NM_153578	Mm.389901
A_51_P122055	Vwa7	0.464839	NM_138582	NM_138582	Mm.56895
A_51_P122085	Usp20	1.45283	NM_028846	NM_028846	Mm.346654
A_51_P122141	Mamstr	1.07298	NM_172418	NM_172418	Mm.107442
A_51_P122238	Uchl5	0.874982	NM_019562	NM_019562	Mm.261004
A_51_P122246	Creld2	2.13936	NM_029720	NM_029720	Mm.292567
A_51_P122352	Ppm1h	1.60236	NM_176919	NM_176919	Mm.489703
A_51_P122425	Ctf1	0.749522	NM_007795	NM_007795	Mm.389954
A_51_P122452	Olfr1511	1.73505	NM_146271	NM_146271	Mm.377402
A_51_P122582	Daglb	1.89008	NM_144915	NM_144915	Mm.469963
A_51_P122649	Degs2	2.36565	NM_027299	NM_027299	Mm.207605
A_51_P122660	Liph	0.859834	NM_153404	NM_153404	Mm.33192
A_51_P122723	Grpel1	0.629699	NM_024478	NM_024478	Mm.21535
A_51_P122740	Slc37a3	0.974691	NM_028123	NM_028123	Mm.482167
A_51_P122845	Naa50	0.908804	NM_028108	NM_028108	Mm.278726
A_51_P122855	Pax5	1.38636	NM_008782	NM_008782	Mm.439659
A_51_P123017	Gmcl1	1.33192	NM_011818	NM_011818	Mm.321452
A_51_P123047	Smc1a	1.11215	NM_019710	NM_019710	Mm.482095
A_51_P123077	Nubp1	1.24929	NM_011955	NM_011955	Mm.29037
A_51_P123134	Ercc6l	2.48823	NM_146235	NM_146235	Mm.31911
A_51_P123262	Lamp5	4.66356	NM_029530	NM_029530	Mm.41638
A_51_P123297	Ppp1r7	0.757089	NM_023200	NM_023200	Mm.88704
A_51_P123314	Olfr74	0.623883	NM_054091	NM_054091	Mm.196679
A_51_P123320		1.73505	AK019493	AK019493
A_51_P123405	Bub1	2.07049	NM_009772	NM_009772	Mm.2185
A_51_P123475	Olfr1209	1.73505	NM_146461	NM_146461	Mm.271380
A_51_P123494	Ttll5	1.83029	AK085566	AK085566	Mm.132172
A_51_P123510	Vmn1r58	1.30501	NM_030739	NM_030739	Mm.261621
A_51_P123604	Ppwd1	1.10139	NM_172807	NM_172807	Mm.98910
A_51_P123625	Irg1	10.8877	NM_008392	NM_008392	Mm.4662
A_51_P123655	Kera	5.87324	NM_008438	NM_008438	Mm.6228
A_51_P123676	Synpo	1.8579	NM_177340	NM_177340	Mm.252321
A_51_P123705	Dus3l	0.91513	NM_144858	NM_144858	Mm.293973
A_51_P123795	Zfp637	1.02495	NM_177684	NM_177684	Mm.290847
A_51_P123805	Sbno1	1.00437	NM_001081203	NM_001081203	Mm.23879
A_51_P123879	Tecrl	0.402676	NM_153801	NM_153801	Mm.126783
A_51_P123920	Mydgf	1.01223	NM_080837	NM_080837	Mm.294870
A_51_P124089	Gtpbp2	1.09898	NM_019581	NM_019581	Mm.22147
A_51_P124126	Cyp2d22	0.505542	NM_019823	NM_019823	Mm.474216
A_51_P124236	Olfr381	1.73505	NM_147022	NM_147022	Mm.390415
A_51_P124254	Col4a1	1.09997	NM_009931	NM_009931	Mm.738
A_51_P124345	Cpne5	0.41301	NM_153166	NM_153166	Mm.39905
A_51_P124535	Mest	2.10661	NM_008590	NM_008590	Mm.335639
A_51_P124568	Mpp1	0.883131	NM_008621	NM_008621	Mm.391267
A_51_P124606	Nat2	0.939198	NM_010874	NM_010874	Mm.4695
A_51_P124647	Anapc15	0.877299	XM_011241929	XM_011241929	Mm.284491
A_51_P124719	Ccdc93	1.29356	NM_001025156	NM_001025156	Mm.25788
A_51_P124748	Tgfb3	2.15586	NM_009368	NM_009368	Mm.3992
A_51_P124798	Tmem192	0.810223	NM_028427	NM_028427	Mm.294445
A_51_P125050	Wdr74	0.756839	NM_134139	NM_134139	Mm.29627
A_51_P125056	Oxct2a	0.540156	NM_022033	NM_022033	Mm.270287
A_51_P125135	Cdca5	4.52761	NM_026410	NM_026410	Mm.23526
A_51_P125183	Coq5	1.04264	NM_026504	NM_026504	Mm.290142
A_51_P125205	Aqp1	0.580647	NM_007472	NM_007472	Mm.18625
A_51_P125260	Acaa2	0.621279	NM_177470	NM_177470	Mm.245724
A_51_P125345	Lce1b	0.10876	NM_026822	NM_026822	Mm.291769
A_51_P125368	Hars	1.31212	NM_008214	NM_008214	Mm.10528
A_51_P125434	Dph1	0.707001	NM_144491	NM_144491	Mm.41496
A_51_P125446	Lzic	1.26559	NM_026963	NM_026963	Mm.464434
A_51_P125467	Igf2r	1.94008	NM_010515	NM_010515	Mm.26553
A_51_P125567	Mettl13	1.10912	NM_144877	NM_144877	Mm.270569
A_51_P125607	Celf5	5.05017	NM_176954	NM_176954	Mm.152689
A_51_P125648	Vwce	2.57554	NM_027913	NM_027913	Mm.169261
A_51_P125679	Rec114	0.827619	NM_028598	NM_028598	Mm.205196
A_51_P125691	Cdca4	0.723664	NM_028023	NM_028023	Mm.313185
A_51_P125842	Tmem51	2.26532	NM_145402	NM_145402	Mm.27587
A_51_P125882	Glp2r	0.705891	NM_175681	NM_175681	Mm.118883
A_51_P125986	Gan	1.27504	NM_001081151	NM_001081151	Mm.132992
A_51_P126067	Cd2	1.34826	NM_013486	NM_013486	Mm.22842
A_51_P126089	Olfr1241	2.30678	NM_146455	NM_146455	Mm.271375
A_51_P126177	Map1lc3b	0.63037	NM_026160	NM_026160	Mm.28357
A_51_P126198	Dapk2	0.97214	NM_010019	NM_010019	Mm.335252
A_51_P126275	Krt6b	0.602846	NM_010669	NM_010669	Mm.441891
A_51_P126302	Rbmx2	0.522751	NM_173376	NM_173376	Mm.32561
A_51_P126337	Fgf12	0.689312	NM_183064	NM_183064	Mm.7996
A_51_P126365	Gzmn	1.73505	NM_153052	NM_153052	Mm.207063
A_51_P126437	Enc1	1.39128	NM_007930	NM_007930	Mm.241073
A_51_P126525	D230025D16Rik	0.664847	NM_145604	NM_145604	Mm.27186
A_51_P126563	Otc	0.373978	NM_008769	NM_008769	Mm.2611
A_51_P126626	Zfp503	0.879122	NM_145459	NM_145459	Mm.292401
A_51_P126835	Arl14ep	1.29248	NM_001025102	NM_001025102	Mm.381231
A_51_P127149	A730013G03Rik	9.82547	XR_035377	XR_035377	Mm.100944
A_51_P127176	Cfap61	1.73505	NM_175280	NM_175280	Mm.136347
A_51_P127297	Hsd11b1	0.483583	NM_008288	NM_008288	Mm.28328
A_51_P127320	Cabs1	1.73505	NM_027631	NM_027631	Mm.272787
A_51_P127334	Zfp91	0.549395	AK018620	AK018620	Mm.485066
A_51_P127464	Ppp1r37	1.14807	NM_199149	NM_199149	Mm.219662
A_51_P127681	Clic4	0.506376	NM_013885	NM_013885	Mm.257765
A_51_P127738	Scn2a1	0.194071	NM_001099298	NM_001099298	Mm.220329
A_51_P127756	Ddx20	1.03012	NM_017397	NM_017397	Mm.272826
A_51_P127841	Pdss1	1.14552	NM_019501	NM_019501	Mm.249752
A_51_P127915	Rnasek	1.07174	NM_173742	NM_173742	Mm.29852
A_51_P128065	Prcc	1.44822	NM_033573	NM_033573	Mm.35089
A_51_P128075	Tescl	2.2395	NM_001163810	NM_001163810	Mm.144202
A_51_P128147	Chmp1a	1.69746	NM_145606	NM_145606	Mm.41596
A_51_P128320	Muc2	1.66751	NM_023566	NM_023566	Mm.461296
A_51_P128336	Serinc5	1.50602	NM_172588	NM_172588	Mm.297970
A_51_P128397	Nr4a3	10.4235	NM_015743	NM_015743	Mm.247261
A_51_P128463	Grrp1	1.33465	NM_001099296	NM_001099296	Mm.100168
A_51_P128499	Dennd3	0.32777	NM_001081066	NM_001081066	Mm.322557
A_51_P128575	Scgb1a1	1.42244	NM_011681	NM_011681	Mm.2258
A_51_P128648	Uqcrc2	0.817399	NM_025899	NM_025899	Mm.334206
A_51_P128657	4930533L02Rik	1.73505	AK015957	AK015957
A_51_P128667	Lynx1	1.35563	NM_011838	NM_011838	Mm.257067
A_51_P128696	Slc16a8	2.21492	NM_020516	NM_020516	Mm.441697
A_51_P128775	Zfp84	0.965309	NM_023750	NM_023750	Mm.251083
A_51_P128876	Ifitm3	0.850446	NM_025378	NM_025378	Mm.141021
A_51_P128987	Akr1b8	0.718621	NM_008012	NM_008012	Mm.5378
A_51_P129012	B2m	1.20952	NM_009735	NM_009735	Mm.163
A_51_P129100	Sec63	1.02235	NM_153055	NM_153055	Mm.214344
A_51_P129149	Gatad2a	0.664771	NM_145596	NM_145596	Mm.270044
A_51_P129317	Mob4	0.924657	NM_025283	NM_025283	Mm.291037
A_51_P129360	Pthlh	0.360843	NM_008970	NM_008970	Mm.28440
A_51_P129435	Arid2	1.93633	NM_175251	NM_175251	Mm.17166
A_51_P129464	Scd2	0.773438	NM_009128	NM_009128	Mm.487021
A_51_P129507		1.60772	ENSMUST00000074466	BC017159	Mm.413176
A_51_P129546	Sstr4	1.0862	NM_009219	NM_009219	Mm.35324
A_51_P129720	Hectd3	1.06193	NM_175244	NM_175244	Mm.251420
A_51_P129731	Tmigd1	0.753134	NM_025655	NM_025655	Mm.25138
A_51_P129803	Cacybp	0.972431	NM_009786	NM_009786	Mm.10702
A_51_P129866	Atxn1l	0.962598	NM_001080930	NM_001080930	Mm.276770
A_51_P129962	Cacfd1	1.11936	AK083582	AK083582	Mm.150270
A_51_P130079	Lrmp	3.86873	NM_008511	NM_008511	Mm.843
A_51_P130095	Fcgr2b	3.74086	NM_001077189	NM_001077189	Mm.425062
A_51_P130110	Idh3b	0.737346	NM_130884	NM_130884	Mm.29590
A_51_P130332	Hspa12b	0.541157	NM_028306	NM_028306	Mm.277465
A_51_P130427	Psmd3	1.78705	NM_009439	NM_009439	Mm.12194
A_51_P130447	C920006O11Rik	0.713824	NR_040401	NR_040401	Mm.131285
A_51_P130475	Wnt4	1.89237	NM_009523	NM_009523	Mm.20355
A_51_P130497	Zcchc13	2.2471	NM_029158	NM_029158	Mm.159414
A_51_P130544	Gas5	1.26696	NR_002840	NR_002840	Mm.270065
A_51_P130546		1.73505	ENSMUST00000095183	AK006863
A_51_P130556	Tmco5b	0.323581	NM_029232	NM_029232	Mm.159484
A_51_P130660	Mrps30	0.86934	NM_021556	NM_021556	Mm.143810
A_51_P130666	Adk	0.614135	NM_134079	NM_134079	Mm.188734
A_51_P130727	Fkbp11	0.140162	NM_024169	NM_024169	Mm.30729
A_51_P130757	Acer3	0.764948	NM_025408	NM_025408	Mm.334041
A_51_P130808	Tpbpb	1.73505	NM_026429	NM_026429	Mm.443229
A_51_P130824	Cog8	0.847778	NM_139229	NM_139229	Mm.288641
A_51_P130905	Gcm1	0.325712	NM_008103	NM_008103	Mm.1400
A_51_P130917	Chic1	0.562682	NM_009767	NM_009767	Mm.42223
A_51_P130994		0.897868	ENSMUST00000019276	BC005537	Mm.266668
A_51_P131025	Ngdn	0.95034	NM_026890	NM_026890	Mm.21214
A_51_P131119	Clca2	1.62754	NM_178697	NM_178697	Mm.331420
A_51_P131164	Enkur	1.59799	NM_027728	NM_027728	Mm.27658
A_51_P131216	Usp54	0.500203	NM_030180	NM_030180	Mm.301173
A_51_P131235	Ptpn20	2.61346	NM_008978	NM_008978	Mm.8019
A_51_P131335	Lrrc66	0.777619	NM_153568	NM_153568	Mm.168948
A_51_P131358	Selplg	2.77341	NM_009151	NM_009151	Mm.332590
A_51_P131408	Tnfrsf12a	0.842873	NM_013749	NM_013749	Mm.28518
A_51_P131442	Dpf1	1.55273	NM_013874	NM_013874	Mm.101885
A_51_P131561	Plet1	1.35138	NM_029639	NM_029639	Mm.29959
A_51_P131653	Tsacc	1.12431	NM_029801	NM_029801	Mm.273330
A_51_P131751	Olfr1217	1.73505	NM_146901	NM_146901	Mm.377743
A_51_P131800	Cyba	2.05531	NM_007806	NM_007806	Mm.271671
A_51_P131840	Cst12	0.115016	NM_027054	NM_027054	Mm.280779
A_51_P131888	Capns2	3.09272	NM_027112	NM_027112	Mm.440514
A_51_P131942	Dph5	1.2081	NM_027193	NM_027193	Mm.5915
A_51_P132013	Cysltr2	1.96186	NM_133720	NM_133720	Mm.158324
A_51_P132081	Rsl1	1.07318	NM_001013769	NM_001013769	Mm.284988
A_51_P132101	Olfr958	0.0354176	NM_146330	NM_146330	Mm.377436
A_51_P132170	Ccdc141	1.42747	NM_001025576	NM_001025576	Mm.26579
A_51_P132388	Akt3	1.32485	NM_011785	NM_011785	Mm.235194
A_51_P132400	Krtap14	1.70109	NM_013707	NM_013707	Mm.3502
A_51_P132459	Rpl27a	1.02161	NM_011975	NM_011975	Mm.305750
A_51_P132483	1700013H16Rik	0.985221	NM_001200013	NM_001200013	Mm.116929
A_51_P132491	4930474N05Rik	1.73505	NM_175008	NM_175008	Mm.212464
A_51_P132685	Alppl2	0.550478	NM_007433	NM_007433	Mm.195224
A_51_P132718	2310010J17Rik	1.37723	NR_046006	NR_046006	Mm.389940
A_51_P132978	Idh1	1.35738	NM_010497	NM_010497	Mm.9925
A_51_P133052	Glyr1	0.849545	NM_001079814	NM_001079814	Mm.21652
A_51_P133060	Kif7	1.73505	NM_010626	NM_010626	Mm.101633
A_51_P133097	Gm4013	1.17875	NR_033452	NR_033452	Mm.100172
A_51_P133137	Kif20a	2.62008	NM_009004	NM_009004	Mm.258846
A_51_P133369	Scly	1.4442	NM_016717	NM_016717	Mm.25724
A_51_P133422		0.828831	ENSMUST00000136648	AK040577	Mm.483157
A_51_P133562	Serpina6	5.22712	NM_007618	NM_007618	Mm.290079
A_51_P133582	Cbx4	1.61321	NM_007625	NM_007625	Mm.268070
A_51_P133612	Cdt1	1.81906	NM_026014	NM_026014	Mm.21873
A_51_P133638	3110021A11Rik	1.10077	NR_030776	NR_030776	Mm.418299
A_51_P133651	Gtf2a1	1.10517	NM_031391	NM_031391	Mm.275728
A_51_P133684	Csrp3	0.470188	NM_013808	NM_013808	Mm.17235
A_51_P133747	Ppp1r3e	1.12404	NM_001167908	NM_001167908	Mm.420485
A_51_P133761	Adgrb3	2.40987	NM_175642	NM_175642	Mm.336569
A_51_P133792	Prickle3	1.55528	NM_001290624	NM_001290624	Mm.232232
A_51_P133884	Cd209a	5.13601	NM_133238	NM_133238	Mm.32510
A_51_P133911	Olfr1043	0.101757	NM_146577	NM_146577	Mm.377572
A_51_P133920	Lmln	1.31754	NM_172823	NM_172823	Mm.131951
A_51_P134007	Ncl	0.95436	NM_010880	NM_010880	Mm.154378
A_51_P134030	Oas1e	1.43845	NM_145210	NM_145210	Mm.379383
A_51_P134062	Stxbp2	1.77324	NM_011503	NM_011503	Mm.7247
A_51_P134142	Cyp2c70	0.842979	NM_145499	NM_145499	Mm.29119
A_51_P134262	1700052K11Rik	1.32995	NR_027956	NR_027956	Mm.351426
A_51_P134301	Pfdn5	1.0119	NM_027044	NM_027044	Mm.158264
A_51_P134452	Lpar3	0.673583	NM_022983	NM_022983	Mm.155520
A_51_P134551	Coq9	0.658999	NM_026452	NM_026452	Mm.169234
A_51_P134627	Asb13	0.875768	NM_178283	NM_178283	Mm.253061
A_51_P134785	Olfr1176	1.73505	NM_146771	NM_146771	Mm.377682
A_51_P134812	Chac1	0.198478	NM_026929	NM_026929	Mm.35083
A_51_P134923	Rnf148	0.279085	NM_027754	NM_027754	Mm.443309
A_51_P134972	Shkbp1	1.80169	NM_138676	NM_138676	Mm.21297
A_51_P135004	Zfp212	0.953323	NM_145576	NM_145576	Mm.196782
A_51_P135037	Preb	1.0358	NM_016703	NM_016703	Mm.272414
A_51_P135118	Krtap13-1	1.73505	NM_183189	NM_183189	Mm.206668
A_51_P135268	Corin	0.449984	NM_016869	NM_016869	Mm.332425
A_51_P135340	Panx1	2.35259	NM_019482	NM_019482	Mm.142253
A_51_P135357	Sike1	0.691618	NM_025679	NM_025679	Mm.208619
A_51_P135389	Zfp474	1.73277	NM_025749	NM_025749	Mm.251599
A_51_P135517	Coch	7.20316	NM_007728	NM_007728	Mm.21325
A_51_P135654	Eif4ebp2	0.502351	NM_010124	NM_010124	Mm.259516
A_51_P135732	Ccdc136	1.5016	NM_001201378	NM_001201378	Mm.251303
A_51_P135939	Rnf219	0.522894	NM_026047	NM_026047	Mm.291811
A_51_P136022	Ube2v2	0.743705	NM_023585	NM_023585	Mm.235407
A_51_P136294	Ms4a4b	2.0395	NM_021718	NM_021718	Mm.33957
A_51_P136303	Cyp4f15	1.53904	NM_134127	NM_134127	Mm.26539
A_51_P136337	Galm	1.08341	NM_176963	NM_176963	Mm.29098
A_51_P136355	Gng11	1.01621	NM_025331	NM_025331	Mm.25547
A_51_P136411	Dgki	1.93785	NM_001081206	NM_001081206	Mm.442505
A_51_P136441	Nudt12	1.547	NM_026497	NM_026497	Mm.36507
A_51_P136460	Zmat2	1.56933	NM_025594	NM_025594	Mm.251155
A_51_P136508	Avp	1.73505	NM_009732	NM_009732	Mm.6190
A_51_P136521	Lypd2	0.529942	NM_026671	NM_026671	Mm.306880
A_51_P136589	Olfr796	1.66379	NM_146931	NM_146931	Mm.377755
A_51_P136620	Olfr921	0.345507	NM_146782	NM_146782	Mm.223209
A_51_P136680	Krtap31-1	1.19958	NM_027568	NM_027568	Mm.347981
A_51_P136699	Ttc7b	0.67048	NM_001033213	NM_001033213	Mm.295441
A_51_P136729	Idh3g	0.902765	NM_008323	NM_008323	Mm.14825
A_51_P136781	Pnliprp1	2.96161	NM_018874	NM_018874	Mm.10753
A_51_P136792	Calcoco1	0.541605	NM_026192	NM_026192	Mm.71682
A_51_P136803	Kif9	1.06551	NM_010628	NM_010628	Mm.42170
A_51_P136845	Usp19	1.13554	NM_027804	NM_027804	Mm.289706
A_51_P136870		1.40325	ENSMUST00000056900	AK030022	Mm.27917
A_51_P136888	Rb1	1.00633	NM_009029	NM_009029	Mm.273862
A_51_P137007	Zw10	0.66813	NM_012039	NM_012039	Mm.24791
A_51_P137029	Plce1	0.490068	NM_019588	NM_019588	Mm.34031
A_51_P137094	Sall2	1.33371	NM_015772	NM_015772	Mm.39487
A_51_P137111	Chek2	1.51332	NM_016681	NM_016681	Mm.279308
A_51_P137121	Mybph	1.58793	NM_016749	NM_016749	Mm.379067
A_51_P137168	Smarcal1	1.10666	AF088884	AF088884	Mm.274232
A_51_P137184	Fam209	1.66539	NM_029608	NM_029608	Mm.46148
A_51_P137336	Cdh1	0.627818	NM_009864	NM_009864	Mm.35605
A_51_P137388	Zadh2	1.068	NM_146090	NM_146090	Mm.147052
A_51_P137419	Cst7	3.12701	NM_009977	NM_009977	Mm.12965
A_51_P137452	Cyp2g1	0.942801	NM_013809	NM_013809	Mm.102312
A_51_P137560	Etv2	1.25884	NM_007959	NM_007959	Mm.4829
A_51_P137604	Fcna	0.483615	NM_007995	NM_007995	Mm.10510
A_51_P137611	Card14	0.930454	NM_130886	NM_130886	Mm.130832
A_51_P137709	Calml3	3.71925	NM_027416	NM_027416	Mm.20079
A_51_P137742	Vmn1r75	1.73505	NM_134207	NM_134207	Mm.377197
A_51_P137778	5730507C01Rik	0.31571	NM_001033157	NM_001033157	Mm.352227
A_51_P137800	Papl	1.25949	NM_175319	NM_175319	Mm.26022
A_51_P137913	Slc17a7	0.566832	NM_182993	NM_182993	Mm.255631
A_51_P138044	Foxo1	0.567263	NM_019739	NM_019739	Mm.29891
A_51_P138060	Rnf13	1.12937	NM_011883	NM_011883	Mm.274360
A_51_P138141	Angel2	0.749677	NM_021421	NM_021421	Mm.289914
A_51_P138538	Eif1b	1.25369	NM_026892	NM_026892	Mm.28753
A_51_P138705	Prm2	1.19419	NM_008933	NM_008933	Mm.325769
A_51_P138760	Abcd4	0.986795	NM_008992	NM_008992	Mm.229109
A_51_P138772	Ddx27	0.797008	NM_153065	NM_153065	Mm.295031
A_51_P138790	Plekhf2	0.503951	NM_175175	NM_175175	Mm.34351
A_51_P138807		1.57742	ENSMUST00000130227	AK006001	Mm.482906
A_51_P138859	Tmem68	0.788443	NM_028097	NM_028097	Mm.441135
A_51_P138879	Zgpat	0.793631	NM_144894	NM_144894	Mm.272712
A_51_P138895	Ccdc102a	1.62487	NM_001033533	NM_001033533	Mm.277871
A_51_P138923	Peg12	0.576503	NM_013788	NM_013788	Mm.422745
A_51_P139030	Slc38a3	1.06678	NM_023805	NM_023805	Mm.296560
A_51_P139069	Wdr45	0.704467	NM_172372	NM_172372	Mm.305725
A_51_P139096	1700122O11Rik	1.12238	NM_029689	NM_029689	Mm.76918
A_51_P139108	Cpxm1	9.7502	NM_019696	NM_019696	Mm.112701
A_51_P139184	Fank1	1.47983	NM_025850	NM_025850	Mm.87448
A_51_P139320	Pcbd1	1.40468	NM_025273	NM_025273	Mm.39473
A_51_P139349	1700012P22Rik	1.53241	NM_027056	NM_027056	Mm.158267
A_51_P139400	Taf1	1.14885	NM_001290729	NM_001290729	Mm.261750
A_51_P139651	Nos3	1.24651	NM_008713	NM_008713	Mm.258415
A_51_P139678	Sprr1a	1.02345	NM_009264	NM_009264	Mm.331191
A_51_P139690	Olfr51	1.73505	NM_146909	NM_146909	Mm.246541
A_51_P139716	Fam26e	0.841359	NM_178908	NM_178908	Mm.66334
A_51_P139930	Vmn1r49	1.73505	NM_011911	NM_011911	Mm.89985
A_51_P139985	Rgr	1.73505	NM_021340	NM_021340	Mm.20460
A_51_P140042	Adad2	0.582055	NM_029428	NM_029428	Mm.159566
A_51_P140141	Hspbp1	1.34925	NM_024172	NM_024172	Mm.6803
A_51_P140207	1700029H14Rik	0.676533	NM_025601	NM_025601	Mm.46136
A_51_P140211	Ndufv3	0.861673	NM_030087	NM_030087	Mm.28349
A_51_P140237	Fhl2	1.11003	NM_010212	NM_010212	Mm.6799
A_51_P140321	Mocos	0.777485	NM_026779	NM_026779	Mm.28252
A_51_P140347	Slc4a9	0.945299	NM_172830	NM_172830	Mm.135463
A_51_P140350	Nadsyn1	1.48331	NM_030221	NM_030221	Mm.35104
A_51_P140368	Cmc2	1.40252	NM_026844	NM_026844	Mm.4011
A_51_P140429	Zg16	2.26925	NM_026918	NM_026918	Mm.21835
A_51_P140607	Asun	0.94438	NM_138757	NM_138757	Mm.271774
A_51_P140641	Eva1a	1.51435	NM_145570	NM_145570	Mm.489683
A_51_P140690	Stmn3	0.685408	NM_009133	NM_009133	Mm.2319
A_51_P140710	Ccl3	5.17686	NM_011337	NM_011337	Mm.1282
A_51_P140731	Cops5	0.969979	NM_013715	NM_013715	Mm.402384
A_51_P140742	Islr	2.407	NM_012043	NM_012043	Mm.367887
A_51_P140797	Dcaf6	0.800949	NM_028759	NM_028759	Mm.227605
A_51_P140803	Slco1b2	0.430807	NM_020495	NM_020495	Mm.272223
A_51_P140819	Wdr36	0.603169	NM_001110016	NM_001110016	Mm.38816
A_51_P140871	Ankhd1	1.15345	NM_175375	NM_175375	Mm.482287
A_51_P140901	Pmm2	1.11005	NM_016881	NM_016881	Mm.9699
A_51_P140933	4930519P11Rik	0.957258	AK053350	AK053350	Mm.399096
A_51_P140942	Rp9	0.848362	NM_018739	NM_018739	Mm.38235
A_51_P141012	Slitrk1	1.73505	NM_199065	NM_199065	Mm.257268
A_51_P141071	Cand2	1.60284	NM_025958	NM_025958	Mm.277683
A_51_P141104	Med18	0.789971	NM_026039	NM_026039	Mm.45929
A_51_P141164	Ddx50	0.681549	NM_053183	NM_053183	Mm.114116
A_51_P141190	Dffa	0.91444	NM_010044	NM_010044	Mm.41433
A_51_P141264	Zfp191	1.15196	NM_021559	NM_021559	Mm.417427
A_51_P141274	Sec24d	0.613946	NM_027135	NM_027135	Mm.29293
A_51_P141390	Anapc1	1.13447	NM_008569	NM_008569	Mm.277408
A_51_P141521	Sap130	1.25699	NM_172965	NM_172965	Mm.194538
A_51_P141535	Oat	0.530227	NM_016978	NM_016978	Mm.13694
A_51_P141546	Orm2	1.61207	NM_011016	NM_011016	Mm.14173
A_51_P141554	Med22	1.0678	NM_011513	NM_011513	Mm.397932
A_51_P141610	Cables2	1.09116	NM_145851	NM_145851	Mm.386884
A_51_P141634	Pskh1	1.2139	NM_173432	NM_173432	Mm.27627
A_51_P141769	Trim17	1.03998	NM_031172	NM_031172	Mm.179733
A_51_P141772	Uhrf2	0.992812	NM_144873	NM_144873	Mm.313364
A_51_P141818	Mrpl32	0.730904	NM_029271	NM_029271	Mm.36511
A_51_P141836	Ube3c	1.18709	NM_133907	NM_133907	Mm.137746
A_51_P141860	Fbxw11	0.932847	NM_134015	NM_134015	Mm.28017
A_51_P141926	Fxyd4	7.70937	NM_033648	NM_033648	Mm.250392
A_51_P141953	1110008L16Rik	1.03222	NM_025373	NM_025373	Mm.383213
A_51_P142046	Oxld1	0.960904	NM_025560	NM_025560	Mm.45063
A_51_P142091	Asb8	0.974669	NM_030121	NM_030121	Mm.200766
A_51_P142107	Fzd7	0.50502	NM_008057	NM_008057	Mm.297906
A_51_P142153	Filip1l	1.16452	NM_001040397	NM_001040397	Mm.328360
A_51_P142164	Hspa13	1.19649	NM_030201	NM_030201	Mm.26704
A_51_P142175	Lancl1	0.765636	NM_021295	NM_021295	Mm.20522
A_51_P142187	Abhd11	1.153	NM_145215	NM_145215	Mm.389700
A_51_P142346	Fancm	0.925383	NM_178912	NM_178912	Mm.374847
A_51_P142421	Rspo1	0.314661	NM_138683	NM_138683	Mm.42202
A_51_P142515	Antxr2	1.02433	NM_133738	NM_133738	Mm.24842
A_51_P142744	Sulf1	0.94354	NM_172294	NM_172294	Mm.45563
A_51_P142767	Glt8d2	0.485558	NM_029102	NM_029102	Mm.191281
A_51_P142813	Aspn	0.969574	NM_025711	NM_025711	Mm.383216
A_51_P142896	Cd59a	0.97736	NM_007652	NM_007652	Mm.247265
A_51_P142923	Chka	0.696021	NM_013490	NM_013490	Mm.225505
A_51_P142989	Zfp429	1.30031	NM_001080941	NM_001080941	Mm.303790
A_51_P143023	Rab11fip2	0.611823	NM_001033172	NM_001033172	Mm.24167
A_51_P143031	Eps8l3	1.95856	NM_133867	NM_133867	Mm.108491
A_51_P143040	Olfr1126	0.906712	NM_146837	NM_146837	Mm.223259
A_51_P143142	Mrpl12	1.17328	NM_027204	NM_027204	Mm.491127
A_51_P143190	Lyl1	2.42017	NM_008535	NM_008535	Mm.4925
A_51_P143200	Tcstv3	3.96472	NM_153523	NM_153523	Mm.302175
A_51_P143232	Wdr59	0.982164	NM_176923	NM_176923	Mm.247294
A_51_P143296	Myh8	0.39148	NM_177369	NM_177369	Mm.340163
A_51_P143446	Olfr1010	1.73505	NM_207149	NM_207149	Mm.389300
A_51_P143468	Klhl26	1.1719	NM_178771	NM_178771	Mm.187090
A_51_P143470	Timm44	1.36259	NM_011592	NM_011592	Mm.195249
A_51_P143659	Epo	0.733733	NM_007942	NM_007942	Mm.349116
A_51_P143682	Zfp318	0.836285	NM_021346	NM_021346	Mm.439916
A_51_P143712	Tdh	1.28392	NM_021480	NM_021480	Mm.354229
A_51_P143721	Vipas39	0.96888	NM_134044	NM_134044	Mm.208750
A_51_P143773	4930578I07Rik	1.63387	AK016303	AK016303	Mm.159614
A_51_P143805	Tmem42	0.664135	NM_025339	NM_025339	Mm.482265
A_51_P143893	Steap4	1.64942	NM_054098	NM_054098	Mm.31403
A_51_P143901	Tm9sf2	0.938395	NM_080556	NM_080556	Mm.275191
A_51_P143915	Rnf181	0.875977	NM_025607	NM_025607	Mm.170023
A_51_P143951	Astn1	4.21183	NM_007495	NM_007495	Mm.329586
A_51_P144157	B630019A10Rik	1.73505	AK046764	AK046764	Mm.326729
A_51_P144160	Colec10	1.4615	NM_173422	NM_173422	Mm.82400
A_51_P144180	Ifnb1	1.73505	NM_010510	NM_010510	Mm.1245
A_51_P144249	Ubr1	0.413271	NM_009461	NM_009461	Mm.389330
A_51_P144264	Klf2	0.643592	NM_008452	NM_008452	Mm.26938
A_51_P144319	Efna5	1.00072	NM_207654	NM_207654	Mm.401670
A_51_P144349	Dtx4	2.54061	NM_172442	NM_172442	Mm.247695
A_51_P144364	Chn2	2.69741	AK030336	AK030336	Mm.321147
A_51_P144500	Sntb1	1.15722	NM_016667	NM_016667	Mm.309425
A_51_P144512	Rbm19	0.962996	NM_028762	NM_028762	Mm.41022
A_51_P144531	Slc22a29	1.58454	NM_172776	NM_172776	Mm.440581
A_51_P144543	1700063H04Rik	0.705013	XR_378009	XR_378009	Mm.81022
A_51_P144581	Pgrmc1	0.542557	NM_016783	NM_016783	Mm.9052
A_51_P144632	Sit1	3.49745	NM_019436	NM_019436	Mm.31775
A_51_P144648	Vps13b	1.12882	NM_177151	NM_177151	Mm.309250
A_51_P144770	2410002F23Rik	1.04288	BC016099	BC016099	Mm.274492
A_51_P144783	Cct5	1.05955	NM_007637	NM_007637	Mm.282158
A_51_P144868	Mboat7	1.34993	NM_029934	NM_029934	Mm.397541
A_51_P144894	9230104L09Rik	0.541509	NM_029960	NM_029960	Mm.159975
A_51_P144926	Cops8	0.64128	NM_133805	NM_133805	Mm.119177
A_51_P144957	Tram1l1	0.672647	NM_146140	NM_146140	Mm.165810
A_51_P145132	Mcpt4	0.399061	NM_010779	NM_010779	Mm.439684
A_51_P145220	Nefm	0.189011	NM_008691	NM_008691	Mm.390700
A_51_P145260	Sall4	0.577134	NM_175303	NM_175303	Mm.491245
A_51_P145322	Pax1	1.06547	NM_008780	NM_008780	Mm.315502
A_51_P145415	Lpcat3	0.981013	NM_145130	NM_145130	Mm.273915
A_51_P145433	Lin7c	0.988742	NM_011699	NM_011699	Mm.478053
A_51_P145511	Prl2a1	0.150186	NM_019991	NM_019991	Mm.23585
A_51_P145520	Sigirr	1.19409	NM_023059	NM_023059	Mm.38017
A_51_P145533	Rnf14	0.983424	NM_020012	NM_020012	Mm.228903
A_51_P145631	Svip	0.443703	NM_001160345	NM_001160345	Mm.386823
A_51_P145662	Clec4g	0.675926	NM_029465	NM_029465	Mm.109183
A_51_P145772	Rnf113a2	0.756739	NM_025525	NM_025525	Mm.24846
A_51_P145785	Ambp	6.59135	NM_007443	NM_007443	Mm.2197
A_51_P145948	Neto1	1.23025	NM_144946	NM_144946	Mm.329578
A_51_P146044	Ccdc92	0.736708	NM_144819	NM_144819	Mm.389693
A_51_P146149	Napsa	0.783239	NM_008437	NM_008437	Mm.383181
A_51_P146223	Krtdap	1.14159	NM_001033131	NM_001033131	Mm.268157
A_51_P146303	Mvb12a	1.36266	NM_028617	NM_028617	Mm.307770
A_51_P146407	Fam104a	0.807155	NM_138598	NM_138598	Mm.351688
A_51_P146505	Atp11b	0.645788	NM_029570	NM_029570	Mm.239416
A_51_P146560	Msln	0.310131	NM_018857	NM_018857	Mm.17510
A_51_P146633		1.33113	ENSMUST00000143791	XM_006514341	Mm.458090
A_51_P146655	Ptgr2	1.08555	NM_029880	NM_029880	Mm.246127
A_51_P146741	Tmed11	1.73505	NM_026109	NM_026109	Mm.46274
A_51_P146753	Csf2rb2	3.35876	NM_007781	NM_007781	Mm.1940
A_51_P146760	Pcdhb20	1.93469	NM_053145	NM_053145	Mm.172449
A_51_P146813	Mocs3	0.767265	NM_001160330	NM_001160330	Mm.482182
A_51_P146970	Dmrt2	1.86889	NM_145831	NM_145831	Mm.275572
A_51_P147034	Ica1l	1.01811	NM_027407	NM_027407	Mm.17834
A_51_P147064	1600014C23Rik	1.65665	NM_028164	NM_028164	Mm.482897
A_51_P147123	Ntn1	1.23281	NM_008744	NM_008744	Mm.39095
A_51_P147188	Olfr485	1.73505	NM_001011810	NM_001011810	Mm.377336
A_51_P147274	Clec4a3	1.74069	NM_153197	NM_153197	Mm.25684
A_51_P147284	Slain1	0.992685	NM_198014	NM_198014	Mm.27548
A_51_P147361	E330021D16Rik	1.17238	NM_001201390	NM_001201390	Mm.21182
A_51_P147373	Dpp3	1.68961	NM_133803	NM_133803	Mm.234769
A_51_P147422	Kctd19	0.285907	NM_177791	NM_177791	Mm.67628
A_51_P147714	Sugp2	1.55365	NM_172755	NM_172755	Mm.284505
A_51_P147766	Cpne9	1.30323	NM_170673	NM_170673	Mm.65597
A_51_P147802	Olfr784	1.73505	NM_146729	NM_146729	Mm.377657
A_51_P148037	Sh3pxd2b	1.50156	NM_177364	NM_177364	Mm.227616
A_51_P148060	Ptgfrn	0.822306	NM_011197	NM_011197	Mm.24807
A_51_P148069	Lpgat1	1.35401	NM_001134829	NM_001134829	Mm.277958
A_51_P148105	Rad51	2.5702	NM_011234	NM_011234	Mm.330492
A_51_P148122	Klhdc3	0.984965	NM_027910	NM_027910	Mm.254784
A_51_P148196	Sdf2	1.14592	NM_009143	NM_009143	Mm.390372
A_51_P148264	Son	0.822709	NM_019973	NM_019973	Mm.46401
A_51_P148311	Chic2	0.855024	NM_028850	NM_028850	Mm.239814
A_51_P148314	Fam117a	0.935399	NM_172543	NM_172543	Mm.262113
A_51_P148355	Zfp710	1.8464	NM_175433	NM_175433	Mm.290925
A_51_P148478	Olfr510	1.73505	NM_146311	NM_146311	Mm.377428
A_51_P148494	Rnft1	0.639729	NM_029788	NM_029788	Mm.262707
A_51_P148612	Cox7a1	0.729922	NM_009944	NM_009944	Mm.423030
A_51_P148675	Dag1	1.03595	NM_010017	NM_010017	Mm.7524
A_51_P148684	Pou6f2	1.03061	NM_175006	NM_175006	Mm.352263
A_51_P148744	Msantd1	1.58991	NM_207277	NM_207277	Mm.291225
A_51_P148860		1.73505	ENSMUST00000179285	AK045187	Mm.246720
A_51_P148902	Serpinb13	1.73505	NM_172852	NM_172852	Mm.110886
A_51_P148959	Dhx36	0.721486	NM_028136	NM_028136	Mm.224233
A_51_P149004	Nkx2-6	0.866807	NM_010920	NM_010920	Mm.390691
A_51_P149155	Vezt	1.05504	NM_172538	NM_172538	Mm.256845
A_51_P149257	Phospho1	1.58031	NM_153104	NM_153104	Mm.133075
A_51_P149267		1.20033	ENSMUST00000058942	XR_380562	Mm.399302
A_51_P149325	Psmd8	0.798646	NM_026545	NM_026545	Mm.273152
A_51_P149349	Nfxl1	0.752935	NM_133921	NM_133921	Mm.187453
A_51_P149373	Fbxl20	1.06031	NM_028149	NM_028149	Mm.218350
A_51_P149422	Gng13	4.25084	NM_022422	NM_022422	Mm.171123
A_51_P149455	Acadl	0.533649	NM_007381	NM_007381	Mm.2445
A_51_P149562	Apbb2	0.991972	NM_009686	NM_009686	Mm.5159
A_51_P149621	Stt3b	0.640504	NM_024222	NM_024222	Mm.296158
A_51_P149623	Gabrd	1.45912	NM_008072	NM_008072	Mm.388925
A_51_P149699	P3h3	1.50811	NM_013534	NM_013534	Mm.35708
A_51_P149714	Ms4a6d	1.56999	NM_026835	NM_026835	Mm.290390
A_51_P149775	Spcs1	0.830676	NM_026911	NM_026911	Mm.28852
A_51_P149960	Letm2	1.39367	NM_173012	NM_173012	Mm.268349
A_51_P150014		0.612094	ENSMUST00000018184	AK032596	Mm.452636
A_51_P150087	Abhd10	1.19605	NM_172511	NM_172511	Mm.247453
A_51_P150120	Mgst2	1.21166	NM_174995	NM_174995	Mm.24679
A_51_P150302	Crtam	1.82485	NM_019465	NM_019465	Mm.42791
A_51_P150394	Vps28	1.14311	NM_025842	NM_025842	Mm.30028
A_51_P150430	Mkrn2	0.784531	NM_023290	NM_023290	Mm.101316
A_51_P150489	Gsdmc	0.617256	NM_031378	NM_031378	Mm.335619
A_51_P150521	Mgat2	1.09163	NM_146035	NM_146035	Mm.206642
A_51_P150608	Jagn1	1.0275	NM_026365	NM_026365	Mm.2053
A_51_P150653	Ptprv	9.41545	NM_007955	NM_007955	Mm.4450
A_51_P150678	Tnfaip8l2	2.15187	NM_027206	NM_027206	Mm.34368
A_51_P150710	Jchain	32.5469	NM_152839	NM_152839	Mm.1192
A_51_P150722	Lyst	1.90517	NM_010748	NM_010748	Mm.342337
A_51_P150745	Olfr1044	0.652853	NM_147011	NM_147011	Mm.223400
A_51_P150763	Ropn1l	2.13316	NM_145852	NM_145852	Mm.436668
A_51_P150802	Mpv17	0.596765	NM_008622	NM_008622	Mm.435472
A_51_P150876	Lypd3	0.201565	NM_133743	NM_133743	Mm.281093
A_51_P151020	Tnp1	0.705641	NM_009407	NM_009407	Mm.425024
A_51_P151038	Pmpcb	0.689606	NM_028431	NM_028431	Mm.301655
A_51_P151126	Cd52	5.71997	NM_013706	NM_013706	Mm.24130
A_51_P151182	Ifi202b	0.397713	NM_011940	NM_011940	Mm.218770
A_51_P151246	Olfr924	1.73505	NM_207560	NM_207560	Mm.355016
A_51_P151254	Slc35b3	1.08268	NM_134060	NM_134060	Mm.255506
A_51_P151271	Eif4b	0.931802	NM_145625	NM_145625	Mm.290022
A_51_P151307	Fam184a	0.426129	NM_001081428	NM_001081428	Mm.436785
A_51_P151371	Zfp444	1.69213	NM_028316	NM_028316	Mm.274089
A_51_P151423	9230112D13Rik	1.75719	NM_030062	NM_030062	Mm.117483
A_51_P151433	Ncbp2	1.10406	NM_026554	NM_026554	Mm.290027
A_51_P151484	Atp1b1	0.834675	NM_009721	NM_009721	Mm.4550
A_51_P151564	A730036I17Rik	1.73505	NR_045838	NR_045838	Mm.473529
A_51_P151576	Gp1bb	0.819951	NM_001001999	NM_001001999	Mm.475622
A_51_P151586	Gsg2	2.6246	NM_010353	NM_010353	Mm.42045
A_51_P151732	Pkp1	0.265289	NM_019645	NM_019645	Mm.4494
A_51_P151775	Mief1	0.900964	NM_178719	NM_178719	Mm.307163
A_51_P151820	Urb1	0.816091	NM_029497	NM_029497	Mm.328688
A_51_P151835	Tmtc3	0.476723	NM_001110013	NM_001110013	Mm.296805
A_51_P151897	R3hcc1	0.946312	NM_001301652	NM_001301652	Mm.27738
A_51_P151902	Spon1	0.700404	NM_145584	NM_145584	Mm.334160
A_51_P151968	Eif2b5	0.726729	NM_172265	NM_172265	Mm.233855
A_51_P152040	Zfp385a	0.926964	NM_013866	NM_013866	Mm.14099
A_51_P152155	Glt8d1	1.24565	NM_029626	NM_029626	Mm.8766
A_51_P152167	Pias3	0.763497	NM_018812	NM_018812	Mm.1635
A_51_P152404	Ikbip	1.56832	NM_026166	NM_026166	Mm.252843
A_51_P152444	4930465K10Rik	1.41115	NR_027978	NR_027978	Mm.482903
A_51_P152463	Adam26a	1.73505	NM_010085	NM_010085	Mm.334510
A_51_P152612	Nol7	0.526985	NM_023554	NM_023554	Mm.439927
A_51_P152747	Nrip1	0.818868	NM_173440	NM_173440	Mm.455873
A_51_P152797		1.13766	ENSMUST00000183928	XM_006520895	Mm.255825
A_51_P152826	Golt1b	1.20006	NM_025872	NM_025872	Mm.3676
A_51_P152845	Trim24	1.03183	NM_145076	NM_145076	Mm.41063
A_51_P152990	Grem2	0.709177	NM_011825	NM_011825	Mm.25760
A_51_P153004	Phax	0.443372	NM_019996	NM_019996	Mm.214569
A_51_P153013	Map2k3os	0.537621	NR_027800	NR_027800	Mm.46270
A_51_P153036	Tas2r108	1.73505	NM_020502	NM_020502	Mm.377132
A_51_P153042	Psg16	1.73505	NM_007676	NM_007676	Mm.143686
A_51_P153053	Smpdl3a	0.593309	NM_020561	NM_020561	Mm.2379
A_51_P153063	Fabp12	0.308231	NM_029310	NM_029310	Mm.47052
A_51_P153170	Cyb5r3	0.617254	NM_029787	NM_029787	Mm.22560
A_51_P153194	Vmn1r50	0.55637	NM_053225	NM_053225	Mm.377149
A_51_P153224	Zdhhc12	1.22919	NM_025428	NM_025428	Mm.22538
A_51_P153343		1.73505	ENSMUST00000107406	AK019115	Mm.158190
A_51_P153368	Slc6a1	1.22194	NM_178703	NM_178703	Mm.5260
A_51_P153423	Fndc1	2.12283	NM_001081416	NM_001081416	Mm.379161
A_51_P153486	Dnajb1	1.86413	NM_018808	NM_018808	Mm.282092
A_51_P153513	4921507P07Rik	0.281141	NM_027564	NM_027564	Mm.157323
A_51_P153557	Hspa12a	0.145347	NM_175199	NM_175199	Mm.39739
A_51_P153683	Lrrc26	0.884866	NM_146117	NM_146117	Mm.275228
A_51_P153693	Utp14b	0.895724	NM_001001981	NM_001001981	Mm.276016
A_51_P153734	Kif23	3.36827	AK013939	AK013939
A_51_P153973	Zfp273	0.686381	NM_198322	NM_198322	Mm.358842
A_51_P153995	Gp9	0.140066	NM_018762	NM_018762	Mm.12897
A_51_P154083	Mettl3	0.870606	NM_019721	NM_019721	Mm.271759
A_51_P154379	Tmem150c	1.4791	NM_182841	NM_182841	Mm.99790
A_51_P154427	1810065E05Rik	1.73505	NM_027239	NM_027239	Mm.45641
A_51_P154469	Ccndbp1	0.733767	NM_010761	NM_010761	Mm.7838
A_51_P154485	Fcrla	1.24777	NM_145141	NM_145141	Mm.1850
A_51_P154534	Bloc1s5	0.826139	NM_139063	NM_139063	Mm.261554
A_51_P154585	Vmn1r195	0.168926	NM_134223	NM_134223	Mm.377211
A_51_P154658	Agbl4	2.06547	AK051109	AK051109	Mm.435620
A_51_P154679	Tbc1d24	1.26963	NM_173186	NM_173186	Mm.301585
A_51_P154684	Alyref	1.78279	NM_011568	NM_011568	Mm.1886
A_51_P154753	Klc3	1.2548	NM_146182	NM_146182	Mm.213403
A_51_P154780	Vav1	3.23023	NM_011691	NM_011691	Mm.248172
A_51_P154842	Oas1f	3.43243	NM_145153	NM_145153	Mm.105369
A_51_P154933	Zdhhc7	0.88319	NM_133967	NM_133967	Mm.240076
A_51_P154973	Stard3	0.945114	NM_021547	NM_021547	Mm.265546
A_51_P154997	Brms1	1.18783	NM_134155	NM_134155	Mm.29628
A_51_P155073	Nudt14	1.52306	NM_025399	NM_025399	Mm.7070
A_51_P155085	Dennd2a	1.23839	NM_172477	NM_172477	Mm.440021
A_51_P155142	Cdca8	3.10861	NM_026560	NM_026560	Mm.28038
A_51_P155152	Ank	1.01852	NM_020332	NM_020332	Mm.265264
A_51_P155174	Zfp672	1.33997	NR_028331	NR_028331	Mm.72124
A_51_P155196	Abtb2	0.997711	NM_178890	NM_178890	Mm.35850
A_51_P155303	Rbfa	0.955062	NM_199197	NM_199197	Mm.186936
A_51_P155313	Gsto1	0.325705	NM_010362	NM_010362	Mm.378931
A_51_P155323	Hc	0.946018	NM_010406	NM_010406	Mm.2168
A_51_P155336		1.73505	ENSMUST00000194015	M19903	Mm.390473
A_51_P155345	Chmp2a	0.782575	NM_026885	NM_026885	Mm.295670
A_51_P155458		0.8966	ENSMUST00000114270	AK170454	Mm.205483
A_51_P155465	Cuzd1	1.73505	NM_008411	NM_008411	Mm.142717
A_51_P155501	Alg3	1.16488	NM_145939	NM_145939	Mm.24950
A_51_P155503	Klk1b8	0.747723	NM_008457	NM_008457	Mm.435488
A_51_P155522	Psmb4	1.02085	NM_008945	NM_008945	Mm.368
A_51_P155565	4930590J08Rik	1.20774	NM_198668	NM_198668	Mm.444785
A_51_P155723	Abcg3	0.730625	NM_030239	NM_030239	Mm.389663
A_51_P155747	Scyl3	0.772877	NM_028776	NM_028776	Mm.389213
A_51_P155755	Pld6	0.751526	NM_001290283	NM_001290283	Mm.344651
A_51_P155763	Ascc3	1.3892	NM_198007	NM_198007	Mm.222497
A_51_P155843	Igsf10	2.64111	NM_001162884	NM_001162884	Mm.228086
A_51_P155873	Ppp1r3g	2.62042	NM_029628	NM_029628	Mm.44745
A_51_P155909	1700113H08Rik	0.707234	NM_029685	NM_029685	Mm.78423
A_51_P155977	Clec14a	0.419888	NM_025809	NM_025809	Mm.280563
A_51_P156135	Ccdc39	2.11438	NM_026222	NM_026222	Mm.474546
A_51_P156144	Dbx1	2.44245	NM_001005232	NM_001005232	Mm.307176
A_51_P156158	Phlpp1	0.387212	NM_133821	NM_133821	Mm.24115
A_51_P156243	Eps15	1.22132	NM_007943	NM_007943	Mm.318250
A_51_P156263	Zfp511	0.928506	NM_027201	NM_027201	Mm.200818
A_51_P156274	Ltbr	0.831007	NM_010736	NM_010736	Mm.3122
A_51_P156291	F9	1.24501	NM_007979	NM_007979	Mm.391283
A_51_P156434	Slc25a33	0.309509	NM_027460	NM_027460	Mm.41877
A_51_P156438	Slc25a33	0.494647	NM_027460	NM_027460	Mm.41877
A_51_P156564	Zfp839	1.09295	NM_028365	NM_028365	Mm.443524
A_51_P156631	Glrx5	1.1429	NM_028419	NM_028419	Mm.490286
A_51_P156800	Mob2	0.82284	NM_028308	NM_028308	Mm.53259
A_51_P156849	Paqr3	0.754635	NM_198422	NM_198422	Mm.332505
A_51_P156857	Smim3	0.811614	NM_134133	NM_134133	Mm.273197
A_51_P156927	Arid4a	1.00406	NM_001081195	NM_001081195	Mm.241601
A_51_P156934	Dnajc15	1.59788	NM_025384	NM_025384	Mm.248046
A_51_P156955	Cfd	0.0481439	NM_013459	NM_013459	Mm.4407
A_51_P157042	Ctgf	1.12889	NM_010217	NM_010217	Mm.390287
A_51_P157081	C630050I24Rik	1.1702	AK021281	AK021281
A_51_P157083	Gas1	0.704454	NM_008086	NM_008086	Mm.22701
A_51_P157112	Serpina3c	0.35477	NM_008458	NM_008458	Mm.422814
A_51_P157214	Hiat1	0.791284	NM_008246	NM_008246	Mm.280077
A_51_P157255	Sdc2	0.984356	NM_008304	NM_008304	Mm.234266
A_51_P157270	Plekhd1	0.861219	NM_001177503	NM_001177503	Mm.154541
A_51_P157297		0.960949	ENSMUST00000106524	XM_006503006	Mm.283565
A_51_P157351	Usp33	1.73505	NM_133247	NM_133247	Mm.258320
A_51_P157462	Rgn	0.795627	NM_009060	NM_009060	Mm.2118
A_51_P157524	E2f4	0.646615	NM_148952	NM_148952	Mm.34554
A_51_P157698	Oaz3	1.22957	NM_016901	NM_016901	Mm.440422
A_51_P157802	Hrasls5	2.73308	NM_025731	NM_025731	Mm.116803
A_51_P157953	Soga3	0.793904	NM_026138	NM_026138	Mm.390264
A_51_P157976	Mmab	1.77417	NM_029956	NM_029956	Mm.105182
A_51_P157982	Tcaf1	0.770953	NM_029930	NM_029930	Mm.24652
A_51_P158018	Bend5	1.05955	NM_026279	NM_026279	Mm.45533
A_51_P158044		0.88029	ENSMUST00000047186	AK031672	Mm.35817
A_51_P158061	Dalrd3	1.38827	NM_026378	NM_026378	Mm.458081
A_51_P158073	A230050P20Rik	1.41308	NM_175687	NM_175687	Mm.249932
A_51_P158120	B3galnt2	0.688026	NM_178640	NM_178640	Mm.21686
A_51_P158210	Mcm2	1.37024	NM_008564	NM_008564	Mm.16711
A_51_P158277	Vmn1r199	1.23542	NM_134213	NM_134213	Mm.377203
A_51_P158388	Cdk19	0.958796	NM_198164	NM_198164	Mm.200924
A_51_P158400	Rc3h2	1.06325	NM_001100591	NM_001100591	Mm.288785
A_51_P158545	Ankk1	3.77711	NM_172922	NM_172922	Mm.119994
A_51_P158552	Zscan12	1.01813	NM_016684	NM_016684	Mm.24124
A_51_P158584	Poll	1.71668	NM_020032	NM_020032	Mm.46509
A_51_P158638		1.13994	ENSMUST00000142141	AK002723	Mm.440437
A_51_P158678	Fam181b	1.54287	NM_021427	NM_021427	Mm.113787
A_51_P158772	Elof1	1.62054	NM_170777	NM_170777	Mm.29801
A_51_P158814		0.763656	ENSMUST00000184186	AK081212	Mm.206250
A_51_P158876	Dctpp1	1.80115	NM_023203	NM_023203	Mm.29898
A_51_P158922	Prkaa1	0.861808	NM_001013367	NM_001013367	Mm.207004
A_51_P159284	Bud13	0.983293	NM_146000	NM_146000	Mm.32648
A_51_P159293	Zbbx	2.07885	NM_172515	NM_172515	Mm.80075
A_51_P159352	Sub1	1.19509	NM_011294	NM_011294	Mm.41746
A_51_P159402	Gcat	1.17015	NM_013847	NM_013847	Mm.237085
A_51_P159415	Sin3a	1.43583	NM_011378	NM_011378	Mm.15755
A_51_P159453	Serpina3n	1.48486	NM_009252	NM_009252	Mm.482074
A_51_P159492		0.469188	ENSMUST00000142719	AK044320	Mm.210343
A_51_P159503		1.6514	ENSMUST00000093902	XM_006534630	Mm.133342
A_51_P159565	Arhgef9	2.01801	NM_001033329	NM_001033329	Mm.44841
A_51_P159610	Ccdc120	0.904024	NM_207202	NM_207202	Mm.63342
A_51_P159612	Hebp2	0.97269	NM_019487	NM_019487	Mm.35551
A_51_P159673	Snx1	1.11132	NM_019727	NM_019727	Mm.271891
A_51_P159711	Car7	0.63245	NM_053070	NM_053070	Mm.129265
A_51_P159814	Smpd4	1.39219	NM_029945	NM_029945	Mm.34659
A_51_P159833	Pcdhb15	1.15806	NM_053140	NM_053140	Mm.283857
A_51_P159896	Dnajc1	0.87607	NM_007869	NM_007869	Mm.246674
A_51_P160042	Zc3hav1l	0.813762	NM_172467	NM_172467	Mm.101389
A_51_P160083	1500035N22Rik	7.47523	XR_140695	XR_140695	Mm.373821
A_51_P160113	Copb1	0.766446	NM_033370	NM_033370	Mm.277024
A_51_P160344	Cenpv	0.998136	NM_028448	NM_028448	Mm.390409
A_51_P160372	Wbp1	1.63488	NM_016757	NM_016757	Mm.1109
A_51_P160408	Lcorl	1.07651	NM_178142	NM_178142	Mm.71498
A_51_P160413	Yod1	0.446615	NM_178691	NM_178691	Mm.106553
A_51_P160439	Crybg3	0.728941	NM_174848	NM_174848	Mm.246424
A_51_P160482	Vsig2	0.532527	NM_020518	NM_020518	Mm.27478
A_51_P160536	1700026D08Rik	1.91109	NM_029335	NM_029335	Mm.17649
A_51_P160544	Efemp2	2.04662	NM_021474	NM_021474	Mm.276367
A_51_P160581	Brsk2	0.396175	NM_029426	NM_029426	Mm.482784
A_51_P160664	Cox7b	1.63077	NM_025379	NM_025379	Mm.197728
A_51_P160673	Kcne1l	2.07884	NM_021487	NM_021487	Mm.58507
A_51_P160713	Alb	0.415525	NM_009654	NM_009654	Mm.16773
A_51_P160744	Ndufb3	1.196	NM_025597	NM_025597	Mm.2033
A_51_P160787	Art5	2.23568	NM_007491	NM_007491	Mm.2816
A_51_P160824	Cspg4	1.03337	NM_139001	NM_139001	Mm.41329
A_51_P160907	Morc3	0.983667	NM_001045529	NM_001045529	Mm.287329
A_51_P160913	Mr1	1.64739	NM_008209	NM_008209	Mm.7580
A_51_P161021	Ifit2	0.797027	NM_008332	NM_008332	Mm.2036
A_51_P161037	Cep170	0.972991	NM_001099637	NM_001099637	Mm.269991
A_51_P161054	Itgb6	1.66469	NM_021359	NM_021359	Mm.98193
A_51_P161086	Ppic	1.55647	NM_008908	NM_008908	Mm.4587
A_51_P161207	Rfx3	2.99918	NM_011265	NM_011265	Mm.313321
A_51_P161248	Scg3	0.803376	NM_009130	NM_009130	Mm.2386
A_51_P161257	Ptchd4	1.98821	NM_028474	NM_028474	Mm.390999
A_51_P161265	Ccl25	1.04783	NM_009138	NM_009138	Mm.7275
A_51_P161308	Slc22a2	1.92944	NM_013667	NM_013667	Mm.17322
A_51_P161315	4930448F12Rik	0.656883	NR_046032	NR_046032	Mm.159110
A_51_P161323	Eda2r	11.4641	NM_175540	NM_175540	Mm.189270
A_51_P161342	Abcb6	0.992914	NM_023732	NM_023732	Mm.28663
A_51_P161354	Sesn2	1.39136	NM_144907	NM_144907	Mm.23608
A_51_P161362	Gnl2	0.93529	NM_145552	NM_145552	Mm.90760
A_51_P161463	Ccdc103	1.68245	NM_028492	NM_028492	Mm.67659
A_51_P161485	Wbp2nl	1.73505	NM_029066	NM_029066	Mm.159315
A_51_P161503		1.73505	ENSMUST00000191341	XR_883155	Mm.484039
A_51_P161542	Olfr512	1.73505	NM_146724	NM_146724	Mm.377653
A_51_P161554	Arid3b	0.948973	NM_019689	NM_019689	Mm.425588
A_51_P161636	Kng2	17.1461	NM_201375	NM_201375	Mm.440414
A_51_P161691	Coq7	0.948576	NM_009940	NM_009940	Mm.20634
A_51_P161830	Enpep	0.653454	NM_007934	NM_007934	Mm.1193
A_51_P161842	Olfr888	1.73505	NM_146424	NM_146424	Mm.271345
A_51_P161874	Med30	0.755929	NM_027212	NM_027212	Mm.195562
A_51_P161890	Fcgrt	0.721219	NM_010189	NM_010189	Mm.3303
A_51_P161929	Tspo2	0.409499	NM_027292	NM_027292	Mm.22613
A_51_P161946	E130012A19Rik	0.284465	NM_175332	NM_175332	Mm.24506
A_51_P162017	Pde5a	1.05082	AK031275	AK031275
A_51_P162083	Elfn2	1.73505	NM_183141	NM_183141	Mm.323188
A_51_P162098	Ndufaf4	0.805454	NM_026742	NM_026742	Mm.204831
A_51_P162116	Mblac1	1.1986	NM_177878	NM_177878	Mm.19719
A_51_P162144	Oca2	0.801058	NM_021879	NM_021879	Mm.137052
A_51_P162162	Inmt	0.530358	NM_009349	NM_009349	Mm.299
A_51_P162176	Trappc3	1.3269	NM_013718	NM_013718	Mm.8392
A_51_P162222	Tsx	1.73505	NM_009440	NM_009440	Mm.358644
A_51_P162437	Bcr	0.898907	NM_001081412	NM_001081412	Mm.333722
A_51_P162471	Dnajc9	1.35357	NM_134081	NM_134081	Mm.2871
A_51_P162671	Folr2	0.540781	NM_008035	NM_008035	Mm.439666
A_51_P162676	Armc7	2.29095	NM_177778	NM_177778	Mm.38019
A_51_P162760	Zfp623	0.580775	NM_030199	NM_030199	Mm.273264
A_51_P162894	4933405L10Rik	0.696984	NM_027655	NM_027655	Mm.280888
A_51_P162955	Serpina7	0.596087	NM_177920	NM_177920	Mm.211704
A_51_P163031	Ptpn3	1.32928	NM_011207	NM_011207	Mm.246552
A_51_P163079	Ptcd1	0.653777	NM_133735	NM_133735	Mm.474456
A_51_P163106	Bdh1	1.55433	NM_175177	NM_175177	Mm.293470
A_51_P163173	Rbm12b1	1.15285	NM_028226	NM_028226	Mm.430709
A_51_P163233	2810403A07Rik	0.993028	NM_028814	NM_028814	Mm.251800
A_51_P163252	Schip1	0.430199	NM_013928	NM_013928	Mm.331064
A_51_P163261		0.471058	ENSMUST00000121255
A_51_P163354	Ogdhl	1.2576	NM_001081130	NM_001081130	Mm.318302
A_51_P163378	Zwint	0.756914	NM_001293683	NM_001293683	Mm.62876
A_51_P163444	Carhsp1	0.660282	NM_025821	NM_025821	Mm.142095
A_51_P163476	5430403G16Rik	0.603915	AK019943	AK019943
A_51_P163578	Ugt2b35	1.73505	NM_172881	NM_172881	Mm.312095
A_51_P163671	Olfr600	1.73505	NM_147046	NM_147046	Mm.377806
A_51_P163694	Rufy1	1.03691	NM_172557	NM_172557	Mm.390400
A_51_P163778	2810025M15Rik	0.442441	NR_027984	NR_027984	Mm.286863
A_51_P163797	Bdp1	1.07776	NM_001081061	NM_001081061	Mm.288546
A_51_P163953	Nsg2	0.934339	NM_008741	NM_008741	Mm.3304
A_51_P163958	Spr	0.969402	NM_011467	NM_011467	Mm.28393
A_51_P164014	Cenpe	3.86077	NM_173762	NM_173762	Mm.161470
A_51_P164030	Tcp1	0.576888	NM_013686	NM_013686	Mm.229342
A_51_P164203	Nme4	1.57736	NM_019731	NM_019731	Mm.41787
A_51_P164207	Mta2	1.26722	NM_011842	NM_011842	Mm.25339
A_51_P164296	Adamdec1	2.90336	NM_021475	NM_021475	Mm.36742
A_51_P164393	Txndc2	0.59273	NM_153519	NM_153519	Mm.255732
A_51_P164420	Eef1e1	0.50068	NM_025380	NM_025380	Mm.490319
A_51_P164495	Dda1	1.10224	NM_025600	NM_025600	Mm.260360
A_51_P164630	Fitm1	0.455061	NM_026808	NM_026808	Mm.36758
A_51_P164835	Ppl	0.221451	NM_008909	NM_008909	Mm.266875
A_51_P164939	Tmem150a	1.19546	NM_144916	NM_144916	Mm.491165
A_51_P165027	Pygo1	2.07498	NM_028116	NM_028116	Mm.273605
A_51_P165060	Slc22a5	0.539765	NM_011396	NM_011396	Mm.42253
A_51_P165082	Tmem191c	1.77271	NM_177473	NM_177473	Mm.246388
A_51_P165087	Snai1	1.23906	NM_011427	NM_011427	Mm.2093
A_51_P165098	Gga2	0.796777	NM_028758	NM_028758	Mm.29619
A_51_P165165	Hibadh	1.18921	NM_145567	NM_145567	Mm.286458
A_51_P165182	Batf2	1.57358	NM_028967	NM_028967	Mm.491643
A_51_P165237	Snx16	1.04282	NM_029068	NM_029068	Mm.440548
A_51_P165293	Ckmt2	0.317594	NM_198415	NM_198415	Mm.316438
A_51_P165330	Mrpl33	1.45896	NM_025796	NM_025796	Mm.120763
A_51_P165435	Cox4i1	1.08593	NM_009941	NM_009941	Mm.386758
A_51_P165451	Pbld2	1.19391	NM_026085	NM_026085	Mm.368563
A_51_P165475	C1galt1	1.10478	NM_052993	NM_052993	Mm.102752
A_51_P165504	Twist2	1.32121	NM_007855	NM_007855	Mm.9474
A_51_P165602	Lbx2	0.711149	NM_010692	NM_010692	Mm.20359
A_51_P165683	Hirip3	1.13449	NM_172746	NM_172746	Mm.363427
A_51_P165704	Mcm7	1.14562	NM_008568	NM_008568	Mm.378965
A_51_P165914	Zfp770	1.13607	NM_175466	NM_175466	Mm.132523
A_51_P165934	Phb	0.751006	NM_008831	NM_008831	Mm.263862
A_51_P165984	Aup1	1.11676	NM_007517	NM_007517	Mm.386752
A_51_P166023	Hip1	0.929108	NM_146001	NM_146001	Mm.280805
A_51_P166244	Osbpl1a	1.09626	NM_207530	NM_207530	Mm.259470
A_51_P166266	Ticam2	0.921164	NM_173394	NM_173394	Mm.149280
A_51_P166288	Acy1	1.03182	NM_025371	NM_025371	Mm.7165
A_51_P166339	Avil	1.62006	NM_009635	NM_009635	Mm.10739
A_51_P166456	Fzd5	1.45094	NM_022721	NM_022721	Mm.150813
A_51_P166728	Pou2f2	2.83886	NM_011138	NM_011138	Mm.76683
A_51_P166740	Kcnj4	2.20928	NM_008427	NM_008427	Mm.140760
A_51_P167048	Hs6st1	0.790204	NM_015818	NM_015818	Mm.213566
A_51_P167105	B3galt4	1.19633	NM_019420	NM_019420	Mm.11132
A_51_P167232	Cask	0.729732	NM_009806	NM_009806	Mm.327591
A_51_P167263	Cd5	5.47838	NM_007650	NM_007650	Mm.779
A_51_P167292	Chil3	0.954627	NM_009892	NM_009892	Mm.387173
A_51_P167360	Ptpn7	5.83253	NM_177081	NM_177081	Mm.258388
A_51_P167374	Gpatch1	0.997019	NM_026181	NM_026181	Mm.358705
A_51_P167426	Herc1	1.77226	NM_145617	NM_145617	Mm.244179
A_51_P167513	Leng1	0.863832	NM_027203	NM_027203	Mm.389782
A_51_P167527	Lum	1.31864	NM_008524	NM_008524	Mm.18888
A_51_P167597		0.747692	NP063612
A_51_P167660	Atad3aos	2.38829	NR_027971	NR_027971	Mm.70636
A_51_P167763	Kcnk13	1.76569	NM_146037	NM_146037	Mm.312335
A_51_P167843	Timm17a	0.731843	NM_011590	NM_011590	Mm.2368
A_51_P167876	Tfrc	1.58719	NM_011638	NM_011638	Mm.28683
A_51_P167922	Tifab	5.13315	NM_145976	NM_145976	Mm.116697
A_51_P167971	Bace1	1.20531	NM_011792	NM_011792	Mm.24044
A_51_P168203	Aig1	0.894697	NM_025446	NM_025446	Mm.45755
A_51_P168395	Ttc30a1	1.49331	NM_030188	NM_030188	Mm.282339
A_51_P168524		0.610115	ENSMUST00000101245	XM_006505969	Mm.29500
A_51_P168613	Nuak1	0.935566	NM_001004363	NM_001004363	Mm.25874
A_51_P168630	Klf1	2.98047	NM_010635	NM_010635	Mm.4847
A_51_P168632	Prim1	1.23733	NM_008921	NM_008921	Mm.2903
A_51_P168695	Mast4	0.787279	NM_175171	NM_175171	Mm.202606
A_51_P168792	Xylb	1.36414	NM_001033209	NM_001033209	Mm.219497
A_51_P168981	Ptar1	0.971638	NM_028208	NM_028208	Mm.474795
A_51_P169032	2810004N23Rik	1.00643	NM_025615	NM_025615	Mm.436864
A_51_P169047	Tdp2	1.0561	NM_019551	NM_019551	Mm.427162
A_51_P169087	Gls2	0.687872	NM_001033264	NM_001033264	Mm.30102
A_51_P169255	Olfr190	0.644437	NM_146397	NM_146397	Mm.377476
A_51_P169327	Etd	1.04722	NR_034074	NR_034074	Mm.63828
A_51_P169415	Parvb	1.21194	NM_133167	NM_133167	Mm.323892
A_51_P169445	Ccdc89	2.14318	NM_027298	NM_027298	Mm.307198
A_51_P169476	Mcpt1	1.92497	NM_008570	NM_008570	Mm.201549
A_51_P169516	Ppp1r3d	0.982915	NM_001085501	NM_001085501	Mm.472736
A_51_P169614	Utp15	0.977809	NM_178918	NM_178918	Mm.28221
A_51_P169624	Taf3	0.850268	NM_027748	NM_027748	Mm.86343
A_51_P169671	Reg3b	1.73505	NM_011036	NM_011036	Mm.2553
A_51_P169693	Bst2	2.85658	NM_198095	NM_198095	Mm.260325
A_51_P169714	Shc2	0.347142	NM_001024539	NM_001024539	Mm.39424
A_51_P169745	Tuba1a	1.15447	NM_011653	NM_011653	Mm.405359
A_51_P169880	Zbtb3	0.961755	NM_133759	NM_133759	Mm.23423
A_51_P169920	Noc2l	0.962579	NM_021303	NM_021303	Mm.423051
A_51_P170008	Napg	0.840473	NM_028017	NM_028017	Mm.292687
A_51_P170059	Lce1m	1.02591	NM_025420	NM_025420	Mm.292457
A_51_P170090	Olfr1499	2.72993	NM_146796	NM_146796	Mm.377693
A_51_P170105	Alx4	0.593985	NM_007442	NM_007442	Mm.389389
A_51_P170178	B3gnt8	2.53332	NM_146184	NM_146184	Mm.192369
A_51_P170463	Gpr17	1.73505	NM_001025381	NM_001025381	Mm.391108
A_51_P170476	Kcns1	1.73505	NM_008435	NM_008435	Mm.6217
A_51_P170562	Cpn2	1.98368	NM_027904	NM_027904	Mm.290614
A_51_P170565	4933411G11Rik	1.73505	NM_177880	NM_177880	Mm.255752
A_51_P170619	Ddx54	0.895197	NM_028041	NM_028041	Mm.491106
A_51_P170641	Dcaf4	1.33407	NM_030246	NM_030246	Mm.38238
A_51_P170696	Haus1	1.36017	NM_146089	NM_146089	Mm.39293
A_51_P170758	Grwd1	0.853087	NM_153419	NM_153419	Mm.274847
A_51_P170807	LOC102641377	0.175015	XR_402119	XR_402119	Mm.36640
A_51_P170827	Asb5	1.08769	NM_029569	NM_029569	Mm.33171
A_51_P170911	Ptpn9	0.55578	NM_019651	NM_019651	Mm.325643
A_51_P170946	Hnrnpm	1.26175	NM_029804	NM_029804	Mm.311439
A_51_P170959	Proz	0.883355	XM_006508857	XM_006508857	Mm.441140
A_51_P171075	Csf2	0.875542	NM_009969	NM_009969	Mm.4922
A_51_P171107	Tmem35	2.40569	NM_026239	NM_026239	Mm.41489
A_51_P171136	Smco2	2.32499	NM_027059	NM_027059	Mm.252733
A_51_P171200	Golm1	1.01889	NM_027307	NM_027307	Mm.171335
A_51_P171288	Gli3	1.03342	NM_008130	NM_008130	Mm.5098
A_51_P171510	Olfr487	1.73505	NM_001011811	NM_001011811	Mm.377337
A_51_P171616	Wnt10a	10.4627	NM_009518	NM_009518	Mm.5130
A_51_P171697	Pebp1	1.21758	NM_018858	NM_018858	Mm.195898
A_51_P171772	Bcl11b	2.94117	NM_021399	NM_021399	Mm.392694
A_51_P171936	A630033H20Rik	3.83847	NM_175442	NM_175442	Mm.265244
A_51_P171965	Sdhaf4	1.05439	NM_026503	NM_026503	Mm.250424
A_51_P171999	Apoe	4.42477	NM_009696	NM_009696	Mm.305152
A_51_P172048	Olfr653	1.73505	NM_147074	NM_147074	Mm.377129
A_51_P172054	Gas6	2.86335	NM_019521	NM_019521	Mm.3982
A_51_P172085	Arhgdig	1.28204	NM_008113	NM_008113	Mm.1383
A_51_P172131	Lurap1l	0.5753	NM_026821	NM_026821	Mm.273986
A_51_P172155	Hal	1.10707	NM_010401	NM_010401	Mm.13000
A_51_P172231	Gsdmd	1.31835	NM_026960	NM_026960	Mm.27385
A_51_P172251	Ifrd2	0.609944	NM_025903	NM_025903	Mm.215335
A_51_P172323	Pak2	1.04729	NM_177326	NM_177326	Mm.234204
A_51_P172344	Foxn3	1.05163	NM_183186	NM_183186	Mm.341972
A_51_P172424	Krtap4-16	1.73505	NM_001013823	NM_001013823	Mm.351895
A_51_P172502	Cxcl12	1.59056	NM_001012477	NM_001012477	Mm.303231
A_51_P172532	Nit1	1.06216	NM_012049	NM_012049	Mm.12915
A_51_P172573	Sod2	1.0202	NM_013671	NM_013671	Mm.290876
A_51_P172688	Stard3nl	0.664231	NM_024270	NM_024270	Mm.41940
A_51_P172752	Gpatch4	1.25258	NM_025663	NM_025663	Mm.46029
A_51_P172842	Med19	1.37483	NM_025885	NM_025885	Mm.219643
A_51_P172853	Cd14	0.678835	NM_009841	NM_009841	Mm.3460
A_51_P173022	Nsmce1	0.726938	NM_026330	NM_026330	Mm.4467
A_51_P173086	Eif3l	1.25202	NM_145139	NM_145139	Mm.206404
A_51_P173100	Pttg1ip	0.473326	NM_145925	NM_145925	Mm.28853
A_51_P173107	1810046K07Rik	0.391476	NM_027217	NM_027217	Mm.75315
A_51_P173114	Cdhr1	16.4756	NM_130878	NM_130878	Mm.156506
A_51_P173162	Edaradd	2.7469	NM_133643	NM_133643	Mm.159671
A_51_P173212	Osbpl2	0.445666	NM_144500	NM_144500	Mm.253578
A_51_P173224	Kcnh8	1.73505	NM_001031811	NM_001031811	Mm.399068
A_51_P173285	Nkx2-5	0.414343	NM_008700	NM_008700	Mm.41974
A_51_P173343	Dtd2	0.840016	NM_029545	NM_029545	Mm.2821
A_51_P173384	Tada1	1.0322	NM_030245	NM_030245	Mm.100665
A_51_P173484		2.18613	ENSMUST00000186522	AK016353	Mm.317517
A_51_P173547	1700009J07Rik	0.616517	NR_015547	NR_015547	Mm.348012
A_51_P173564	Ahsa1	1.08273	NM_146036	NM_146036	Mm.22626
A_51_P173601	Bcam	0.802727	NM_020486	NM_020486	Mm.29236
A_51_P173622	Ptpn11	1.02381	NM_011202	NM_011202	Mm.8681
A_51_P173678	Slc10a6	0.486773	NM_029415	NM_029415	Mm.7446
A_51_P173692	Lingo4	1.49318	NM_177250	NM_177250	Mm.213001
A_51_P173709	Gprc5b	0.787461	NM_022420	NM_022420	Mm.103439
A_51_P173735	Dock11	1.48962	NM_001009947	NM_001009947	Mm.32873
A_51_P173801	Vmn1r22	1.04975	NM_134178	NM_134178	Mm.377175
A_51_P173906	Mto1	0.826252	NM_026658	NM_026658	Mm.291779
A_51_P173961	Pdrg1	1.30642	NM_178939	NM_178939	Mm.12746
A_51_P173976	Olfr935	1.73505	NM_146746	NM_146746	Mm.223174
A_51_P174016	Slc39a7	1.16178	NM_008202	NM_008202	Mm.18556
A_51_P174081	Zdhhc14	0.686616	NM_146073	NM_146073	Mm.491143
A_51_P174133		0.77393	ENSMUST00000105177	XM_006539570	Mm.158548
A_51_P174143	Pip	1.80001	NM_008843	NM_008843	Mm.214755
A_51_P174215	Dhrs2	9.42418	NM_027790	NM_027790	Mm.85484
A_51_P174275	Colec11	0.864112	NM_027866	NM_027866	Mm.30724
A_51_P174415	Fam134a	1.11427	NM_170755	NM_170755	Mm.273062
A_51_P174434	Cenpj	0.920003	NM_001014996	NM_001014996	Mm.212525
A_51_P174645	Asl	0.977484	NM_133768	NM_133768	Mm.23869
A_51_P174681	Bzw2	0.629978	NM_025840	NM_025840	Mm.288669
A_51_P174696	Casq2	0.359266	NM_009814	NM_009814	Mm.15343
A_51_P174720	Ccdc43	0.82057	NM_025918	NM_025918	Mm.277638
A_51_P174736	Krr1	0.863247	NM_178610	NM_178610	Mm.34606
A_51_P174854	Maged1	1.35827	NM_019791	NM_019791	Mm.27578
A_51_P174914	Olfr235	1.73505	NM_146686	NM_146686	Mm.271522
A_51_P174961	F10	2.108	NM_007972	NM_007972	Mm.262589
A_51_P175036	Olfr683	1.73505	NM_147045	NM_147045	Mm.223428
A_51_P175205	Rps6kb1	0.893038	NM_001114334	NM_001114334	Mm.394280
A_51_P175229	Fbxl18	1.73962	NM_001033312	NM_001033312	Mm.89753
A_51_P175232	Fbxl4	0.653	NM_172988	NM_172988	Mm.40708
A_51_P175424	Car14	0.882014	NM_011797	NM_011797	Mm.489647
A_51_P175555	Pelo	1.09166	NM_134058	NM_134058	Mm.486295
A_51_P175567	Dact1	0.774985	NM_001190466	NM_001190466	Mm.46662
A_51_P175580	Trp53inp1	0.924341	NM_021897	NM_021897	Mm.393018
A_51_P175601	4930578C19Rik	1.63487	NM_175228	NM_175228	Mm.159617
A_51_P175667	Lpo	0.647131	NM_080420	NM_080420	Mm.41236
A_51_P175699	Mtfp1	1.09867	NM_026443	NM_026443	Mm.41719
A_51_P175758	Atg101	1.30408	NM_026566	NM_026566	Mm.482360
A_51_P175771	Flii	1.00149	NM_022009	NM_022009	Mm.339755
A_51_P175871	Got2	0.854072	NM_010325	NM_010325	Mm.230169
A_51_P175945	Tmem74	2.48005	NM_175502	NM_175502	Mm.41219
A_51_P175974	Vps13d	0.841805	NM_001276465	NM_001276465	Mm.476856
A_51_P176042	Pklr	0.998967	NM_013631	NM_013631	Mm.383180
A_51_P176071	Cmtr2	0.920435	NM_146215	NM_146215	Mm.275341
A_51_P176086	Ffar2	3.16271	NM_146187	NM_146187	Mm.97338
A_51_P176156	Sirpb1b	1.07146	NM_001173460	NM_001173460	Mm.423523
A_51_P176202	Ankrd36	1.73505	XM_006514890	XM_006514890	Mm.67300
A_51_P176265		0.59923	ENSMUST00000021605	XM_006515382	Mm.482284
A_51_P176352	Ndrg2	0.453369	NM_013864	NM_013864	Mm.26722
A_51_P176365	Gimap5	1.0188	NM_175035	NM_175035	Mm.455917
A_51_P176377	Usp25	0.758442	NM_013918	NM_013918	Mm.40986
A_51_P176387	Hook3	0.527469	NM_207659	NM_207659	Mm.334464
A_51_P176474	Kndc1	1.95844	NM_177261	NM_177261	Mm.44442
A_51_P176505	Rps19bp1	0.926197	NM_175109	NM_175109	Mm.39485
A_51_P176517	Ntmt1	0.96062	NM_170592	NM_170592	Mm.33167
A_51_P176583	1700109H08Rik	1.14568	NM_029843	NM_029843	Mm.389069
A_51_P176721	Olfr1133	1.73505	NM_146351	NM_146351	Mm.223040
A_51_P176752	4930483J18Rik	0.861257	NR_015603	NR_015603	Mm.390832
A_51_P176783	Atxn7l3b	1.17476	NM_001033474	NM_001033474	Mm.431239
A_51_P176797	Limd2	1.17102	NM_172397	NM_172397	Mm.21687
A_51_P176883	Edrf1	1.01195	NM_178115	NM_178115	Mm.174044
A_51_P176912	Hlcs	1.35109	NM_139145	NM_139145	Mm.30921
A_51_P176972	Amigo2	0.340452	NM_178114	NM_178114	Mm.24005
A_51_P177015	Olfr143	1.73505	NM_146806	NM_146806	Mm.377698
A_51_P177071	Nrg3	1.73505	NM_008734	NM_008734	Mm.258705
A_51_P177092	Stat4	1.79546	NM_011487	NM_011487	Mm.1550
A_51_P177118	Utp18	1.14653	NM_001013375	NM_001013375	Mm.379350
A_51_P177171	Tie1	0.503514	NM_011587	NM_011587	Mm.4345
A_51_P177194	Rdh19	0.366661	NM_147222	NM_147222	Mm.222953
A_51_P177261	Stac3	5.13284	NM_177707	NM_177707	Mm.32087
A_51_P177274	Slc6a20b	1.73505	NM_011731	NM_011731	Mm.41963
A_51_P177432		0.860948	ENSMUST00000181721	AK080331	Mm.325777
A_51_P177491	Ctrl	0.710629	NM_023182	NM_023182	Mm.2745
A_51_P177518	Emc6	1.15814	NM_025318	NM_025318	Mm.73608
A_51_P177552	Ndufb9	1.1599	NM_023172	NM_023172	Mm.322294
A_51_P177583	Puf60	0.753237	NM_028364	NM_028364	Mm.29965
A_51_P177691	Gabrr1	0.578033	NM_008075	NM_008075	Mm.14116
A_51_P177762	Rdh9	0.642099	NM_153133	NM_153133	Mm.235814
A_51_P177984	Itfg3	1.2915	NM_207217	NM_207217	Mm.28844
A_51_P178347	Zfp326	0.883504	NM_018759	NM_018759	Mm.248876
A_51_P178735	Hibch	0.887459	NM_146108	NM_146108	Mm.222063
A_51_P178772	Ces1f	0.532133	NM_144930	NM_144930	Mm.29110
A_51_P178815	H1foo	0.830492	NM_138311	NM_138311	Mm.21899
A_51_P178828	Mbl2	3.42479	NM_010776	NM_010776	Mm.30045
A_51_P178872	Ttc9c	2.83365	NM_027412	NM_027412	Mm.261082
A_51_P179131	Vasp	1.57552	NM_009499	NM_009499	Mm.9684
A_51_P179194	1700080E11Rik	1.73505	NM_028562	NM_028562	Mm.23516
A_51_P179241	Tssc4	1.84241	NM_020285	NM_020285	Mm.139675
A_51_P179258	Kif26b	1.04752	NM_001161665	NM_001161665	Mm.138659
A_51_P179461	Eid3	0.902285	NM_025499	NM_025499	Mm.443284
A_51_P179480	4930539E08Rik	2.47874	NM_172450	NM_172450	Mm.248931
A_51_P179498	Fam92a	1.00436	NM_026558	NM_026558	Mm.25340
A_51_P179504	Ang3	0.541698	NM_001123394	NM_001123394	Mm.24663
A_51_P179531	Flt4	0.646024	NM_008029	NM_008029	Mm.3291
A_51_P179578	Gbx2	4.77793	NM_010262	NM_010262	Mm.204730
A_51_P179697	Fam57b	0.433274	NM_026884	NM_026884	Mm.440393
A_51_P179701	Hlx	1.82339	NM_008250	NM_008250	Mm.1347
A_51_P179864	Prkx	0.820945	NM_016979	NM_016979	Mm.290338
A_51_P179907	Appl2	1.0256	NM_145220	NM_145220	Mm.282985
A_51_P179919	Ces2e	1.02279	NM_172759	NM_172759	Mm.441134
A_51_P179921	Igdcc3	0.73796	NM_008988	NM_008988	Mm.41529
A_51_P180001	Ago2	1.18967	NM_153178	NM_153178	Mm.490340
A_51_P180032	Shfm1	1.295	NM_009169	NM_009169	Mm.2469
A_51_P180140	Hist1h2ba	1.04559	NM_175663	NM_175663	Mm.377879
A_51_P180176	Gm16223	0.559694	NR_131130	NR_131130	Mm.319353
A_51_P180452	Crk	0.688334	NM_133656	NM_133656	Mm.280125
A_51_P180724	Mlh1	1.14711	NM_026810	NM_026810	Mm.486383
A_51_P180773	Olfr1087	1.73505	NM_146846	NM_146846	Mm.377716
A_51_P180974	Prkcdbp	0.996371	NM_028444	NM_028444	Mm.3124
A_51_P181002	Ccdc132	0.766752	NM_024260	NM_024260	Mm.45539
A_51_P181227	Smurf1	1.11844	NM_001038627	NM_001038627	Mm.27735
A_51_P181286	Cd69	1.26595	NM_001033122	NM_001033122	Mm.74745
A_51_P181319	Dcxr	0.971822	NM_026428	NM_026428	Mm.231091
A_51_P181341	Necab2	2.25441	NM_054095	NM_054095	Mm.356184
A_51_P181365	Usmg5	1.17701	NM_023211	NM_023211	Mm.29722
A_51_P181400	Efcab2	0.99424	NM_026626	NM_026626	Mm.252132
A_51_P181423	Olfr807	1.73505	NM_146929	NM_146929	Mm.223330
A_51_P181451	C1qa	5.6317	NM_007572	NM_007572	Mm.439957
A_51_P181517	Fcgr4	2.37284	NM_144559	NM_144559	Mm.251254
A_51_P181523	Tmem214	1.34058	NM_144525	NM_144525	Mm.205169
A_51_P181538	Brwd1	0.995004	NM_145125	NM_145125	Mm.240871
A_51_P181565	Hbegf	1.45693	NM_010415	NM_010415	Mm.289681
A_51_P181595	4933402N22Rik	1.20072	NM_001177510	NM_001177510	Mm.389066
A_51_P181722	Rbks	0.963545	NM_153196	NM_153196	Mm.22519
A_51_P181746	Zfyve1	1.2263	NM_183154	NM_183154	Mm.59257
A_51_P181851	Eml3	1.03215	NM_144872	NM_144872	Mm.31008
A_51_P181865	Tmem38b	1.47835	NM_028053	NM_028053	Mm.27184
A_51_P181891	Amer2	0.696583	NM_028113	NM_028113	Mm.275499
A_51_P181922		1.07726	ENSMUST00000152456	XM_006509733	Mm.252521
A_51_P182131	5330417C22Rik	1.23661	NM_001033304	NM_001033304	Mm.316890
A_51_P182257	Tex40	2.75243	NM_001039494	NM_001039494	Mm.251306
A_51_P182296	Ccdc53	0.870639	NM_026070	NM_026070	Mm.208465
A_51_P182303	Col1a2	2.40053	NM_007743	NM_007743	Mm.277792
A_51_P182311	Clec2i	3.82942	NM_020257	NM_020257	Mm.391513
A_51_P182471	Celf2	1.39332	NM_010160	NM_010160	Mm.398543
A_51_P182572	Phactr1	0.604533	NM_001005748	NM_001005748	Mm.160124
A_51_P182693	Npr1	0.671552	NM_008727	NM_008727	Mm.4627
A_51_P182728	Stx1a	1.77504	NM_016801	NM_016801	Mm.6225
A_51_P182936	Gm11100	2.32563	XM_006518281	XM_006518281	Mm.406650
A_51_P182993	Map3k2	1.69932	NM_011946	NM_011946	Mm.211762
A_51_P183051	Upb1	5.48106	NM_133995	NM_133995	Mm.441195
A_51_P183102	Rnf139	0.773681	NM_175226	NM_175226	Mm.4537
A_51_P183111	Olfr531	0.821827	NM_146953	NM_146953	Mm.223350
A_51_P183165	Pcif1	0.840381	NM_146129	NM_146129	Mm.241134
A_51_P183213	Riiad1	1.23042	NM_025506	NM_025506	Mm.46405
A_51_P183253	Tssk3	0.987565	NM_080442	NM_080442	Mm.143802
A_51_P183275	Sympk	1.28199	NM_026605	NM_026605	Mm.130902
A_51_P183283	Aff2	0.448326	NM_008032	NM_008032	Mm.466576
A_51_P183497	Htr6	0.744092	NM_021358	NM_021358	Mm.291096
A_51_P183561	Csdc2	0.866768	NM_145473	NM_145473	Mm.22524
A_51_P183630	Bcor	1.35651	NM_029510	NM_029510	Mm.196328
A_51_P183812	Slfn4	0.531497	NM_011410	NM_011410	Mm.38192
A_51_P183853	Polr2m	0.876585	NM_178602	NM_178602	Mm.21094
A_51_P183894	Fbxo15	2.4687	NM_015798	NM_015798	Mm.28369
A_51_P183912	Il27ra	2.94885	NM_016671	NM_016671	Mm.38386
A_51_P183971	Barhl1	0.786426	NM_019446	NM_019446	Mm.21390
A_51_P183995	Paf1	0.948425	NM_019458	NM_019458	Mm.7916
A_51_P184024	Tsen15	0.763417	NM_025677	NM_025677	Mm.379120
A_51_P184062	Hbs1l	0.918885	NM_019702	NM_019702	Mm.25527
A_51_P184100	Capn7	0.882376	NM_009796	NM_009796	Mm.201535
A_51_P184108	Ccdc183	1.73505	NM_029859	NM_029859	Mm.478493
A_51_P184197	Smarcd2	1.31413	NM_031878	NM_031878	Mm.21772
A_51_P184223	Pcdhb7	1.99811	NM_053132	NM_053132	Mm.44755
A_51_P184284	Dld	0.572721	NM_007861	NM_007861	Mm.3131
A_51_P184300	Dtna	0.364878	NM_010087	NM_010087	Mm.94371
A_51_P184306	Ttc39d	2.27459	NM_026351	NM_026351	Mm.158172
A_51_P184321	Aimp1	0.921367	NM_007926	NM_007926	Mm.235137
A_51_P184353	Nr2f6	1.27004	NM_010150	NM_010150	Mm.28989
A_51_P184385	Pla2g12b	0.687909	NM_023530	NM_023530	Mm.30268
A_51_P184484	Mmp13	2.48842	NM_008607	NM_008607	Mm.5022
A_51_P184508	Speer5-ps1	2.16471	NR_001582	NR_001582	Mm.87073
A_51_P184681	Olfr675	1.62383	NM_001011848	NM_001011848	Mm.377358
A_51_P184728	Cnksr3	1.09361	NM_172546	NM_172546	Mm.37984
A_51_P184796	Zfp101	0.73403	NM_009542	NM_009542	Mm.4417
A_51_P184806	Elmod2	1.33669	NM_178736	NM_178736	Mm.38762
A_51_P184849	Pfkfb2	0.812305	NM_001162415	NM_001162415	Mm.249861
A_51_P184910	Phpt1	1.12598	NM_029293	NM_029293	Mm.458079
A_51_P184949	F12	4.88122	NM_021489	NM_021489	Mm.42224
A_51_P184969	Rilpl1	0.603756	NM_021430	NM_021430	Mm.41180
A_51_P184991	Wdr64	1.37099	NM_029453	NM_029453	Mm.50361
A_51_P185108	Dpy30	0.904104	NM_024428	NM_024428	Mm.28536
A_51_P185112	Tsga13	2.57631	NM_054073	NM_054073	Mm.207048
A_51_P185135	Gpr108	1.4425	NM_030084	NM_030084	Mm.28468
A_51_P185175	Fkbp4	0.949781	NM_010219	NM_010219	Mm.12758
A_51_P185247	Gdf10	1.71206	NM_145741	NM_145741	Mm.432071
A_51_P185259	Gnb5	0.812468	NM_010313	NM_010313	Mm.17604
A_51_P185292	4930581F22Rik	2.04236	NR_029475	NR_029475	Mm.391688
A_51_P185509	Mapre1	0.645945	NM_007896	NM_007896	Mm.143877
A_51_P185524	Zfp935	0.88524	NM_178875	NM_178875	Mm.442497
A_51_P185584	Ankdd1b	1.73505	NM_001042714	NM_001042714	Mm.470057
A_51_P185593	Synm	0.561581	NM_201639	NM_201639	Mm.60526
A_51_P185627	Gpc2	1.39847	NM_172412	NM_172412	Mm.77066
A_51_P185660	Ccl9	4.6202	NM_011338	NM_011338	Mm.416125
A_51_P185693	Slc2a2	0.686292	NM_031197	NM_031197	Mm.18443
A_51_P185713	Ptdss2	1.40012	NM_013782	NM_013782	Mm.293591
A_51_P185757	Casz1	0.488762	NM_001159344	NM_001159344	Mm.233879
A_51_P185763	Slc46a2	0.688204	NM_021053	NM_021053	Mm.284433
A_51_P185846	Dnal4	1.06558	NM_017470	NM_017470	Mm.288159
A_51_P185869	Hbq1a	0.05539	NM_175000	NM_175000	Mm.338482
A_51_P185906	Abi3	1.00536	NM_025659	NM_025659	Mm.485545
A_51_P185939	Gper1	0.863694	NM_029771	NM_029771	Mm.389706
A_51_P186053	Rrp15	0.767044	NM_026041	NM_026041	Mm.289841
A_51_P186232	Pof1b	0.29832	NM_181579	NM_181579	Mm.34964
A_51_P186476	Slc11a1	3.89213	NM_013612	NM_013612	Mm.2913
A_51_P186487		0.81169	ENSMUST00000124934	AK049181	Mm.387308
A_51_P186547	Pah	1.73505	NM_008777	NM_008777	Mm.263539
A_51_P186574	Theg	0.639219	NM_011583	NM_011583	Mm.89197
A_51_P186798		2.09386	AK076764	AK076764
A_51_P186856	Krt5	0.029396	NM_027011	NM_027011	Mm.451847
A_51_P186899	Egln1	0.692827	NM_053207	NM_053207	Mm.140619
A_51_P186956	Adam2	1.73505	NM_009618	NM_009618	Mm.422850
A_51_P187018	Magohb	0.908042	NM_025564	NM_025564	Mm.46623
A_51_P187082	G6pdx	0.820285	NM_008062	NM_008062	Mm.27210
A_51_P187171	Smim12	1.05929	NM_030252	NM_030252	Mm.139607
A_51_P187242	Hrh2	1.61184	NM_008286	NM_008286	Mm.57243
A_51_P187262	Mmp25	8.25416	NM_001033339	NM_001033339	Mm.235343
A_51_P187352	Kcnma1	1.73505	NM_010610	NM_010610	Mm.343607
A_51_P187461	Rel	1.46005	NM_009044	NM_009044	Mm.4869
A_51_P187491	Epgn	2.84716	NM_053087	NM_053087	Mm.197319
A_51_P187602	Serpinb5	0.34633	NM_009257	NM_009257	Mm.268618
A_51_P187625	Cabp2	0.557867	NM_013878	NM_013878	Mm.46268
A_51_P187665	Rmi1	0.863765	NM_028904	NM_028904	Mm.85289
A_51_P187679	Slc9b1	1.01497	NM_028946	NM_028946	Mm.85000
A_51_P187716	Zc3h11a	1.15378	NM_001276767	NM_001276767	Mm.245357
A_51_P187750	Neurl3	3.21638	NM_153408	NM_153408	Mm.389110
A_51_P187814	4933436I01Rik	0.48437	NM_025763	NM_025763	Mm.79193
A_51_P187832	Olfr460	0.781153	NM_146383	NM_146383	Mm.377469
A_51_P187842	Eif4e3	0.638475	NM_025829	NM_025829	Mm.32889
A_51_P187901	Nop56	0.612615	NM_024193	NM_024193	Mm.29363
A_51_P187954	Tmem132d	0.335729	NM_172885	NM_172885	Mm.447698
A_51_P188033	4930549C01Rik	3.87369	NM_026300	NM_026300	Mm.158168
A_51_P188073	Dnajb11	1.21965	NM_001190804	NM_001190804	Mm.37516
A_51_P188085	Rabgap1	0.846251	NM_001033960	NM_001033960	Mm.383192
A_51_P188126	Gca	1.03055	NM_145523	NM_145523	Mm.219877
A_51_P188271	Cd248	1.78219	NM_054042	NM_054042	Mm.29597
A_51_P188281	Myf5	1.73505	NM_008656	NM_008656	Mm.4984
A_51_P188574	Tnfaip8l3	1.30766	NM_001033535	NM_001033535	Mm.325589
A_51_P188772	Arhgef28	0.638871	NM_012026	NM_012026	Mm.252718
A_51_P188795	Akr7a5	1.55217	NM_025337	NM_025337	Mm.482154
A_51_P188981		1.73505	AK042566	AK042566	Mm.407882
A_51_P189051	Ppp1r27	0.936356	NM_026814	NM_026814	Mm.46477
A_51_P189082	Akr1c6	0.990449	NM_030611	NM_030611	Mm.196666
A_51_P189208	4933417G07Rik	0.590711	NR_033592	NR_033592	Mm.195603
A_51_P189241	Jazf1	1.45996	NM_173406	NM_173406	Mm.386865
A_51_P189269	Mbnl2	0.492545	NM_175341	NM_175341	Mm.238266
A_51_P189272	Tmcc3	0.603789	NM_172051	NM_172051	Mm.23047
A_51_P189361	Osgin1	0.545663	NM_027950	NM_027950	Mm.272357
A_51_P189442	Adh4	1.73505	NM_011996	NM_011996	Mm.158750
A_51_P189722	Cabin1	1.12377	NM_172549	NM_172549	Mm.257404
A_51_P189733	2810007J24Rik	0.495741	NM_175250	NM_175250	Mm.290727
A_51_P189746	Pim3	0.27902	NM_145478	NM_145478	Mm.400129
A_51_P189814	Cldn5	0.587293	NM_013805	NM_013805	Mm.22768
A_51_P189899	Olfr1134	0.840985	NM_147030	NM_147030	Mm.223415
A_51_P189905	Dad1	1.50249	NM_001113358	NM_001113358	Mm.319038
A_51_P189916	Nol12	1.24769	NM_133800	NM_133800	Mm.157216
A_51_P189943	Dscam	27.9197	NM_031174	NM_031174	Mm.328737
A_51_P189959	Oxsr1	0.725935	NM_133985	NM_133985	Mm.293565
A_51_P189985	Ppan	1.33018	NM_145610	NM_145610	Mm.2930
A_51_P190111	Mcm5	1.54417	NM_008566	NM_008566	Mm.5048
A_51_P190254		0.808968	ENSMUST00000019268	AK129084	Mm.41557
A_51_P190437	Ccdc181	1.94583	NM_029115	NM_029115	Mm.167258
A_51_P190753	Abca14	1.41689	NM_026458	NM_026458	Mm.158178
A_51_P190765	Rtca	0.474024	NM_025517	NM_025517	Mm.251228
A_51_P190805	Ap1m1	1.04716	NM_007456	NM_007456	Mm.290086
A_51_P190845	Atp6v1b2	0.825564	NM_007509	NM_007509	Mm.249096
A_51_P190886	Ankrd13a	0.781051	NM_026718	NM_026718	Mm.275554
A_51_P190961	Gzmf	1.73505	NM_010374	NM_010374	Mm.457976
A_51_P190979	Olfr1166	1.73505	NM_146650	NM_146650	Mm.451640
A_51_P191100	Rsph14	1.59383	NM_001163533	NM_001163533	Mm.414817
A_51_P191354		1.00407	ENSMUST00000056822	AK014558	Mm.49245
A_51_P191463	H2-M2	1.15882	XM_006525458	XM_006525458	Mm.329041
A_51_P191469	Rnf31	1.14222	NM_194346	NM_194346	Mm.23748
A_51_P191520	Stard10	0.729906	NM_019990	NM_019990	Mm.28896
A_51_P191586	Arpc1a	0.849226	NM_019767	NM_019767	Mm.371610
A_51_P191611	Cat	0.593175	NM_009804	NM_009804	Mm.4215
A_51_P191649	Ndc80	2.23287	NM_023294	NM_023294	Mm.225956
A_51_P191669	Chgb	0.804095	NM_007694	NM_007694	Mm.255241
A_51_P191726	Efcab6	1.59331	NM_029946	NM_029946	Mm.196288
A_51_P191782	Olfml3	1.57578	NM_133859	NM_133859	Mm.211535
A_51_P191893	2410022M11Rik	0.844094	XR_141234	XR_141234	Mm.297636
A_51_P191909	Rem2	0.632359	NM_080726	NM_080726	Mm.274727
A_51_P192089	Pinx1	0.766833	NM_028228	NM_028228	Mm.379214
A_51_P192130	Stk10	1.5055	NM_009288	NM_009288	Mm.8235
A_51_P192139	Zfp74	1.70841	AK049278	AK049278	Mm.371648
A_51_P192149	Slc9a6	0.80018	NM_172780	NM_172780	Mm.17815
A_51_P192162	Diap2	0.547397	NM_172493	NM_172493	Mm.10763
A_51_P192203	Olfr591	3.56175	NM_001011847	NM_001011847	Mm.377357
A_51_P192344	Ash2l	1.2017	NM_011791	NM_011791	Mm.27706
A_51_P192589	Pno1	0.725616	NM_025443	NM_025443	Mm.27831
A_51_P192751	Mrpl14	0.920915	NM_026732	NM_026732	Mm.379158
A_51_P192800	Grn	1.67048	NM_008175	NM_008175	Mm.1568
A_51_P192847	Ghdc	0.773298	NM_031871	NM_031871	Mm.37308
A_51_P192860	Hint1	1.25657	NM_008248	NM_008248	Mm.425
A_51_P192924	Mgat4e	1.76449	NM_001291015	NM_001291015	Mm.459583
A_51_P192964	Clec12b	0.203186	NM_001204223	NM_001204223	Mm.79402
A_51_P193000	Bbs4	0.907138	NM_175325	NM_175325	Mm.200714
A_51_P193146	Ms4a6c	3.53854	NM_028595	NM_028595	Mm.440755
A_51_P193173	Slc25a25	1.29306	NM_146118	NM_146118	Mm.37395
A_51_P193185	Mb	0.41951	NM_013593	NM_013593	Mm.404074
A_51_P193189		1.35652	ENSMUST00000145224	BC027076
A_51_P193230	Jakmip3	1.73505	NM_028708	NM_028708	Mm.389979
A_51_P193296	Iqcf1	0.85665	NM_028843	NM_028843	Mm.116682
A_51_P193302	Mrps7	0.784264	NM_025305	NM_025305	Mm.193040
A_51_P193336	Nucb2	0.699417	NM_001130479	NM_001130479	Mm.9901
A_51_P193446	Prpf40a	2.03732	NM_018785	NM_018785	Mm.257474
A_51_P193490	Fbxo21	1.0603	NM_145564	NM_145564	Mm.21912
A_51_P193563	Cdk7	0.392906	NM_009874	NM_009874	Mm.259718
A_51_P193686	1700012B09Rik	2.43091	NM_029306	NM_029306	Mm.440453
A_51_P193716	Supv3l1	0.641007	NM_181423	NM_181423	Mm.235898
A_51_P193794	Lrp1	1.46138	NM_008512	NM_008512	Mm.271854
A_51_P193813	Fga	0.751277	NM_010196	NM_010196	Mm.88793
A_51_P193863	Gtf3c4	1.77436	NM_172977	NM_172977	Mm.26043
A_51_P194004	Glyctk	1.53198	NM_174846	NM_174846	Mm.335420
A_51_P194230	Zic1	2.87573	NM_009573	NM_009573	Mm.335350
A_51_P194249	Stmn4	2.48745	NM_019675	NM_019675	Mm.35474
A_51_P194273	Sgcg	0.529872	NM_011892	NM_011892	Mm.72173
A_51_P194293	Pate4	1.73505	NM_020264	NM_020264	Mm.390143
A_51_P194306	Lrrc1	0.832281	NM_172528	NM_172528	Mm.28534
A_51_P194319	1700010B08Rik	1.73505	NM_029308	NM_029308	Mm.308031
A_51_P194377	Pcbp4	1.70445	NM_021567	NM_021567	Mm.286394
A_51_P194479	1110059G10Rik	0.826641	NM_025419	NM_025419	Mm.268307
A_51_P194498	Wfdc1	0.500261	NM_023395	NM_023395	Mm.87599
A_51_P194503	Olfr433	5.02309	NM_146717	NM_146717	Mm.223146
A_51_P194525	Alx3	0.726126	NM_007441	NM_007441	Mm.10112
A_51_P194609	Prss34	0.936385	NM_178372	NM_178372	Mm.127166
A_51_P194628	Tango6	0.73035	NM_173037	NM_173037	Mm.87151
A_51_P194658	Gk2	1.73505	NM_010294	NM_010294	Mm.61206
A_51_P194681	Pcid2	0.850415	NM_178708	NM_178708	Mm.103427
A_51_P194853	Sec14l4	0.651386	NM_146013	NM_146013	Mm.337476
A_51_P195034	Esco2	1.81626	NM_028039	NM_028039	Mm.249280
A_51_P195100	Vps4b	0.670684	NM_009190	NM_009190	Mm.18705
A_51_P195153	Gtse1	3.22377	NM_013882	NM_013882	Mm.20858
A_51_P195203	Arl13a	1.73505	NM_028947	NM_028947	Mm.159203
A_51_P195215	Fam149a	1.24776	NM_153535	NM_153535	Mm.51259
A_51_P195240	Gpatch11	1.2492	NM_181649	NM_181649	Mm.220253
A_51_P195374	Baiap2l1	0.387572	NM_025833	NM_025833	Mm.18814
A_51_P195483	Ube2q2	1.03294	NM_180600	NM_180600	Mm.207894
A_51_P195506	Csf1	0.966435	NM_007778	NM_007778	Mm.795
A_51_P195567	1700017D01Rik	1.73505	NM_027058	NM_027058	Mm.391200
A_51_P195573	Dnmt1	1.45574	NM_010066	NM_010066	Mm.128580
A_51_P195598	Olfr259	0.336897	NM_146770	NM_146770	Mm.434166
A_51_P195635	Olfr1079	1.73505	NM_146407	NM_146407	Mm.271333
A_51_P195775	Mmp16	2.00531	NM_019724	NM_019724	Mm.187315
A_51_P195825	Tsnaxip1	2.16186	NM_024445	NM_024445	Mm.386810
A_51_P195875	Notch4	0.346016	NM_010929	NM_010929	Mm.173813
A_51_P195958	Phlda1	1.53641	NM_009344	NM_009344	Mm.3117
A_51_P196127	Papss1	0.918764	NM_011863	NM_011863	Mm.244912
A_51_P196158	Btd	0.952101	NM_025295	NM_025295	Mm.282679
A_51_P196207	Capsl	0.891134	NM_029341	NM_029341	Mm.82143
A_51_P196395	1110004E09Rik	1.14418	NM_026502	NM_026502	Mm.45374
A_51_P196444	Foxc2	1.78409	NM_013519	NM_013519	Mm.14092
A_51_P196509	Plekhj1	1.2512	NM_023900	NM_023900	Mm.41479
A_51_P196526	Bscl2	1.04923	NM_008144	NM_008144	Mm.345134
A_51_P196590	Hadh	1.69728	NM_008212	NM_008212	Mm.260164
A_51_P196629	Fam102b	0.769513	NM_001163567	NM_001163567	Mm.69013
A_51_P196673	Khdc1b	1.68644	NM_001113187	NM_001113187	Mm.326336
A_51_P196695	Il7r	1.94176	NM_008372	NM_008372	Mm.389
A_51_P196718	Adcy1	0.730222	NM_009622	NM_009622	Mm.259733
A_51_P196726	Itih2	0.664795	NM_010582	NM_010582	Mm.182043
A_51_P196844	Osbpl3	1.7528	NM_027881	NM_027881	Mm.44153
A_51_P196862	Amdhd1	1.55779	NM_027908	NM_027908	Mm.244518
A_51_P196895	Ist1	1.08887	NM_028018	NM_028018	Mm.290036
A_51_P196925	Cx3cl1	0.93054	NM_009142	NM_009142	Mm.103711
A_51_P196972	Slc4a1	0.0756784	NM_011403	NM_011403	Mm.7248
A_51_P196973	Chaf1a	2.43322	NM_013733	NM_013733	Mm.391010
A_51_P197064	Tktl2	1.73505	NM_028927	NM_028927	Mm.483407
A_51_P197116	Rnase2b	7.52194	NM_019398	NM_019398	Mm.377125
A_51_P197137	Olfr370	1.73505	NM_146270	NM_146270	Mm.377401
A_51_P197175	Pigk	0.986116	NM_178016	NM_178016	Mm.331447
A_51_P197259	Cct7	0.993846	NM_007638	NM_007638	Mm.289900
A_51_P197274	Olfr393	1.73505	NM_147008	NM_147008	Mm.451672
A_51_P197321	Clta	1.08895	NM_016760	NM_016760	Mm.298875
A_51_P197378	Atg12	0.96268	NM_026217	NM_026217	Mm.9852
A_51_P197680	5730407I07Rik	0.659194	AK017515	AK017515
A_51_P197883	Exo5	1.51666	NM_028457	NM_028457	Mm.151436
A_51_P197948	Iws1	0.815495	NM_173441	NM_173441	Mm.66853
A_51_P198053	Eppin	0.10985	NM_029325	NM_029325	Mm.159533
A_51_P198076	Mien1	1.09126	NM_025559	NM_025559	Mm.259614
A_51_P198137	Ubxn8	0.557728	NM_178648	NM_178648	Mm.29301
A_51_P198292	Mrps2	0.728809	NM_080452	NM_080452	Mm.294951
A_51_P198335	Gabra6	0.589283	NM_008068	NM_008068	Mm.4915
A_51_P198387	Uckl1	1.26083	NM_026765	NM_026765	Mm.232400
A_51_P198411	Grb2	1.7211	NM_008163	NM_008163	Mm.439649
A_51_P198434	H2-K1	2.06194	NM_001001892	NM_001001892	Mm.422886
A_51_P198453	Obox6	0.0992083	XM_011250581	XM_011250581
A_51_P198645	Parvb	0.458349	NM_133167	NM_133167	Mm.323892
A_51_P198664	Mrgpra4	1.73505	NM_153524	NM_153524	Mm.207065
A_51_P198675	Ttc36	1.53665	NM_138951	NM_138951	Mm.325487
A_51_P198694	Gckr	3.57435	NM_144909	NM_144909	Mm.100043
A_51_P198775	BC055324	3.14853	NM_201364	NM_201364	Mm.28152
A_51_P198835	Dnajb9	0.481908	NM_013760	NM_013760	Mm.27432
A_51_P199008	Zfp108	1.18268	NM_018791	NM_018791	Mm.468052
A_51_P199098	Tmem107	1.19971	NM_025838	NM_025838	Mm.33964
A_51_P199104	Casq1	0.207084	NM_009813	NM_009813	Mm.12829
A_51_P199135	Cd83	5.68419	NM_009856	NM_009856	Mm.57175
A_51_P199168	Cidea	1.19487	NM_007702	NM_007702	Mm.449
A_51_P199339	Tet3	1.38466	NM_183138	NM_183138	Mm.479194
A_51_P199352	Mrln	2.07349	NM_001304739	NM_001304739	Mm.64672
A_51_P199382	Elmo2	1.17764	NM_207706	NM_207706	Mm.35064
A_51_P199567	Med26	0.796696	NM_027485	NM_027485	Mm.235885
A_51_P199608	Ttll1	1.10419	NM_178869	NM_178869	Mm.235007
A_51_P199624	Sfswap	1.32919	NM_172276	NM_172276	Mm.288714
A_51_P199756		1.73505	ENSMUST00000082269	AK014062	Mm.416910
A_51_P199778	9330171B17Rik	2.01202	AK034273	AK034273	Mm.101633
A_51_P199866	Pin1	0.775065	NM_023371	NM_023371	Mm.7906
A_51_P199899	Fto	0.739397	NM_011936	NM_011936	Mm.4375
A_51_P200083	Grina	1.10662	NM_023168	NM_023168	Mm.41665
A_51_P200144	Pak1ip1	0.891557	NM_026550	NM_026550	Mm.24789
A_51_P200203	Neurod4	1.73505	NM_007501	NM_007501	Mm.10695
A_51_P200249	Olfr945	0.661301	NM_146506	NM_146506	Mm.377538
A_51_P200477	Hspa4	0.855101	NM_008300	NM_008300	Mm.239865
A_51_P200494	Klk1b1	1.73505	NM_010645	NM_010645	Mm.447819
A_51_P200517	Rasgef1a	0.493091	NM_027526	NM_027526	Mm.87660
A_51_P200544	Tnip3	3.44646	NM_001001495	NM_001001495	Mm.117558
A_51_P200561	4930506M07Rik	2.37354	NM_175172	NM_175172	Mm.37338
A_51_P200599	1700008I05Rik	1.73505	NM_027952	NM_027952	Mm.371643
A_51_P200610	Zbtb12	2.24184	NM_198886	NM_198886	Mm.161119
A_51_P200667	Clmn	1.16589	NM_053155	NM_053155	Mm.244078
A_51_P200757		2.08287	ENSMUST00000111790	AK052690	Mm.265615
A_51_P200776	Grsf1	0.731061	NM_178700	NM_178700	Mm.332474
A_51_P200930	4931417E11Rik	1.73505	NM_025737	NM_025737	Mm.440760
A_51_P201137	Lbr	0.726473	NM_133815	NM_133815	Mm.4538
A_51_P201174	Lipf	0.45187	NM_026334	NM_026334	Mm.329816
A_51_P201308	Moxd2	1.73505	NM_139296	NM_139296	Mm.207087
A_51_P201338	Mtss1	1.40294	NM_144800	NM_144800	Mm.215481
A_51_P201400	Olfr912	1.73505	NM_146810	NM_146810	Mm.223233
A_51_P201468	Nrf1	1.71271	NM_010938	NM_010938	Mm.259258
A_51_P201480	Stat3	1.32329	NM_213659	NM_213659	Mm.249934
A_51_P201490	Olfr242	1.73505	NM_010974	NM_010974	Mm.246532
A_51_P201581	Rln3	1.2471	NM_173184	NM_173184	Mm.261583
A_51_P201661	Xrcc5	1.19181	NM_009533	NM_009533	Mm.246952
A_51_P201680	4930522N08Rik	0.883889	AK015871	AK015871	Mm.399281
A_51_P201721	Crtap	1.21325	NM_019922	NM_019922	Mm.20904
A_51_P201751	Olfr870	0.618383	NM_146904	NM_146904	Mm.377130
A_51_P201773	Tubgcp3	0.830301	NM_198031	NM_198031	Mm.246402
A_51_P201785	Morn5	2.53999	NM_029309	NM_029309	Mm.276332
A_51_P201873	Gpr88	2.94641	NM_022427	NM_022427	Mm.40025
A_51_P201884	Dsp	0.965726	NM_023842	NM_023842	Mm.355327
A_51_P201904	Ndufb5	0.89152	NM_025316	NM_025316	Mm.28058
A_51_P201945	Cfap97	0.622162	NM_025747	NM_025747	Mm.133623
A_51_P201971	Setd8	1.04341	NM_030241	NM_030241	Mm.137966
A_51_P201982	Angpt2	1.03526	NM_007426	NM_007426	Mm.439874
A_51_P202014	Taf12	1.03298	NM_025579	NM_025579	Mm.331926
A_51_P202033	Wls	0.946307	NM_026582	NM_026582	Mm.6766
A_51_P202050	Dtx1	2.55728	NM_008052	NM_008052	Mm.1645
A_51_P202074	Ncapd2	1.92255	NM_146171	NM_146171	Mm.257590
A_51_P202101	1700104B16Rik	1.69388	XR_404833	XR_404833	Mm.160107
A_51_P202162	Tom1l2	1.14571	NM_001039093	NM_001039093	Mm.218875
A_51_P202244	Ydjc	1.73505	AK032396	AK032396	Mm.101656
A_51_P202331	Bpifa1	0.0660057	NM_011126	NM_011126	Mm.268852
A_51_P202340	Pou5f1	1.73505	NM_013633	NM_013633	Mm.17031
A_51_P202430	Pdap1	1.27271	NM_001033313	NM_001033313	Mm.188851
A_51_P202498	Sar1a	0.999953	NM_009120	NM_009120	Mm.391794
A_51_P202596	Sh3tc2	0.418833	NM_172628	NM_172628	Mm.262320
A_51_P202623	Mterf2	0.820323	NM_028832	NM_028832	Mm.255401
A_51_P202633	Ebi3	5.24817	NM_015766	NM_015766	Mm.256798
A_51_P202745	Zc3h13	1.77557	NM_026083	NM_026083	Mm.74704
A_51_P202801	Abcb9	1.65166	NM_019875	NM_019875	Mm.254839
A_51_P202920	Wbscr17	1.73505	NM_145218	NM_145218	Mm.299204
A_51_P202964	Csnk2a2	0.951846	NM_009974	NM_009974	Mm.440348
A_51_P202971	Cecr6	0.271111	NM_033567	NM_033567	Mm.23088
A_51_P203182	Apobr	1.99471	NM_138310	NM_138310	Mm.170665
A_51_P203192	Mbd4	1.59143	NM_010774	NM_010774	Mm.259308
A_51_P203277	Vmn1r66	1.61316	NM_134230	NM_134230	Mm.222637
A_51_P203306	Vmn1r216	0.959612	NM_134245	NM_134245	Mm.377229
A_51_P203340		3.46797	ENSMUST00000073309	XM_006519760	Mm.490943
A_51_P203382	Olfr1053	1.73505	NM_001177857	NM_001177857	Mm.469867
A_51_P203474	Tsg101	0.525301	NM_021884	NM_021884	Mm.241334
A_51_P203501	Vars	1.26984	NM_011690	NM_011690	Mm.28420
A_51_P203653	Atp8b5	0.928288	NM_177195	NM_177195	Mm.74465
A_51_P203675	Trem3	0.810003	NM_021407	NM_021407	Mm.302438
A_51_P203710	Taf8	0.786525	NM_022015	NM_022015	Mm.275901
A_51_P203827	Adrb1	0.46262	NM_007419	NM_007419	Mm.46797
A_51_P203844	Cdrt4	1.10991	NM_025496	NM_025496	Mm.46166
A_51_P203878	Dynll2	1.40309	NM_026556	NM_026556	Mm.246436
A_51_P203955	Gbp2	1.10706	NM_010260	NM_010260	Mm.24038
A_51_P204053	Hba-x	1.57412	NM_010405	NM_010405	Mm.141758
A_51_P204080	Hk2	0.890056	NM_013820	NM_013820	Mm.255848
A_51_P204103	Olfr1442	0.779929	NM_146697	NM_146697	Mm.223127
A_51_P204131	Ccdc178	1.73505	NM_027616	NM_027616	Mm.235716
A_51_P204247	C8a	1.25296	NM_146148	NM_146148	Mm.197638
A_51_P204252	Efhb	1.61838	NM_172497	NM_172497	Mm.60887
A_51_P204350	Krt33a	3.11599	NM_027983	NM_027983	Mm.440318
A_51_P204387	Tmem63c	1.2134	NM_172583	NM_172583	Mm.110032
A_51_P204402	Shcbp1	4.89014	NM_011369	NM_011369	Mm.37801
A_51_P204442	Phf19	1.58714	NM_028716	NM_028716	Mm.65691
A_51_P204646	Thg1l	1.73666	NM_001080969	NM_001080969	Mm.269083
A_51_P204702	Olfr493	1.73505	NM_146310	NM_146310	Mm.377427
A_51_P204715		0.425245	AK079669	AK079669	Mm.441279
A_51_P204740	Cd34	2.12428	NM_133654	NM_133654	Mm.29798
A_51_P204845	Celf1	0.996717	NM_001244891	NM_001244891	Mm.29495
A_51_P204898	Smim23	0.643743	NM_027050	NM_027050	Mm.65488
A_51_P204913	Bag2	0.689677	NM_145392	NM_145392	Mm.247037
A_51_P204924	Mroh4	0.203607	NM_001177437	NM_001177437	Mm.263708
A_51_P205028	Fgf3	1.73505	NM_008007	NM_008007	Mm.4947
A_51_P205099	Dazap1	1.35258	NM_133188	NM_133188	Mm.148693
A_51_P205106	Mlf1	1.22787	NM_010801	NM_010801	Mm.10414
A_51_P205215	Klhl30	1.71645	NM_027551	NM_027551	Mm.68617
A_51_P205278	Tmem161b	1.28607	NM_175187	NM_175187	Mm.295063
A_51_P205326	Fam198a	3.16878	NM_177743	NM_177743	Mm.71062
A_51_P205334	Tnfrsf8	1.73505	NM_009401	NM_009401	Mm.12810
A_51_P205385	Uox	3.03405	NM_009474	NM_009474	Mm.10865
A_51_P205390	1700040L02Rik	1.53996	NM_028491	NM_028491	Mm.141830
A_51_P205481	Mtmr6	0.864154	NM_144843	NM_144843	Mm.247007
A_51_P205524	Otor	0.992545	NM_020595	NM_020595	Mm.157751
A_51_P205545	Creld1	0.917289	NM_133930	NM_133930	Mm.41593
A_51_P205740	Ube3b	1.02257	NM_054093	NM_054093	Mm.28792
A_51_P205779	Cd5l	2.37327	NM_009690	NM_009690	Mm.6676
A_51_P205820	Klf11	0.399928	NM_178357	NM_178357	Mm.9616
A_51_P205850	Olfr1450	1.73505	NM_146371	NM_146371	Mm.377460
A_51_P205968	Snx15	1.23933	NM_026912	NM_026912	Mm.329629
A_51_P206134	Akna	2.23869	NM_001045514	NM_001045514	Mm.387725
A_51_P206165	9130230L23Rik	1.85468	NR_027961	NR_027961	Mm.436542
A_51_P206197	Gtf2a1l	1.4179	NM_023630	NM_023630	Mm.61330
A_51_P206225	Uroc1	1.09603	NM_144940	NM_144940	Mm.335669
A_51_P206235	Slc39a5	1.37369	NM_028051	NM_028051	Mm.22983
A_51_P206251	Ahcyl1	0.529177	NM_145542	NM_145542	Mm.220328
A_51_P206268	Seh1l	0.637931	NM_001039088	NM_001039088	Mm.307315
A_51_P206346	Reep3	1.02519	NM_178606	NM_178606	Mm.41272
A_51_P206405	Ptprz1	1.35385	NM_001081306	NM_001081306	Mm.41639
A_51_P206445	Zfp773	1.06204	NM_029584	NM_029584	Mm.159732
A_51_P206475	Lce1i	0.792184	NM_029667	NM_029667	Mm.291782
A_51_P206489	Fezf2	1.73505	NM_080433	NM_080433	Mm.34644
A_51_P206585	Runx1	1.18195	NM_009821	NM_009821	Mm.4081
A_51_P206655	Lsm1	0.852068	NM_026032	NM_026032	Mm.30198
A_51_P206824	Hfe2	0.51613	NM_027126	NM_027126	Mm.171314
A_51_P206856		1.30303	ENSMUST00000143594	XM_011243563
A_51_P206965	Sypl2	1.73505	NM_008596	NM_008596	Mm.316885
A_51_P206971	Mnat1	0.619594	NM_008612	NM_008612	Mm.246750
A_51_P207028	Vmn1r227	0.163904	NM_134195	NM_134195	Mm.377187
A_51_P207153	1110008P14Rik	1.22335	NM_198001	NM_198001	Mm.27608
A_51_P207324	Grk1	1.45179	NM_011881	NM_011881	Mm.257501
A_51_P207330	Tgm6	1.2304	NM_177726	NM_177726	Mm.83437
A_51_P207380	Lkaaear1	0.177237	NM_199023	NM_199023	Mm.212749
A_51_P207403	Pwp1	0.650026	NM_133993	NM_133993	Mm.18834
A_51_P207412	Ankrd32	1.23674	NM_134071	NM_134071	Mm.209730
A_51_P207591	Anxa8	0.979202	NM_013473	NM_013473	Mm.3267
A_51_P207622	Fmod	4.52522	NM_021355	NM_021355	Mm.287146
A_51_P207706	Fam180a	0.593669	NM_173375	NM_173375	Mm.257766
A_51_P207751	Guca1a	2.25519	NM_008189	NM_008189	Mm.16224
A_51_P207801		1.73505	ENSMUST00000097955	AK046646	Mm.151962
A_51_P207892	Pla2g5	1.34034	NM_011110	NM_011110	Mm.486532
A_51_P207940	Tmem117	1.11375	NM_178789	NM_178789	Mm.74873
A_51_P207988	Ptger4	2.46735	NM_008965	NM_008965	Mm.18509
A_51_P208020	Ulk3	1.17865	NM_027895	NM_027895	Mm.155877
A_51_P208031	Cnot6l	0.790758	NM_178854	NM_178854	Mm.28374
A_51_P208121	Klhl25	1.53907	NM_182782	NM_182782	Mm.206223
A_51_P208145	Pmel	1.01458	NM_021882	NM_021882	Mm.16756
A_51_P208152	3930402G23Rik	0.957122	NR_030715	NR_030715	Mm.358758
A_51_P208160	Slc7a13	1.73505	NM_028746	NM_028746	Mm.173833
A_51_P208240	Tnfsf14	4.06435	NM_019418	NM_019418	Mm.483369
A_51_P208263		0.738097	ENSMUST00000121100
A_51_P208340	Olfr113	0.299829	NM_146289	NM_146289	Mm.377415
A_51_P208361	Ak3	0.998544	NM_021299	NM_021299	Mm.196067
A_51_P208377	Trappc5	1.03348	NM_025701	NM_025701	Mm.29090
A_51_P208410	Ppp1r12c	0.800827	NM_029834	NM_029834	Mm.360391
A_51_P208435	Ston1	0.38854	NM_029858	NM_029858	Mm.482203
A_51_P208555	Decr1	0.480374	NM_026172	NM_026172	Mm.393293
A_51_P208580	Gltscr2	0.562371	NM_133831	NM_133831	Mm.277634
A_51_P208603	Dio2	1.5371	NM_010050	NM_010050	Mm.21389
A_51_P208680	Chtf18	2.23114	NM_145409	NM_145409	Mm.102540
A_51_P208697	Ttl	1.68436	NM_027192	NM_027192	Mm.33909
A_51_P208722	Gm7544	0.29669	AK160242	AK160242	Mm.351128
A_51_P208769	Metrn	2.6662	NM_133719	NM_133719	Mm.41925
A_51_P208801	Ndufab1	1.44421	NM_028177	NM_028177	Mm.347976
A_51_P208870	Zdhhc24	1.2846	NM_027476	NM_027476	Mm.36885
A_51_P208919	Acbd6	0.827663	NM_028250	NM_028250	Mm.288249
A_51_P208922	Stc2	0.312429	NM_011491	NM_011491	Mm.32506
A_51_P208931	N4bp3	0.803542	NM_145974	NM_145974	Mm.41760
A_51_P208987	Pgm3	1.01561	NM_028352	NM_028352	Mm.390201
A_51_P209122	Agr2	2.22567	NM_011783	NM_011783	Mm.7244
A_51_P209150	Pcdh10	2.64554	NM_001098172	NM_001098172	Mm.242644
A_51_P209183	Cxcl14	0.981944	NM_019568	NM_019568	Mm.30211
A_51_P209200		1.46266	NP213826
A_51_P209280	Rab31	1.10317	NM_133685	NM_133685	Mm.29274
A_51_P209302	Polr1e	0.769233	NM_022811	NM_022811	Mm.282932
A_51_P209319	Slc35b1	1.27295	NM_016752	NM_016752	Mm.4593
A_51_P209327	Apln	1.01472	NM_013912	NM_013912	Mm.29262
A_51_P209372	Msmo1	0.824396	NM_025436	NM_025436	Mm.30119
A_51_P209413	Akap3	1.73505	NM_009650	NM_009650	Mm.87748
A_51_P209518	Galnt1	1.35447	NM_013814	NM_013814	Mm.30249
A_51_P209527	Bcl10	0.826637	NM_009740	NM_009740	Mm.239141
A_51_P209602	Olfr1204	1.73505	NM_146463	NM_146463	Mm.377509
A_51_P209736	Atoh8	0.793693	NM_153778	NM_153778	Mm.87449
A_51_P209782	Cyp2c44	0.41027	NM_001001446	NM_001001446	Mm.329866
A_51_P209807	Ccnyl1	0.844564	NM_001097644	NM_001097644	Mm.39706
A_51_P209818	Prtn3	1.04993	NM_011178	NM_011178	Mm.2364
A_51_P209836	Ccdc79	1.43593	NM_180958	NM_180958	Mm.249775
A_51_P209930	Rtn2	0.764224	NM_013648	NM_013648	Mm.24142
A_51_P210021	Ttc21a	1.86204	NM_028735	NM_028735	Mm.189573
A_51_P210031	Smr2	1.73505	NM_001252679	NM_001252679	Mm.1397
A_51_P210082	Ercc4	1.27691	NM_015769	NM_015769	Mm.287837
A_51_P210143	Syne2	0.933084	NM_001005510	NM_001005510	Mm.26652
A_51_P210286	Cacng1	1.81689	NM_007582	NM_007582	Mm.57093
A_51_P210340	2610306M01Rik	0.964751	NR_028298	NR_028298	Mm.392029
A_51_P210350	Slc17a8	0.903664	NM_182959	NM_182959	Mm.233921
A_51_P210395	Glrx	0.969657	NM_053108	NM_053108	Mm.25844
A_51_P210403	Ppp1r2-ps9	0.808933	NR_033171	NR_033171	Mm.50369
A_51_P210410	Hdx	1.10068	NM_001080549	NM_001080549	Mm.246623
A_51_P210474	Mrpl18	0.941611	NM_026310	NM_026310	Mm.290166
A_51_P210560	Pptc7	1.02905	NM_177242	NM_177242	Mm.489670
A_51_P210603	Cyp4f13	1.105	NM_130882	NM_130882	Mm.254838
A_51_P210732	Vmn1r82	1.20529	NM_134234	NM_134234	Mm.377220
A_51_P210814	Nudt18	0.424618	NM_153136	NM_153136	Mm.34191
A_51_P210877	Pcnp	0.858362	NM_001024622	NM_001024622	Mm.310642
A_51_P210901	Zfp729a	1.18053	NM_183146	NM_183146	Mm.342918
A_51_P210928	Tsta3	0.870633	NM_031201	NM_031201	Mm.22596
A_51_P210956	Vcam1	2.27635	NM_011693	NM_011693	Mm.76649
A_51_P211064	Olfr690	1.46517	NM_020290	NM_020290	Mm.377127
A_51_P211108	1110037F02Rik	1.18451	NM_001081183	NM_001081183	Mm.331487
A_51_P211131	Traf3ip2	0.799569	NM_134000	NM_134000	Mm.436686
A_51_P211260	Dscaml1	4.02454	NM_001081270	NM_001081270	Mm.325499
A_51_P211305	Alpk3	0.464265	NM_054085	NM_054085	Mm.475768
A_51_P211325	Nudt2	1.03602	NM_025539	NM_025539	Mm.28574
A_51_P211341	Eif3j1	0.694518	NM_144545	NM_144545	Mm.458184
A_51_P211351	Olfr677	1.73505	NM_146358	NM_146358	Mm.377452
A_51_P211423	C330013J21Rik	0.60247	XR_375410	XR_375410
A_51_P211491	Gusb	2.07076	NM_010368	NM_010368	Mm.3317
A_51_P211506	Muc20	2.35388	NM_146071	NM_146071	Mm.153301
A_51_P211573	Wdr47	0.832363	NM_181400	NM_181400	Mm.285968
A_51_P211765	Rin1	0.535925	NM_145495	NM_145495	Mm.271922
A_51_P211786	Chst13	1.73505	NM_027928	NM_027928	Mm.49071
A_51_P211793	Rlbp1	0.210893	NM_020599	NM_020599	Mm.41653
A_51_P211822	Neurl4	1.94176	NM_001013414	NM_001013414	Mm.268347
A_51_P211854	Selp	2.45469	NM_011347	NM_011347	Mm.3337
A_51_P211903	Golga5	0.777585	NM_013747	NM_013747	Mm.273370
A_51_P211934	Larp7	0.678888	NM_138593	NM_138593	Mm.291032
A_51_P211968	Lcmt1	0.912811	NM_025304	NM_025304	Mm.260527
A_51_P211978	Olfr716	1.73505	NM_146604	NM_146604	Mm.371710
A_51_P211998	Sgms2	0.285172	NM_028943	NM_028943	Mm.273360
A_51_P212023	Sart3	1.28961	NM_016926	NM_016926	Mm.29594
A_51_P212038	Atp6v0e2	0.956009	NM_133764	NM_133764	Mm.30214
A_51_P212068	Aoc1	2.70137	NM_029638	NM_029638	Mm.213898
A_51_P212071	Olfr733	1.54827	NM_146663	NM_146663	Mm.377620
A_51_P212183	Tmem261	1.40801	NM_025849	NM_025849	Mm.24332
A_51_P212308	Cxadr	1.0199	NM_009988	NM_009988	Mm.66222
A_51_P212390	Klk10	0.631056	NM_133712	NM_133712	Mm.46421
A_51_P212419	Lrrc41	0.923542	NM_153521	NM_153521	Mm.260786
A_51_P212420	Lama4	1.10864	NM_010681	NM_010681	Mm.258065
A_51_P212473	Tmtc3	0.568023	NM_001033332	NM_001033332	Mm.296805
A_51_P212560	Cog7	1.08852	NM_001033318	NM_001033318	Mm.442015
A_51_P212630	Chd8	1.30222	NM_201637	NM_201637	Mm.289934
A_51_P212679	Cwf19l1	0.92147	NM_001081077	NM_001081077	Mm.276109
A_51_P212741	Scn2b	8.61227	NM_001014761	NM_001014761	Mm.491371
A_51_P212754	Tgfbi	1.80431	NM_009369	NM_009369	Mm.14455
A_51_P212782	Il1b	8.22556	NM_008361	NM_008361	Mm.222830
A_51_P212801	Ube2a	0.737282	NM_019668	NM_019668	Mm.395649
A_51_P212977	Usb1	0.987662	NM_133954	NM_133954	Mm.29069
A_51_P212980	Spata9	0.885335	NM_029343	NM_029343	Mm.443291
A_51_P213030	Macrod1	0.973486	NM_134147	NM_134147	Mm.439977
A_51_P213099		3.35591	ENSMUST00000133268	AK053689	Mm.39262
A_51_P213153	Tmem208	1.37589	NM_025486	NM_025486	Mm.29990
A_51_P213314	Stpg1	2.00772	NM_030189	NM_030189	Mm.374844
A_51_P213334	Hdac11	1.14603	NM_144919	NM_144919	Mm.206218
A_51_P213359	Has2	3.49742	NM_008216	NM_008216	Mm.5148
A_51_P213476	Pgr	0.561722	NM_008829	NM_008829	Mm.12798
A_51_P213592	Nrde2	0.765208	NM_001290303	NM_001290303	Mm.224076
A_51_P213676	Col19a1	1.73505	NM_007733	NM_007733	Mm.329196
A_51_P213691	Scnn1a	0.60183	NM_011324	NM_011324	Mm.144114
A_51_P213725	Zdbf2	1.10886	NM_001285936	NM_001285936	Mm.86986
A_51_P213928	Nap1l3	0.701204	NM_138742	NM_138742	Mm.490573
A_51_P214083	2310039H08Rik	1.2008	NM_025966	NM_025966	Mm.358702
A_51_P214107	Tbc1d20	1.4914	NM_024196	NM_024196	Mm.288733
A_51_P214127	Cpa3	0.694905	NM_007753	NM_007753	Mm.1135
A_51_P214187	Slc6a3	1.07796	NM_010020	NM_010020	Mm.41993
A_51_P214197	Stk17b	1.79981	NM_133810	NM_133810	Mm.25559
A_51_P214251	Rnls	0.500332	NM_001167818	NM_001167818	Mm.204591
A_51_P214269	Epha1	1.67389	NM_023580	NM_023580	Mm.133330
A_51_P214306	Haus4	1.44864	NM_145462	NM_145462	Mm.202152
A_51_P214319	Cox11	1.24228	NM_199008	NM_199008	Mm.151940
A_51_P214343	Sephs1	0.909067	NM_175400	NM_175400	Mm.34329
A_51_P214423	Tead1	0.950944	NM_001166584	NM_001166584	Mm.24685
A_51_P214470	Tdrp	0.36029	NM_173744	NM_173744	Mm.5727
A_51_P214487	Sept2	1.37051	NM_010891	NM_010891	Mm.428652
A_51_P214663	Tpmt	1.66382	NM_016785	NM_016785	Mm.10169
A_51_P214715	Atp6v1e2	1.10605	NM_029121	NM_029121	Mm.159369
A_51_P214725	Actrt2	1.38318	NM_028513	NM_028513	Mm.30958
A_51_P214747	Parp12	0.631084	NM_172893	NM_172893	Mm.268462
A_51_P214796	Suz12	1.01624	NM_199196	NM_199196	Mm.283410
A_51_P214825	Orc5	0.56318	NM_011959	NM_011959	Mm.469664
A_51_P214985	Zfp521	1.78858	NM_145492	NM_145492	Mm.40325
A_51_P214998		1.73505	ENSMUST00000036821	AK019794	Mm.160044
A_51_P215038	Tmem59l	1.42093	NM_182991	NM_182991	Mm.23002
A_51_P215066	Emc4	0.63961	NM_026519	NM_026519	Mm.220942
A_51_P215077	Mgst3	0.687372	NM_025569	NM_025569	Mm.218286
A_51_P215097	Klf16	1.09328	NM_078477	NM_078477	Mm.41513
A_51_P215190	Efcab11	1.47776	NM_030172	NM_030172	Mm.235920
A_51_P215374	Slc6a17	0.423717	NM_172271	NM_172271	Mm.212867
A_51_P215438	Prodh	0.57211	NM_011172	NM_011172	Mm.28456
A_51_P215475	Ptprb	0.352627	NM_029928	NM_029928	Mm.37213
A_51_P215489	Slc37a1	0.745861	NM_153062	NM_153062	Mm.311395
A_51_P215530	Rnf180	1.62289	XM_006517761	XM_006517761	Mm.317015
A_51_P215540	Rnf4	0.802743	NM_011278	NM_011278	Mm.21281
A_51_P215559	BC021614	1.17754	NM_144869	NM_144869	Mm.440201
A_51_P215849	Il17b	1.43166	NM_019508	NM_019508	Mm.59313
A_51_P215887	Aldh18a1	0.705825	NM_019698	NM_019698	Mm.233117
A_51_P215896	Tsc22d4	2.62201	NM_029805	NM_029805	Mm.491129
A_51_P215922	Casp6	0.808796	NM_009811	NM_009811	Mm.281379
A_51_P215975	Chrd	0.859962	NM_009893	NM_009893	Mm.20457
A_51_P215995	Zswim6	1.00207	NM_145456	NM_145456	Mm.490418
A_51_P216075	Ddost	1.17447	NM_007838	NM_007838	Mm.7236
A_51_P216125	Olfr594	0.466141	NM_207143	NM_207143	Mm.377390
A_51_P216219	Ptk2	0.908983	NM_007982	NM_007982	Mm.254494
A_51_P216496	Tfpi2	3.14022	NM_009364	NM_009364	Mm.25612
A_51_P216550	Trp63	0.872615	NM_011641	NM_011641	Mm.20894
A_51_P216576		1.70566	ENSMUST00000176594	AF011426	Mm.261598
A_51_P216593	Wfs1	0.771498	NM_011716	NM_011716	Mm.20916
A_51_P216605	Hbp1	1.35088	NM_177993	NM_177993	Mm.390461
A_51_P216679	Anxa10	0.563083	NM_011922	NM_011922	Mm.42179
A_51_P216702	Eogt	1.02515	NM_175313	NM_175313	Mm.486365
A_51_P216922	Ddx59	0.8203	NM_026500	NM_026500	Mm.385462
A_51_P217047	Gng10	2.00638	NM_025277	NM_025277	Mm.41780
A_51_P217236	Derl1	0.728341	NM_024207	NM_024207	Mm.289387
A_51_P217282	Lemd3	0.894548	NM_001081193	NM_001081193	Mm.339371
A_51_P217336	Scamp1	1.02638	NM_029153	NM_029153	Mm.201455
A_51_P217360	Gm16532	1.73505	NM_001134752	NM_001134752	Mm.483282
A_51_P217382	Kif1c	0.744946	NM_153103	NM_153103	Mm.99996
A_51_P217395	Cyp2d34	1.73505	NM_145474	NM_145474	Mm.436843
A_51_P217430	2410016O06Rik	0.767659	NM_023633	NM_023633	Mm.251483
A_51_P217463	Cxcl2	0.976367	NM_009140	NM_009140	Mm.4979
A_51_P217498	Slc2a4	0.970293	NM_009204	NM_009204	Mm.10661
A_51_P217535	Actr3	1.59414	NM_023735	NM_023735	Mm.183102
A_51_P217598	4932442E05Rik	1.73505	AK016565	AK016565	Mm.458174
A_51_P217697	1700019L03Rik	1.76524	NM_025619	NM_025619	Mm.441499
A_51_P217706	Ribc1	1.62881	NM_025660	NM_025660	Mm.158120
A_51_P218041	Tatdn1	0.662869	NM_175151	NM_175151	Mm.383230
A_51_P218518	Fiz1	0.80847	NM_011813	NM_011813	Mm.38911
A_51_P218653	Jph2	1.98151	NM_021566	NM_021566	Mm.34459
A_51_P218682	Tex26	2.58176	NM_029464	NM_029464	Mm.159605
A_51_P218774	Rgs10	1.95037	NM_026418	NM_026418	Mm.18635
A_51_P218953	Zfp536	1.71081	NM_172385	NM_172385	Mm.378309
A_51_P218975	Kcns3	0.749641	NM_173417	NM_173417	Mm.113278
A_51_P219028	Wdr53	0.877904	NM_026898	NM_026898	Mm.159860
A_51_P219061	Oxa1l	0.733428	NM_026936	NM_026936	Mm.182340
A_51_P219160		1.67874	ENSMUST00000113046	XR_141415	Mm.158634
A_51_P219166	Mfap3l	1.90496	NM_027756	NM_027756	Mm.23242
A_51_P219266	Tmprss6	2.43501	NM_027902	NM_027902	Mm.34056
A_51_P219325	Ddx28	0.831391	NM_028038	NM_028038	Mm.307515
A_51_P219385	Six5	0.960337	NM_011383	NM_011383	Mm.3410
A_51_P219444	Plcl2	2.89983	NM_013880	NM_013880	Mm.217362
A_51_P219465	Tmem11	0.940798	NM_173453	NM_173453	Mm.485803
A_51_P219483	Tsku	0.726861	NM_001024619	NM_001024619	Mm.25317
A_51_P219505	Slc41a2	1.2493	NM_177388	NM_177388	Mm.67073
A_51_P219594	1700123K08Rik	1.20361	NM_029693	NM_029693	Mm.73235
A_51_P219721	Ola1	1.50327	NM_025942	NM_025942	Mm.22661
A_51_P219722	Bpifa5	0.737445	NM_025990	NM_025990	Mm.140317
A_51_P219789	H2-Q2	1.5372	NM_010392	NM_010392	Mm.427969
A_51_P219849	Alg13	0.753534	NM_026247	NM_026247	Mm.249084
A_51_P219888	Olfr599	1.73505	NM_146731	NM_146731	Mm.377659
A_51_P219918	Tmem125	0.543752	NM_172383	NM_172383	Mm.23639
A_51_P220062	Mmp15	1.19359	NM_008609	NM_008609	Mm.217116
A_51_P220135	Nfatc1	1.96724	NM_016791	NM_016791	Mm.329560
A_51_P220150	Angptl7	2.17244	NM_001039554	NM_001039554	Mm.388929
A_51_P220162	Notch3	1.24804	NM_008716	NM_008716	Mm.439741
A_51_P220260	Phf1	1.40018	NM_009343	NM_009343	Mm.258953
A_51_P220262	Rnf165	1.51348	NM_001164504	NM_001164504	Mm.23293
A_51_P220278	Ppp2r2b	0.717778	NM_028392	NM_028392	Mm.26134
A_51_P220317	Cdca7l	0.388104	NM_146040	NM_146040	Mm.281149
A_51_P220343	Wisp1	6.77281	NM_018865	NM_018865	Mm.10222
A_51_P220407	Rnpepl1	0.952419	NM_181405	NM_181405	Mm.200971
[truncated: 37,431 more rows]
