# Supplementary material for: Targeting the senescence‒autophagy axis via p16INK4a inhibition alleviates pulmonary fibrosis
Source: Signal Transduct Target Ther. 2026 Jun 15;11:234. doi: 10.1038/s41392-026-02730-4 (PMC13270108; doi:10.1038/s41392-026-02730-4)
Supplement: Supplementary file 5 — Correlation analyses of CDKN1A, CDKN2A, and THBS1 [file 41392_2026_2730_MOESM5_ESM.xlsx]

## Sheet: GSE199152-COR
	Sample	THBS1	CDKN1A	CDKN2A	SPP1	COL14A1	COL10A1	COL17A1	ASPN	COMP	COL15A1	COL3A1	ACAN	LUM	FBLN2	TNN	LTBP1	MFAP2	COL5A2	COL1A2	COL24A1	COL18A1	VCAN	COL7A1	COL16A1	COL8A1	COL6A2	EMILIN1	LAMA1	COL5A1	COL4A6	COL9A3	FBLN1	COL6A1	FBN2	TECPR1	CLN3	ADRB2	CALCOCO2
IPF	GSM5965334	56.24	44.63	0.7475	26.82	40.85	0.728	4.031	35.28	18.4	26.92	407.5	1.284	219.9	25.73	2.946	27.69	13.54	29.99	322.6	0.4403	31.6	18.7	4.313	13.98	16.76	140.9	35.68	0.2558	25.47	1.574	1.564	72.26	94.19	0.2619	6.626	4.508	4.085	19.51
	GSM5965335	129.9	74.79	1.062	80.32	106.7	3.337	8.061	118.9	57.33	41.07	960.1	4.963	887.3	59.39	1.677	70.6	28.31	93.7	801.5	1.387	69.89	53.43	4.626	34.93	73.28	308.2	106.1	0.6738	60.41	2.747	0.8892	225.3	246.5	0.765	9.406	12.1	14.41	50.07
	GSM5965337	89.97	62.79	1.552	201.7	88.35	2.733	13.1	138.2	31.27	57.09	534.1	2.221	658.7	73.8	8.49	84.94	22.26	62.19	567.9	1.044	72.47	51.47	6.361	22.16	57.55	246.8	68.53	0.9474	36.53	5.27	1.256	227.9	174.6	1.049	8.638	12.15	13.11	62.8
	GSM5965338	253	72.88	1.182	72.1	71.91	3.841	14.4	84.93	39.76	23.41	461.9	0.6045	757.8	37.96	0.5834	53.59	20.1	56.67	428.5	1.239	37.64	36.21	7.008	23.94	53.27	130.5	42.99	0.5384	24.63	2.656	0.9663	150.7	109.7	0.4028	10.9	11.79	21.08	61.83
	GSM5965340	190.6	123.1	1.659	11.18	53.61	5.775	5.156	122.9	25.88	22.69	733.6	1.389	725.7	42.21	1.183	51.59	28.45	96.94	765.2	1.758	56.24	48.84	3.422	22.87	95.33	220.1	71.66	0.5952	54.19	0.9774	0.7222	174.1	155.7	0.4068	15.04	16.49	16.11	78.83
	GSM5965341	267.5	78.18	0.9499	685.6	47.37	1.141	14.37	40.67	27.85	65.5	535.3	0.7864	653.7	63.96	0.6792	37.91	12.13	48.84	504.4	0.6642	55.45	43.78	5.091	19.1	42.3	225.6	56.02	0.7569	31.41	1.268	2.108	177.2	172.1	0.4606	8.734	11.87	8.319	31.31
	GSM5965342	968.5	123.1	1.166	49.99	50.81	2.542	4.942	67.75	27.72	43.96	468.3	1.325	676.3	42.62	0.673	57.78	15.93	67.49	438.7	0.8466	34.23	123.2	2.484	20.89	54.85	191.8	62.7	0.9247	31.83	0.9242	0.7006	147.6	139.6	0.656	8.54	9.359	11.28	43.75
	GSM5965343	163.8	154.7	1.077	100.4	75.93	4.889	8.242	164.6	70.22	66.95	1535	2.094	985.4	60.8	1.611	74.68	35.51	157.9	877.8	1.751	78.9	98.76	3.753	42.21	111.2	296.9	120.1	1.24	67.59	1.387	0.7872	228.1	218.6	0.387	11.22	18.53	17.96	75.14
	GSM5965344	390.4	158	0.9766	92.59	145.9	4.788	9.878	94.56	64.08	77.14	1976	3.209	937.9	99.85	2.828	98.29	33.65	164.6	1413	0.9992	85.97	77.72	8.295	41.18	99.26	363.5	101.2	1.104	93.78	5.267	0.8149	258.4	331.4	0.9854	11.63	13.59	11.7	74.99
	GSM5965345	61.61	86.6	1.657	513.1	85.34	2.5	18.87	142.6	16.98	36.84	535.7	0.9503	757.4	78.62	1.104	84.22	20.1	62.16	486.6	0.9157	41.18	37.51	6.602	22.83	46.68	252.2	59.42	0.6309	32.68	3.499	1.497	290.5	171.1	0.7116	9.67	11.83	7.978	56.72
	GSM5965346	288.9	139	1.23	78.92	86.93	3.015	9.56	138.8	57.07	27.44	1185	1.337	911.5	74.79	1.681	69.4	30.38	112.7	1030	1.856	72.86	49.02	6.608	36.5	67.78	274.5	75.97	0.6247	65.86	2.798	1.434	244.3	246.4	1.128	10.43	13.24	14.47	67.96
	GSM5965347	359.1	214.7	2.091	73.28	141.6	8.971	9.831	130.6	57.09	96.33	1171	1.907	1397	85	0.7229	81.8	51.82	123.9	1062	1.586	81.6	57.28	8.109	40.28	98.65	414.1	129.1	0.7758	86.57	2.237	1.482	282.9	285.4	0.4208	9.493	11.77	10.52	43.67
	GSM5965348	86.76	86.87	1.849	298.8	29.69	1.538	24.99	39.55	26.52	18.17	197.7	1.079	347.6	30.91	0.3074	37.04	6.578	28.33	194	0.4915	36.28	20.98	6.742	11.44	34.78	109.3	28.17	0.6908	11.45	3.498	1.04	159.7	74.9	0.7407	11.15	15.51	10.73	66.76
	GSM5965353	88.47	75.98	0.899	194	29.88	0.8306	5.566	39.36	24.46	15.07	698.4	0.1243	449.1	25.54	0.7882	24.82	12.86	46.98	444.5	0.3226	33.08	18.4	2.411	16.5	23.87	142.2	38.97	0.3331	23.81	0.6786	0.675	108	114.9	0.192	8.173	9.476	4.49	28.09
	GSM5965354	318.6	123.6	2.709	178.8	142.1	4.42	13.03	185.4	48.97	99.93	3582	5.592	1662	122.8	0.3998	88.25	81.31	261.8	3007	1.09	120.6	109.4	10.51	47.89	113.8	565.7	201.3	1.235	181.9	1.806	1.497	364.3	472.9	1.079	9.647	13.76	8.597	46.89
	GSM5965355	726.6	151.9	0.9223	171.5	116.9	4.965	15.75	59.61	35.48	48.09	1333	0.8754	958.9	49.09	0.4251	77.36	25.62	134.8	981.9	1.018	88.06	68.15	7.627	34.75	79.84	316.4	107.9	1.283	64.48	2.654	1.622	235.3	266.2	0.3589	8.071	9.888	8.83	48.36
	GSM5965356	621.3	257.9	1.243	25.61	38.7	0.8617	2.831	46.84	10.85	22.72	406.3	0.5056	716.5	36.59	0.4108	46.02	13.62	51.51	369.4	0.869	38.46	30.42	2.31	31.91	76.62	244.1	80.19	1.039	31.59	0.9532	0.5702	233.5	171.7	0.3854	13.88	15.91	24.81	65.73
	GSM5965357	80.99	42.13	1.484	117	54.84	2.178	7.206	40.84	15.33	18.32	539	1.19	631.4	43.59	0.3641	34.68	13.16	46.2	400.3	1.108	39.43	28.2	5.41	20.78	39.69	154.5	61.33	0.6109	33.33	1.367	1.127	127.6	117.8	0.3037	10.03	10.7	8.775	32.69
	GSM5965358	209	103.9	1.121	180.7	47.05	5.271	26.38	113.7	68.16	34.99	2377	0.8801	1080	66.78	0.9318	51.92	45.94	171.6	1449	1.184	75.45	42.26	12.51	49.26	74.49	341.5	120.1	0.9408	116	2.002	0.7444	155.9	251	0.3389	9.776	14.48	8.849	58.48
	GSM5965359	115.3	66.34	2.081	118.9	33.38	1.01	12.79	39.39	11.22	24.43	359.1	0.7063	292.6	15.98	0.4081	38.87	13.12	29.31	301.7	1.54	38.9	21.31	11.93	25.48	25.08	145.9	37.31	0.6184	19.11	2.654	1.772	99.51	109	0.3016	12.9	14.89	12.01	39.86
CTRL	GSM5965339	69.67	32.76	0.3377	2.835	11.11	0.2494	0.3317	31.05	0.3616	6.511	74.11	0.1682	570.1	15.76	0.7264	30.64	11.16	19.22	174.2	0.365	32.94	13.9	1.549	14.83	51	162.4	44.81	0.4781	13.49	2.302	0.8252	144.2	123.3	0.211	19.1	19.2	44.94	111.8
	GSM5965349	23.34	37.14	0.7214	0.6459	4.299	0.1998	0.2847	4.959	0.6082	2.048	28.11	0.05944	132.4	3.733	0.2286	4.962	4.529	8.802	100.5	0.9333	14.05	5.517	2.814	17.51	16.67	65.59	8.954	0.685	9.729	0.6946	0.4759	44.49	59.08	0.03899	25.01	29.65	24.62	72.9
	GSM5965351	102.7	41.5	0.7435	5.974	13.93	0.1731	0.1485	21.02	0.9227	7.895	53.51	0.2259	279.7	13.19	0.3485	22.56	9.265	17.73	141.7	0.3771	32	9.265	3.419	20.32	36.2	185.2	29.57	0.1791	13.14	1.645	0.9532	125.6	122.7	0.6321	20.81	19.93	38.81	90.1
	GSM5965360	223	188.8	1.371	24.97	34.67	0.4626	0.5296	31.41	3.709	11.1	172.3	0.0995	905.8	32.6	0.3479	35.8	6.975	31.55	256.4	0.8408	34.16	34.57	1.348	13.49	79.92	175.5	31.45	0.3514	13.26	2.093	0.4647	170.6	123.5	0.4624	14.14	17.05	35.83	65.51
THBS1	Pearson r		0.606267	0.0302633	-0.0994206	0.32111	0.289719	-0.00897272	0.0661416	0.199646	0.327595	0.212907	0.0758941	0.361481	0.220749	-0.169877	0.350572	0.182136	0.308493	0.225362	0.0948301	0.256208	0.639782	-0.00594437	0.304196	0.384604	0.316113	0.334463	0.541809	0.231695	-0.112753	-0.0271715	0.309383	0.327097	0.151805	-0.279768	-0.280707	-0.128694	-0.129925
	t		3.57573	0.142013	-0.468646	1.59036	1.4198	-0.0420875	0.310912	0.955663	1.6263	1.02206	0.357005	1.81846	1.06159	-0.808547	1.75576	0.868827	1.52115	1.08495	0.446806	1.24322	3.90452	-0.0278821	1.49779	1.95427	1.56284	1.66464	3.02356	1.11714	-0.532253	-0.127493	1.526	1.62353	0.720378	-1.36681	-1.37179	-0.608688	-0.614614
	p-value		0.00168727	0.888363	0.643933	0.126022	0.169683	0.966809	0.758794	0.349627	0.118126	0.317862	0.72449	0.0826356	0.299936	0.427433	0.0930449	0.394321	0.142466	0.28969	0.659382	0.226874	0.000761044	0.978008	0.148401	0.0634965	0.132361	0.110164	0.00624381	0.275985	0.599885	0.899709	0.141258	0.118719	0.478877	0.185491	0.183958	0.548965	0.545114
CDKN1A	Pearson r	0.606267		0.286307	-0.136168	0.432499	0.465309	-0.0106404	0.311248	0.349254	0.412061	0.31405	0.125624	0.592966	0.393048	-0.132485	0.458544	0.353827	0.426178	0.316938	0.361119	0.398417	0.435441	0.01588	0.488118	0.70558	0.495819	0.468032	0.491529	0.353366	-0.0121122	-0.154664	0.57235	0.452358	0.167397	-0.196193	-0.063463	-0.0223947	0.028867
	t	3.57573		1.40157	-0.644689	2.24992	2.46568	-0.0499109	1.53619	1.74824	2.12119	1.55152	0.593932	3.45401	2.00492	-0.626936	2.4202	1.77438	2.20967	1.56737	1.81637	2.03743	2.26878	0.0744932	2.62321	4.67022	2.67795	2.48414	2.64735	1.77174	-0.0568156	-0.734276	3.27382	2.37908	0.796399	-0.938464	-0.298269	-0.105067	0.135454
	p-value	0.00168727		0.174994	0.525795	0.0347895	0.0219481	0.960644	0.138751	0.0943664	0.0454118	0.135044	0.558616	0.00225995	0.0574299	0.537154	0.0242191	0.0898425	0.0378389	0.131299	0.0829659	0.0538121	0.0334387	0.941291	0.0155253	0.000117416	0.0137412	0.0210841	0.0147131	0.0902907	0.955205	0.470535	0.00347092	0.026458	0.434311	0.358196	0.768297	0.917275	0.893484
CDKN2A	Pearson r	0.0302633	0.286307		0.175226	0.441155	0.40859	0.404263	0.509936	0.203801	0.47403	0.411423	0.449782	0.485526	0.5048	-0.0180373	0.426352	0.552994	0.412752	0.504885	0.421715	0.431337	0.322977	0.550394	0.306075	0.349015	0.465316	0.46283	0.283455	0.47066	0.171748	0.326723	0.519793	0.414734	0.398467	-0.301363	-0.152423	-0.388189	-0.277678
	t	0.142013	1.40157		0.834798	2.30569	2.09973	2.07312	2.78049	0.976403	2.52513	2.11724	2.36208	2.60497	2.74285	-0.0846162	2.21077	3.11308	2.12548	2.74346	2.18149	2.24249	1.60068	3.09206	1.50799	1.74687	2.46573	2.44895	1.38638	2.50205	0.817721	1.62145	2.85388	2.1378	2.03773	-1.48244	-0.723378	-1.9757	-1.35574
	p-value	0.888363	0.174994		0.412806	0.0309339	0.047444	0.0500765	0.0109077	0.33948	0.0192777	0.0457805	0.0274382	0.0161667	0.0118767	0.933332	0.037752	0.00506766	0.0450155	0.0118601	0.0401164	0.0353351	0.123711	0.005323	0.145785	0.0946078	0.0219458	0.0227595	0.17952	0.0202763	0.422285	0.119167	0.00923044	0.0438938	0.0537794	0.152408	0.477069	0.0608637	0.188937
	>0.05	<0.05	<0.01	0.01<=<0.05	Total
THBS1	30	3	3	0	33
CDKN1A	18	15	4	11	33
CDKN2A	13	20	3	17	33

## Sheet: GSE53845-COR
	Sample	THBS1	CDKN1A	CDKN2A	SPP1	COL14A1	COL10A1	COL17A1	ASPN	COMP	COL15A1	COL3A1	ACAN	LUM	FBLN2	TNN	LTBP1	MFAP2	COL5A2	COL1A2	COL24A1	COL18A1	VCAN	COL7A1	COL16A1	COL8A1	COL6A2	EMILIN1	LAMA1	COL5A1	COL4A6	COL9A3	FBLN1	COL6A1	FBN2	TECPR1	CLN3	ADRB2	CALCOCO2
IPF	GSM1302033	0.8556	0.8282	-2.9205	0.0379	2.9623	2.7735	2.7258	5.5394	4.2237	0.9324	5.9595	1.696	3.1113	1.4935	2.2937	0.6139	-0.5144	2.4501	2.4007	0.6377	0.1831	0.556	-1.2938	1.9004	3.5728	0.723	1.9553	-3.5784	0.5082	-1.5833	-3.4897	5.0435	0.5643	-0.9586	1.5182	0.1994	2.6662	0.8597
	GSM1302034	4.9792	1.9852	-1.9041	-0.6697	2.571	1.6197	3.6464	3.346	1.796	1.802	3.9262	1.5799	1.5336	1.214	0.1733	0.8306	-1.3279	1.9023	1.704	-0.0396	1.49	1.0654	-0.112	2.4039	1.7691	0.6681	2.2248	-2.6902	-0.2447	-0.5527	-2.898	4.5962	0.9317	-0.7266	0.8604	-0.3924	2.3588	0.1057
	GSM1302035	1.7844	1.4642	-2.4847	-0.235	2.8239	3.5655	3.4606	4.4081	3.8912	1.0704	5.0533	1.2348	2.8228	1.6981	1.2192	0.2719	-0.2128	1.666	1.8865	0.6986	0.0372	0.1168	-1.3951	1.6094	3.2387	0.7924	2.2067	-3.1254	0.1653	-1.4614	-3.7758	5.2465	0.2657	-0.4436	1.0093	0.3374	2.7573	0.5352
	GSM1302036	3.3656	1.9503	-2.1261	2.3881	2.9007	1.7588	3.9465	4.9542	3.9987	2.2922	5.3862	1.4057	2.6406	1.7931	0.5073	0.6303	-0.7283	2.2379	1.8588	0.4548	0.8453	1.1769	-0.2535	1.4586	2.7045	0.7515	2.3861	-3.0253	0.1461	-0.6737	-2.7553	5.1071	0.7297	-0.8276	1.0537	-0.1377	2.264	0.292
	GSM1302037	4.5118	2.4624	-2.4272	-1.5774	2.5779	3.8529	1.1882	5.5293	4.1818	0.8731	5.224	1.4871	3.1105	1.5229	1.1686	0.6035	-0.0365	2.7176	2.3779	0.8881	0.7468	1.6384	-1.9437	1.9893	4.0817	0.2807	2.2538	-1.9824	0.6801	-1.7738	-4.6487	5.0908	0.7174	-1.168	1.1264	0.1892	3.2107	0.9776
	GSM1302038	1.559	1.0218	-1.8798	2.1072	2.8342	3.59	3.8362	4.9901	4.3051	1.1454	5.6651	2.3612	2.6869	2.0381	1.7994	0.7781	-0.1655	2.5163	2.6216	0.5226	0.9259	1.2284	-0.2603	2.3797	3.807	0.7465	2.596	-2.9952	0.5779	-0.9436	-3.9396	5.5071	0.8446	-0.8124	1.557	0.0718	2.4647	0.2421
	GSM1302039	2.8987	1.941	-2.3874	-2.5298	3.0856	2.1846	3.3336	4.9133	4.5342	1.7096	4.3511	0.7414	3.0907	2.0279	1.3638	0.6453	-0.7393	1.4501	1.7741	0.454	0.9385	0.6878	0.0195	2.211	3.1841	0.8364	2.4575	-3.1194	0.0101	-0.358	-3.9457	5.8083	0.6498	-1.0693	0.7934	-0.313	2.136	0.9367
	GSM1302040	2.6322	1.5399	-2.2765	0.9994	2.8095	3.086	2.6341	5.1721	4.6385	1.9438	5.5093	1.877	2.6415	1.8639	1.9327	0.8155	-0.2976	2.3869	2.2537	0.6026	0.9581	1.1171	-0.8041	2.0925	3.2798	0.6983	2.5079	-2.6734	0.3124	-1.2919	-3.0425	5.3791	0.8533	-1.0561	1.0708	-0.2639	2.5706	0.5502
	GSM1302041	3.0389	1.7184	-2.8812	1.2555	3.8508	2.911	3.5978	5.7614	4.971	2.0812	6.0413	1.5359	3.1443	2.0794	2.2633	1.3543	-0.0949	2.4563	2.4732	0.5458	1.0911	1.3868	-0.8205	2.0531	3.3455	1.3303	2.7464	-3.1838	0.7556	-0.8171	-3.0352	5.4634	1.1686	-0.2212	0.7756	0.0329	2.454	0.4968
	GSM1302042	4.1046	2.1215	-2.4848	-0.9104	3.7922	5.4197	3.0072	6.3505	5.7073	2.2032	6.9104	2.5064	4.0173	2.5645	2.7037	1.1846	0.9465	3.9985	3.4971	1.2752	2.0876	1.753	-0.6483	2.856	4.5182	2.0767	3.2379	-2.4428	1.9174	-1.451	-3.9333	5.7244	2.0866	-1.0419	1.1001	-0.0817	2.3511	0.9278
	GSM1302043	2.7688	1.6604	-1.2624	0.2131	2.9835	3.5863	2.7594	3.7627	3.6581	1.0391	5.5598	2.1833	2.8614	1.8155	0.6533	0.3185	-0.5403	2.653	2.7437	1.1289	1.1704	0.676	-1.0473	2.2385	3.8013	0.6427	2.5075	-2.7776	0.3921	-1.5319	-3.327	5.0535	0.7155	-1.1816	0.9828	0.0252	2.1121	0.6426
	GSM1302044	1.8093	1.2918	-1.7069	-1.4253	2.6481	3.1543	0.5222	5.7014	4.5444	1.4905	5.665	1.3875	3.5947	1.5395	1.7755	0.412	0.0321	2.6456	2.7795	1.4337	1.2293	0.7054	-1.9013	2.442	3.5384	0.7473	2.2091	-2.6802	0.7074	-1.8717	-3.3536	5.4065	0.6429	-0.4745	1.8473	-0.0627	3.1255	0.8962
	GSM1302045	1.5037	1.1276	-2.9571	-2.5544	3.3718	2.4318	2.138	4.561	4.5608	1.9479	6.0495	1.0898	3.7817	2.2814	0.97	0.5972	-0.3259	2.6863	2.5818	0.4285	0.8328	1.0545	-1.9759	2.1202	3.7794	0.898	2.3221	-2.8885	0.6423	-1.3702	-3.4872	5.9298	0.8892	-1.2067	1.3752	-0.0844	2.9737	0.7342
	GSM1302046	3.0153	2.222	-1.341	-2.5993	3.6632	6.3629	1.9213	6.1673	5.7743	2.0519	7.3083	2.5432	4.4699	2.2207	1.0415	0.7589	1.0669	4.4179	3.8901	1.5691	1.0811	1.521	-1.4109	2.9065	4.6277	0.6536	3.3228	-2.5655	2.0628	-1.883	-4.491	5.6171	1.2513	-0.7514	1.3306	0.2628	2.9073	0.2433
	GSM1302048	5.1219	2.7467	-1.986	-1.1362	3.1773	2.9266	1.2655	4.7263	3.059	2.3488	6.7039	1.4539	3.7405	1.9593	0.4526	0.125	-0.1382	3.3671	2.9953	1.9656	1.4888	1.9124	-1.4532	2.6544	3.743	0.5542	2.9098	-2.2013	0.9931	-2.016	-4.2217	5.261	1.0038	-1.0669	0.9555	-0.5327	2.519	0.4844
	GSM1302049	2.5262	1.2054	-1.5582	-1.236	4.719	6.2424	2.6298	5.4534	5.3701	2.8191	7.8477	2.7681	4.1037	2.4583	2.8849	1.4592	0.9333	4.2445	4.0964	1.7629	2.1394	1.796	-0.0572	3.3749	4.3807	1.3941	3.5028	-3.0375	2.2171	-0.7717	-3.6262	5.7387	1.6107	-1.0857	1.0973	-0.0849	1.6174	0.5696
	GSM1302050	1.1132	0.8421	-1.7276	-1.889	3.3343	4.9514	1.9598	5.2294	5.1346	1.3791	5.9902	0.7994	3.7989	1.7947	1.0433	0.4608	0.0581	2.8901	2.5548	1.1361	1.0019	0.7203	-1.0342	2.1353	4.0914	0.5727	2.4693	-3.4379	0.8057	-2.0988	-3.4508	5.0688	0.7081	-0.89	1.6433	0.0136	2.5455	0.978
	GSM1302051	3.275	1.9268	-2.5995	-4.2299	1.6829	1.6792	2.1924	4.5	4.4269	0.4645	5.0272	0.6506	2.487	0.9395	0.7052	-0.2149	-0.6791	2.1504	1.6852	0.457	0.7994	0.997	-1.7262	1.937	3.4257	-0.0139	2.0343	-2.6567	-0.1074	-1.8636	-4.4198	4.7476	0.105	-1.0526	0.7858	0.3137	3.3187	0.9523
	GSM1302052	3.9743	2.5155	-0.0377	-0.1929	2.6021	3.8341	3.8668	6.4618	4.6851	1.1887	4.0668	2.8597	3.917	2.4347	1.6788	1.2377	-0.0776	1.7652	1.2961	0.3806	0.7194	1.1141	-0.7638	2.3786	3.2498	1.4114	2.343	-3.225	0.0037	-0.2227	-3.5992	5.7725	0.7551	-0.956	0.5858	-0.4881	2.3816	1.4813
	GSM1302053	3.4164	2.1888	-1.8097	-1.7759	3.4407	3.0919	3.9514	5.4102	4.8129	2.6146	5.9428	2.4951	2.6765	1.825	2.4688	0.7854	-0.4076	2.9581	2.6393	0.6763	1.6045	1.7643	0.403	2.1828	3.3273	0.932	3.1108	-2.8252	0.7024	-0.2752	-3.7922	5.1117	1.0555	-0.6376	0.5836	-0.3785	2.0598	0.8003
	GSM1302055	4.146	1.9969	-1.5603	-3.0336	3.8194	5.8244	2.233	5.6026	4.1015	0.2977	6.1112	0.6494	4.0405	1.8854	0.2689	0.6246	0.247	3.2255	2.8814	0.8999	0.6037	1.1644	-1.2885	1.9569	4.555	0.5233	2.5959	-2.4715	0.9995	-2.35	-4.3168	4.9163	0.1258	-0.7954	1.2783	0.1824	2.938	0.6682
	GSM1302058	1.7764	1.3617	-2.1085	3.1716	2.4689	3.0016	3.7178	5.6094	5.3402	1.8161	5.6752	1.7533	2.803	1.2442	1.362	0.4939	-0.9075	2.2582	1.8987	0.4524	0.9191	1.0874	-0.7637	1.6147	3.3927	0.8792	2.3201	-2.7736	-0.0697	-1.1808	-4.5	4.761	0.5384	-1.0542	0.862	-0.1376	2.2245	0.8539
	GSM1302059	2.9723	1.53	-2.1822	-0.734	4.4747	4.3989	3.3172	5.7269	5.5224	2.6452	6.7171	1.8811	3.9454	2.3297	1.8938	0.8045	0.0853	3.0665	3.0773	0.9067	1.4463	1.41	-0.592	2.2966	3.6862	1.6046	2.7327	-2.9142	0.8538	-0.6964	-4.075	5.2981	1.274	-0.7575	0.6498	-0.3518	2.2719	0.6736
	GSM1302060	3.8212	1.7267	-1.5588	0.9956	3.3111	4.2819	2.3363	5.5198	4.2933	1.4322	6.8652	1.9166	3.9519	1.824	0.6782	0.3783	-0.2286	3.642	3.2134	1.5058	1.2723	1.2475	-0.8849	2.7072	4.0569	0.6573	2.9518	-2.5505	1.2571	-1.8396	-3.5593	5.4258	0.9223	-1.068	1.0419	-0.4816	2.621	0.3349
	GSM1302061	1.2981	0.9183	-2.1529	0.2399	2.4699	3.4109	3.0172	5.7199	4.7428	1.685	5.3298	1.3757	3.1325	1.9232	1.714	1.1659	-0.6482	2.3101	2.1703	0.5116	0.4939	0.9498	-1.1515	1.8119	3.0888	0.8409	2.3416	-2.6781	0.1522	-0.6732	-3.5773	5.5542	0.4131	-1.0485	0.9531	-0.0347	2.3273	0.4474
	GSM1302062	3.9985	2.2139	-1.4835	-2.1913	2.4721	4.4214	3.3326	4.7202	5.2667	1.3551	5.1191	2.1699	2.7756	2.2222	1.6884	0.9437	-0.5382	2.6006	2.0791	0.1296	0.9731	0.6396	-1.1076	1.6994	3.365	0.5919	2.4661	-3.0597	-0.1438	-0.8756	-3.8669	5.3438	0.3158	-0.983	0.8168	-0.0542	2.6323	1.2141
	GSM1302063	3.7784	1.8123	-1.1489	-2.9823	1.945	4.9317	1.6312	4.7827	3.996	0.9476	5.2583	1.3528	2.6165	1.5668	0.46	-0.3169	-0.8851	2.7995	2.0583	1.5736	1.0464	0.8259	-1.0551	2.3173	3.9609	0.2456	2.3492	-2.7338	0.6215	-1.7576	-3.397	4.8795	0.0322	-0.8874	0.8846	-0.5961	3.0302	0.7283
	GSM1302064	3.7703	2.1936	-1.7629	2.8467	3.433	4.1229	2.3911	3.5207	3.9156	2.0106	5.7698	1.4724	3.3241	1.8359	1.821	0.7677	0.1847	3.1098	2.4107	0.8421	0.6839	1.5286	-0.7342	2.1009	3.3642	0.2135	2.711	-2.8129	0.6312	-1.3921	-2.8369	5.0206	0.7857	-0.8238	1.2884	-0.3128	1.9746	0.2001
	GSM1302065	0.2635	0.036	-3.186	-0.3346	1.6755	1.6022	1.6272	3.878	0.1952	0.4523	2.2416	-0.2735	2.9103	1.4978	0.5056	-0.255	-1.6658	0.6631	0.2922	0.5406	-0.4182	-1.1032	-0.7289	1.696	1.591	0.2788	1.752	-2.7139	-0.8039	-0.2846	-3.386	5.2192	0.1297	-1.3041	1.0573	-0.3236	2.9505	1.4224
	GSM1302066	2.9489	1.7384	-1.919	-2.5214	3.4756	4.8865	1.7973	5.7908	5.1756	0.941	6.6145	0.6307	4.0102	2.2102	0.8202	0.5744	-0.5015	3.0734	2.9442	1.6204	1.1367	0.971	-1.121	2.8047	4.1753	0.3612	2.7097	-2.6734	1.094	-1.6034	-3.3693	5.6549	1.1291	-0.72	1.4361	-0.2418	2.481	0.6486
	GSM1302067	1.6016	0.769	-2.5068	1.5113	3.8065	3.5481	3.5728	6.0202	4.6429	2.0544	5.7512	1.6752	3.4244	2.4751	2.7044	0.9243	-0.0973	2.0852	2.4585	0.3174	0.9789	0.9121	-0.6492	2.0184	2.9495	1.3427	2.3546	-3.3983	0.4418	-0.5608	-3.0461	5.3125	0.9036	-0.6606	0.9065	-0.0453	2.1713	0.6015
	GSM1302068	3.7261	1.9933	-1.6785	1.5918	3.9255	2.2777	3.3989	5.4638	3.2227	2.9524	6.1644	2.619	2.9263	2.4888	2.2538	1.2382	0.1021	2.9247	2.9737	0.8307	1.5502	1.6365	-0.7699	1.9311	3.1186	1.0191	2.8763	-2.8658	0.9856	-1.081	-3.1798	5.9515	1.6333	-0.3641	1.1496	-0.1458	2.2367	0.2752
	GSM1302069	1.3284	0.8514	-3.0831	-1.1491	3.8054	2.3957	2.3847	5.534	4.4498	1.857	5.7656	2.2367	3.2703	1.6248	1.548	1.0387	-0.2222	2.2607	2.671	0.5012	1.2723	1.2108	-1.2332	2.3683	3.0651	1.2705	2.5362	-3.2791	0.6751	-1.0834	-3.8771	5.4001	1.2961	-0.9869	1.1343	0.2785	2.5193	0.9665
	GSM1302071	3.6795	2.619	-3.4251	-1.32	2.2595	1.5281	1.0212	1.9971	1.4708	1.1195	3.2254	0.3037	2.3015	1.502	0.1879	-0.6656	-1.1321	0.9317	1.0843	-0.1355	-0.2203	1.2617	-2.1373	0.4533	2.8381	0.7135	2.0087	-2.9992	-0.7031	-2.6554	-4.4991	4.718	-0.1656	-0.9911	1.3577	0.2136	2.1663	0.8511
	GSM1302074	4.883	1.8454	-2.9429	1.1065	4.0695	3.9605	2.8841	4.3484	4.6102	1.6338	5.7189	0.9319	2.6046	2.3186	2.1084	1.2686	-0.4231	2.7823	2.5405	0.7461	1.1594	1.7466	-0.754	1.8683	3.0987	0.9369	2.6379	-2.7756	0.3744	-0.7194	-2.3873	5.4576	0.9705	-0.8666	1.1753	-0.0857	2.5885	0.3003
	GSM1302076	1.4442	1.1465	-2.2064	2.0115	3.8142	3.9101	3.6161	6.0989	5.3034	2.0918	6.0342	1.9282	3.3334	2.5506	2.1495	1.3211	0.0527	2.5491	2.6212	0.4575	1.1299	1.1902	-0.2528	1.8968	3.4559	1.1171	2.7482	-2.9139	0.7666	-0.6883	-3.4758	5.9767	1.1144	-0.8606	0.9479	-0.056	2.1654	0.6086
	GSM1302077	2.3821	1.408	-2.2547	1.9959	3.5992	3.6172	3.8606	6.1834	5.1742	1.6683	6.3111	1.3433	3.5798	1.6053	2.2236	0.9668	-0.4957	2.6533	2.4771	1.2546	1.1014	1.2777	-0.413	2.0956	3.0477	1.1825	2.7047	-3.1212	0.6364	-0.8654	-3.8027	5.3992	1.0475	-0.6076	0.8913	-0.4743	2.3438	0.88
	GSM1302078	2.0258	1.3521	-1.9406	-1.3557	4.1043	4.3622	3.337	6.1081	5.5286	2.7521	6.9195	2.5619	3.9177	2.0204	1.443	0.9472	0.2629	3.2863	3.11	1.1073	1.1033	1.2653	-0.999	2.5931	4.333	0.8826	2.9266	-2.8939	1.0988	-1.9154	-4.1416	5.2891	1.1738	-0.9483	1.1163	-0.0068	2.2761	0.7103
	GSM1302079	2.3679	1.2088	-1.8443	3.2151	1.9021	1.7814	4.2586	3.6557	3.7317	0.6307	3.461	1.2783	0.9587	0.7692	0.8136	0.1202	-1.6446	0.756	0.928	0.6352	0.0301	0.4685	-0.58	1.1241	2.6437	-0.5345	1.628	-2.8214	-1.0183	-1.0338	-3.5824	4.3504	-0.672	-0.9654	0.9778	0.2105	2.3662	0.1025
	GSM1302080	3.7122	2.3508	-1.6242	-3.2503	4.4082	5.5138	2.7081	6.088	5.4146	1.7601	6.7837	2.4699	4.3542	2.1678	1.2497	0.8478	0.3522	3.4525	3.2642	1.2639	1.3746	1.6068	-1.1166	2.6585	4.1624	1.1334	3.0085	-2.6192	1.2428	-1.3639	-3.9035	5.5979	1.1029	-0.7371	0.8314	-0.1722	2.6067	0.8077
CTRL	GSM1302047	2.5724	1.4076	-4.2658	-1.0134	1.1219	2.1886	1.0718	2.5063	1.3192	0.6936	6.5346	0.2815	2.8461	0.9087	-0.1367	-0.6575	-0.1774	3.2126	2.5957	-0.0494	-0.0199	0.6529	-1.2874	2.0627	3.0905	-0.3002	2.4586	-2.5169	0.929	-1.8946	-4.501	4.0955	0.4693	-0.6741	1.0527	0.7542	2.5441	0.7822
	GSM1302054	1.7514	0.6622	-3.161	-4.8614	-0.2318	0.2187	-0.1476	1.8624	1.7397	-1.0719	2.9208	-0.1263	-0.0332	-0.5792	0.4003	-1.1907	-1.7264	1.0306	0.5713	-0.2778	-0.1559	-1.077	-1.8861	1.3831	2.9191	0.0571	1.7509	-3.4488	-0.6485	-1.6009	-4.6956	4.7921	0.1563	-1.4848	1.7951	0.4215	4.2273	1.7572
	GSM1302056	2.3506	0.0751	-4.0891	-3.3923	-0.1406	0.1868	-0.0597	2.165	1.2573	-1.348	2.4185	-0.1182	1.8153	-0.3111	0.0286	-0.6245	-1.864	0.7651	0.5661	-0.1328	-0.2795	0.3435	-1.6668	0.7283	2.7612	0.5535	1.8472	-3.6196	-0.3926	-0.977	-4.2065	4.9509	0.277	-1.4164	1.9166	0.4474	2.7105	1.495
	GSM1302057	2.405	0.6037	-4.0475	-4.6524	0.3448	0.5478	-0.3031	2.58	1.9717	-0.3292	3.5299	0.0089	1.849	0.6863	0.4262	-0.4096	-1.798	1.2077	1.2766	0.0683	0.246	0.9487	-1.8099	1.1519	3.0994	0.7934	2.0637	-3.5114	-0.1393	-1.4472	-4.4052	5.3199	0.4623	-1.4203	1.9762	0.2879	3.1506	1.6594
	GSM1302070	2.5933	0.5674	-4.1323	-3.784	1.0567	0.9216	0.0178	2.3884	0.8863	0.6992	4.9887	0.3693	2.8639	1.4949	-0.1747	0.3478	-0.7643	2.4984	2.304	-0.1909	0.6115	0.4172	-1.7859	2.0026	3.1043	0.5758	2.6807	-3.2522	1.4743	-1.457	-3.327	4.9394	0.9402	-1.0408	1.3674	0.4841	2.8577	1.2733
	GSM1302072	2.1664	0.984	-4.0933	-4.2142	0.1229	0.5431	0.0121	2.0916	2.5869	-0.83	3.1906	0.5964	1.9903	1.0081	0.7742	-0.1656	-1.5243	1.2553	1.1184	-0.407	-0.0868	-0.3426	-2.0421	1.423	3.178	0.4162	1.8887	-3.5631	-0.234	-1.7998	-3.7595	4.9864	0.6158	-1.1268	1.6097	0.777	3.3512	2.0828
	GSM1302073	2.6753	1.1176	-3.5592	-3.3799	1.1607	0.6344	-0.1394	3.0607	2.8623	-0.6988	2.9654	0.5941	1.5171	1.1047	0.3631	-0.6084	-1.5745	0.5931	0.6599	-0.3281	-0.4622	0.3852	-2.1395	0.7231	3.6301	0.0785	1.2826	-3.3805	-0.8914	-2.1004	-3.5946	4.8562	-0.2799	-1.0842	1.6423	0.6867	3.1625	1.5379
	GSM1302075	2.9103	1.7661	-4.4704	-5.2725	0.089	0.105	-0.2513	2.4314	1.1647	0.3974	3.6072	0.5741	2.1289	0.2268	0.4104	-0.3346	-1.7324	1.5753	1.8903	-0.1572	0.24	-0.0501	-1.8711	1.246	3.5232	0.0386	2.4621	-3.4119	0.5469	-2.2682	-4.1487	5.1863	1.0124	-1.2371	2.0184	0.2139	3.7239	1.4928
THBS1	Pearson r		0.818307	0.283001	-0.0593815	0.17542	0.211422	0.0643963	0.0215484	0.0514258	0.183787	0.158439	0.198527	0.0792012	0.183736	-0.101385	0.134355	0.184419	0.309838	0.210469	0.208429	0.372414	0.53603	0.079713	0.176201	0.17609	0.0320375	0.32259	0.48864	0.18222	-0.105857	0.0392012	-0.0436982	0.164234	0.148069	-0.303613	-0.308318	-0.0987968	-0.251679
	t		9.65591	2.00122	-0.403457	1.2085	1.4671	0.437665	0.146182	0.349249	1.26811	1.08833	1.37382	0.538861	1.26774	-0.691185	0.919578	1.27262	2.21019	1.46018	1.44538	2.72161	4.30649	0.542366	1.21405	1.21326	0.217401	2.31148	3.79848	1.25692	-0.722015	0.26608	-0.296659	1.12922	1.01545	-2.16122	-2.1982	-0.673367	-1.76374
	p-value		1.22471e-12	0.0512887	0.688482	0.233031	0.149153	0.663677	0.884416	0.728496	0.211141	0.282119	0.176155	0.592581	0.21127	0.492923	0.36259	0.20955	0.0321062	0.151037	0.15513	0.00914314	8.61586e-05	0.590185	0.230924	0.231225	0.828858	0.0253381	0.000425419	0.215127	0.47394	0.791367	0.768062	0.264659	0.315204	0.0359185	0.0330049	0.504083	0.0844162
CDKN1A	Pearson r	0.818307		0.491524	0.0789229	0.39423	0.398864	0.288646	0.290626	0.328273	0.430987	0.344152	0.425638	0.3085	0.400243	0.0951958	0.27051	0.414407	0.419042	0.358556	0.352851	0.428928	0.606583	0.138778	0.286494	0.330722	0.105494	0.426706	0.569873	0.251769	-0.155498	-0.0596633	0.107125	0.204524	0.332766	-0.453092	-0.396757	-0.224054	-0.36796
	t	9.65591		3.82802	0.536956	2.90943	2.95006	2.04473	2.06004	2.35708	3.2394	2.48601	3.19023	2.19964	2.96219	0.648595	1.90574	3.08831	3.13016	2.60506	2.55766	3.22042	5.17477	0.950438	2.02811	2.37682	0.719512	3.20002	4.70356	1.76442	-1.06763	-0.405378	0.730763	1.4171	2.39332	-3.44716	-2.93155	-1.55925	-2.68393
	p-value	1.22471e-12		0.000388546	0.593886	0.00556141	0.00498273	0.0466283	0.0450778	0.0227312	0.00222741	0.0166123	0.00256086	0.032896	0.00482105	0.519825	0.0629444	0.00340794	0.00303239	0.0123323	0.0138984	0.00235091	4.8788e-06	0.346857	0.0483631	0.0216793	0.475465	0.00249096	2.3597e-05	0.0843015	0.291259	0.687079	0.46863	0.163191	0.0208335	0.0012213	0.00523904	0.125791	0.0100799
CDKN2A	Pearson r	0.283001	0.491524		0.393427	0.626667	0.723288	0.634716	0.691574	0.655317	0.535343	0.471866	0.700947	0.473829	0.588974	0.378178	0.553966	0.552633	0.486358	0.434844	0.657106	0.584297	0.456818	0.505569	0.580678	0.356007	0.27083	0.426453	0.422567	0.281121	0.232818	0.212873	0.331379	0.179308	0.354107	-0.535796	-0.671929	-0.443353	-0.518951
	t	2.00122	3.82802		2.90241	5.45403	7.10391	5.57086	6.49377	5.88409	4.29874	3.62987	6.66569	3.64934	4.9429	2.7707	4.51291	4.49727	3.77522	3.27511	5.91233	4.88318	3.48295	3.97426	4.83748	2.58384	1.90817	3.19769	3.16218	1.98678	1.62367	1.47764	2.38212	1.23616	2.56807	-4.30385	-6.15332	-3.35469	-4.11754
	p-value	0.0512887	0.000388546		0.00566753	1.88891e-06	6.36583e-09	1.26693e-06	5.2498e-08	4.31885e-07	8.83297e-05	0.000709718	2.89521e-08	0.000669349	1.06444e-05	0.00804314	4.41384e-05	4.64495e-05	0.000456809	0.00201141	3.91826e-07	1.29954e-05	0.00109922	0.000246972	1.51338e-05	0.0130124	0.0626216	0.00250742	0.00277168	0.0529223	0.111281	0.146318	0.0214043	0.222673	0.01354	8.68909e-05	1.70511e-07	0.00159934	0.000157422
	>0.05	<0.05	<0.01	0.01<=<0.05	Total
THBS1	27	6	4	2	33
CDKN1A	10	23	13	10	33
CDKN2A	6	27	24	3	33

## Sheet: Sheet1
ID	adj.P.Val	P.Value	t	B	logFC	Gene.symbol	Gene.title
A_23_P44166	9.11e-16	2.22e-20	-15.434	35.6867	-1.21521	DCXR	dicarbonyl and L-xylulose reductase
A_32_P23187	6.83e-15	3.81e-19	-14.378	33.0103	-0.920795
A_23_P338534	6.83e-15	5e-19	-14.2791	32.7521	-1.08268	HIF3A	hypoxia inducible factor 3 alpha subunit
A_32_P223985	9.46e-15	9.23e-19	-14.0584	32.1713	-0.84416
A_24_P643776	9.81e-15	1.2e-18	13.9654	31.9248	3.17504
A_23_P100642	2.22e-14	3.25e-18	-13.6119	30.9765	-3.96594	PNMT	phenylethanolamine N-methyltransferase
A_23_P253701	6.53e-14	1.13e-17	-13.1786	29.7912	-2.00322
A_23_P310560	6.53e-14	1.27e-17	-13.1366	29.675	-1.19954	NUDT16	nudix hydrolase 16
A_23_P374339	1.81e-13	3.97e-17	-12.7491	28.5907	-3.09585	HIF3A	hypoxia inducible factor 3 alpha subunit
A_23_P123853	1.89e-13	4.62e-17	12.6977	28.4453	3.52036	CCL19	C-C motif chemokine ligand 19
A_23_P233	2.46e-13	7.42e-17	-12.5382	27.9918	-1.78055	FMO5	flavin containing monooxygenase 5
A_23_P83857	2.46e-13	7.61e-17	-12.5297	27.9674	-1.82983	MAOA	monoamine oxidase A
A_23_P102113	2.46e-13	7.8e-17	12.5213	27.9437	2.46506	WNT10A	Wnt family member 10A
A_24_P12904	3.24e-13	1.12e-16	-12.4002	27.5966	-0.876125	TMEM245	transmembrane protein 245
A_24_P208703	3.24e-13	1.18e-16	-12.382	27.5443	-1.79083	FAM107A	family with sequence similarity 107 member A
A_24_P110799	3.56e-13	1.39e-16	-12.3289	27.3913	-1.06703	LSS	lanosterol synthase (2,3-oxidosqualene-lanosterol cyclase)
A_23_P146417	6.36e-13	2.64e-16	-12.1168	26.7764	-1.23083	TMEM245	transmembrane protein 245
A_23_P138289	1e-12	4.39e-16	-11.9494	26.2869	-0.691338	ITGA10	integrin subunit alpha 10
A_23_P81280	1.03e-12	4.76e-16	-11.923	26.2094	-2.15528	BTNL9	butyrophilin like 9
A_23_P983	1.09e-12	5.32e-16	-11.8868	26.1028	-0.747947	PRDX6	peroxiredoxin 6
A_24_P71341	1.31e-12	6.7e-16	-11.8117	25.8813	-2.08331	FMO5	flavin containing monooxygenase 5
A_23_P161458	2.29e-12	1.23e-15	-11.6156	25.2989	-0.828562	OLAH	oleoyl-ACP hydrolase
A_23_P142187	2.33e-12	1.31e-15	-11.5954	25.2384	-0.978387	HIF3A	hypoxia inducible factor 3 alpha subunit
A_23_P116235	2.5e-12	1.46e-15	11.5588	25.129	1.96007	MDK	midkine (neurite growth-promoting factor 2)
A_32_P187951	2.69e-12	1.64e-15	-11.5218	25.0185	-3.04372	BTNL9	butyrophilin like 9
A_24_P225845	2.9e-12	1.84e-15	-11.486	24.9108	-1.18464	P2RY1	purinergic receptor P2Y1
A_23_P213745	3.38e-12	2.22e-15	11.4245	24.726	3.95837	CXCL14	C-X-C motif chemokine ligand 14
A_23_P251387	3.7e-12	2.52e-15	-11.3841	24.6043	-1.021	REPS2	RALBP1 associated Eps domain containing 2
A_23_P20392	5.12e-12	3.62e-15	11.2694	24.2574	1.18169	PSD3	pleckstrin and Sec7 domain containing 3
A_23_P107322	5.45e-12	3.99e-15	-11.2386	24.1641	-1.61752	CORO6	coronin 6
A_23_P168130	9.47e-12	7.16e-15	-11.0532	23.5987	-1.18982	IP6K3	inositol hexakisphosphate kinase 3
A_23_P49155	9.55e-12	7.46e-15	11.0403	23.5593	2.28103	CDH3	cadherin 3
A_24_P233995	9.55e-12	7.82e-15	-11.0256	23.5141	-1.0758	2025-03-01	mitochondrial amidoxime reducing component 1
A_24_P914000	9.55e-12	7.92e-15	-11.0215	23.5018	-1.49641	VSIG10	V-set and immunoglobulin domain containing 10
A_23_P416711	1.15e-11	9.84e-15	-10.9533	23.2921	-1.43895	ST6GALNAC3	ST6 N-acetylgalactosaminide alpha-2,6-sialyltransferase 3
A_23_P48121	1.4e-11	1.23e-14	-10.8841	23.0792	-1.44118	ADIPOR2	adiponectin receptor 2
A_23_P43763	1.56e-11	1.4e-14	-10.8421	22.9495	-1.60167	PLLP	plasmolipin
A_24_P48856	1.67e-11	1.55e-14	-10.8109	22.853	-0.931858	CBS	cystathionine-beta-synthase
A_23_P382835	1.77e-11	1.69e-14	-10.7846	22.7716	-1.69024	P2RY1	purinergic receptor P2Y1
A_23_P58036	1.87e-11	1.83e-14	-10.7596	22.694	-1.25008	MCCC1	methylcrotonoyl-CoA carboxylase 1
A_24_P63019	2.67e-11	2.67e-14	-10.6416	22.3271	-2.2918	IL1R2	interleukin 1 receptor type 2
A_24_P33989	3.16e-11	3.28e-14	-10.5779	22.1282	-2.21806	NECAB1	N-terminal EF-hand calcium binding protein 1
A_23_P23584	3.16e-11	3.32e-14	-10.5748	22.1184	-1.24187	CTNNBIP1	catenin beta interacting protein 1
A_23_P2831	3.36e-11	3.61e-14	-10.5487	22.0368	-2.28019	EDNRB	endothelin receptor type B
A_23_P81898	3.39e-11	3.72e-14	10.5391	22.0067	4.21683	UBD	ubiquitin D
A_23_P202448	3.46e-11	3.88e-14	10.5264	21.9669	2.02105	CXCL12	C-X-C motif chemokine ligand 12
A_23_P148292	3.58e-11	4.1e-14	-10.509	21.9125	-1.37385	RS1	retinoschisin 1
A_23_P85209	3.92e-11	4.59e-14	10.4747	21.8047	3.39021	IL13RA2	interleukin 13 receptor subunit alpha 2
A_32_P89837	4.6e-11	5.5e-14	10.4191	21.6299	0.83461	TRAF3	TNF receptor associated factor 3
A_23_P79587	5.14e-11	6.27e-14	-10.3787	21.5026	-1.20789	ALPP	alkaline phosphatase, placental
A_24_P384839	5.2e-11	6.58e-14	-10.3639	21.456	-1.06594	LSS	lanosterol synthase (2,3-oxidosqualene-lanosterol cyclase)
A_23_P101551	5.2e-11	6.59e-14	-10.3633	21.454	-0.681562	BCAT2	branched chain amino acid transaminase 2
A_23_P216361	5.5e-11	7.11e-14	10.3399	21.3804	2.50266	COL14A1	collagen type XIV alpha 1 chain
A_24_P325520	5.8e-11	7.64e-14	-10.318	21.311	-0.922675	SORT1	sortilin 1
A_24_P162211	6.15e-11	8.36e-14	-10.2906	21.2244	-0.920945	LSS	lanosterol synthase (2,3-oxidosqualene-lanosterol cyclase)
A_23_P108751	6.15e-11	8.39e-14	10.2892	21.22	2.54813	FHL2	four and a half LIM domains 2
A_23_P202245	7.01e-11	9.74e-14	10.2437	21.0758	0.945577	RET	ret proto-oncogene
A_23_P36364	8.38e-11	1.19e-13	10.1839	20.886	2.38949	THY1	Thy-1 cell surface antigen
A_23_P74778	8.64e-11	1.26e-13	10.1656	20.8279	1.36197	C1orf54	chromosome 1 open reading frame 54
A_24_P478940	8.64e-11	1.26e-13	10.1644	20.8238	2.24834
A_23_P252541	9.13e-11	1.36e-13	10.1424	20.7538	1.69934	RAB7B	RAB7B, member RAS oncogene family
A_24_P911676	9.25e-11	1.4e-13	10.1334	20.7253	1.31752	SOX4	SRY-box 4
A_23_P19369	9.73e-11	1.49e-13	-10.1133	20.6612	-0.746393	CARMIL1	capping protein regulator and myosin 1 linker 1
A_23_P85250	1.23e-10	1.92e-13	10.0372	20.4181	2.3343	CD24	CD24 molecule
A_23_P134714	1.28e-10	2.02e-13	-10.0215	20.3679	-0.93438	RIDA	reactive intermediate imine deaminase A homolog
A_23_P85269	1.28e-10	2.06e-13	-10.0153	20.3481	-2.16733	TTN	titin
A_23_P407840	1.29e-10	2.11e-13	10.0089	20.3278	2.20724	FNDC1	fibronectin type III domain containing 1
A_32_P70315	1.35e-10	2.24e-13	-9.99	20.2671	-2.18239	TIMP4	TIMP metallopeptidase inhibitor 4
A_23_P334955	1.39e-10	2.33e-13	-9.97858	20.2305	-1.2289	FAM167A	family with sequence similarity 167 member A
A_23_P142631	1.42e-10	2.42e-13	-9.96739	20.1946	-1.05458	FKBP1B	FK506 binding protein 1B
A_23_P53193	1.49e-10	2.57e-13	9.94866	20.1345	1.53049
A_24_P20327	1.59e-10	2.82e-13	-9.92092	20.0455	-1.76081	KLF15	Kruppel like factor 15
A_32_P15035	1.59e-10	2.83e-13	-9.92014	20.043	-1.26659	LOC285812	uncharacterized LOC285812
A_23_P144796	1.92e-10	3.46e-13	9.85944	19.8477	2.02117	PDLIM4	PDZ and LIM domain 4
A_24_P343621	1.92e-10	3.51e-13	-9.85517	19.8339	-1.07775	ECHDC3	enoyl-CoA hydratase domain containing 3
A_24_P96403	2.07e-10	3.85e-13	9.82692	19.7429	1.02814	RUNX1	runt related transcription factor 1
A_23_P211252	2.07e-10	3.88e-13	-9.825	19.7367	-0.92937	LSS	lanosterol synthase (2,3-oxidosqualene-lanosterol cyclase)
A_23_P399255	2.18e-10	4.15e-13	-9.80446	19.6704	-1.53851	RNF182	ring finger protein 182
A_24_P254789	2.18e-10	4.2e-13	9.80091	19.659	2.73631	COL14A1	collagen type XIV alpha 1 chain
A_32_P51848	2.39e-10	4.66e-13	-9.76982	19.5586	-1.26862	FAM105A	family with sequence similarity 105 member A
A_24_P186354	2.75e-10	5.43e-13	-9.72402	19.4104	-0.657543
A_32_P151152	3.12e-10	6.24e-13	-9.68232	19.2753	-0.527118
A_23_P147711	3.31e-10	6.7e-13	-9.66116	19.2066	-1.51926	NPR1	natriuretic peptide receptor 1
A_23_P127186	3.52e-10	7.21e-13	-9.63903	19.1348	-1.74242	TACC2	transforming acidic coiled-coil containing protein 2
A_23_P52761	3.96e-10	8.23e-13	9.59973	19.0071	4.08315	MMP7	matrix metallopeptidase 7
A_23_P121622	3.96e-10	8.42e-13	-9.5929	18.9848	-1.32281	SULT1B1	sulfotransferase family 1B member 1
A_24_P661612	3.96e-10	8.42e-13	-9.59282	18.9846	-1.58352	PTPRB	protein tyrosine phosphatase, receptor type B
A_23_P70818	3.96e-10	8.49e-13	9.59043	18.9768	1.43758	SMO	smoothened, frizzled class receptor
A_23_P8723	4.18e-10	9.07e-13	-9.57058	18.9122	-1.52554	KLRG2	killer cell lectin like receptor G2
A_24_P851254	4.65e-10	1.02e-12	-9.53534	18.7974	-1.59767
A_24_P20630	4.72e-10	1.05e-12	9.52793	18.7732	1.33028	LEF1	lymphoid enhancer binding factor 1
A_23_P211598	5.13e-10	1.16e-12	-9.49649	18.6706	-1.05214	PMM1	phosphomannomutase 1
A_32_P33185	5.13e-10	1.16e-12	-9.49634	18.6701	-1.33835
A_23_P102117	5.79e-10	1.33e-12	9.4572	18.5422	1.39163	WNT10A	Wnt family member 10A
A_24_P105191	7.03e-10	1.63e-12	9.39581	18.3412	2.63185	HS6ST2	heparan sulfate 6-O-sulfotransferase 2
A_23_P156408	7.03e-10	1.65e-12	-9.39346	18.3335	-0.729943	LINC00472	long intergenic non-protein coding RNA 472
A_23_P5903	7.1e-10	1.68e-12	-9.38749	18.314	-2.73726	SLCO4A1	solute carrier organic anion transporter family member 4A1
A_32_P219635	8.11e-10	1.94e-12	-9.34506	18.1747	-0.767325	KCNMB4	potassium calcium-activated channel subfamily M regulatory beta subunit 4
A_24_P390909	8.58e-10	2.07e-12	-9.3255	18.1105	-0.684365	PRX	periaxin
A_24_P147169	8.8e-10	2.15e-12	-9.3152	18.0766	-1.24431	PLA2G4F	phospholipase A2 group IVF
A_23_P44132	8.93e-10	2.2e-12	-9.30767	18.0519	-1.15518	FASN	fatty acid synthase
A_24_P940166	9.07e-10	2.26e-12	-9.3003	18.0277	-1.59868	PAPSS2	3'-phosphoadenosine 5'-phosphosulfate synthase 2
A_23_P217428	9.35e-10	2.35e-12	-9.28847	17.9887	-1.31574	ARHGAP6	Rho GTPase activating protein 6
A_23_P162766	9.54e-10	2.42e-12	-9.27972	17.9599	-1.13826	DOCK9	dedicator of cytokinesis 9
A_23_P335920	9.65e-10	2.47e-12	-9.2733	17.9388	-1.18629	RPS6KA2	ribosomal protein S6 kinase A2
A_23_P7212	1.05e-09	2.71e-12	9.24608	17.8492	1.09092	CFI	complement factor I
A_24_P137501	1.06e-09	2.76e-12	9.24125	17.8333	3.93003	SFRP2	secreted frizzled related protein 2
A_24_P230009	1.06e-09	2.79e-12	-9.23777	17.8218	-0.715845
A_23_P43164	1.13e-09	3.01e-12	9.21515	17.7472	2.5879	SULF1	sulfatase 1
A_24_P408047	1.13e-09	3.04e-12	9.21194	17.7366	1.26356	PLEKHA4	pleckstrin homology domain containing A4
A_23_P169278	1.13e-09	3.07e-12	-9.20964	17.729	-0.757018	AGTPBP1	ATP/GTP binding protein 1
A_23_P107795	1.17e-09	3.22e-12	-9.19521	17.6814	-0.694725	ATP5SL	ATP5S like
A_23_P205959	1.17e-09	3.26e-12	9.19209	17.6711	2.59313	ALDH1A3	aldehyde dehydrogenase 1 family member A3
A_23_P215735	1.17e-09	3.29e-12	-9.18907	17.6611	-0.866835	ST7	suppression of tumorigenicity 7
A_32_P42946	1.17e-09	3.3e-12	-9.1886	17.6596	-0.640238	C1orf210	chromosome 1 open reading frame 210
A_23_P137035	1.26e-09	3.56e-12	-9.16552	17.5834	-1.36969	PIR	pirin
A_24_P234242	1.29e-09	3.69e-12	-9.15518	17.5492	-1.50259	ACADL	acyl-CoA dehydrogenase, long chain
A_23_P40295	1.29e-09	3.73e-12	9.15243	17.5401	2.72573	LAMP5	lysosomal associated membrane protein family member 5
A_23_P129221	1.36e-09	3.94e-12	-9.13637	17.487	-0.79511	FAH	fumarylacetoacetate hydrolase
A_24_P77432	1.51e-09	4.41e-12	9.103	17.3766	1.0605	ROBO1	roundabout guidance receptor 1
A_23_P72059	1.52e-09	4.49e-12	-9.0978	17.3594	-1.3921	VSIG10	V-set and immunoglobulin domain containing 10
A_23_P201939	1.55e-09	4.64e-12	9.08775	17.3261	0.564885	PPM1J	protein phosphatase, Mg2+/Mn2+ dependent 1J
A_23_P62081	1.55e-09	4.66e-12	9.08684	17.3231	2.12723	SCG5	secretogranin V
A_24_P18146	1.56e-09	4.72e-12	9.08284	17.3098	0.999135	PSD3	pleckstrin and Sec7 domain containing 3
A_32_P399546	1.64e-09	4.98e-12	9.06702	17.2574	1.67696	ARNTL2	aryl hydrocarbon receptor nuclear translocator like 2
A_32_P18258	1.74e-09	5.33e-12	-9.04723	17.1918	-0.64677	TALDO1	transaldolase 1
A_23_P126159	1.75e-09	5.48e-12	-9.03915	17.165	-0.860485	HPCA	hippocalcin
A_24_P74508	1.75e-09	5.52e-12	-9.03694	17.1576	-0.583225	SLC25A18	solute carrier family 25 member 18
A_23_P48740	1.75e-09	5.52e-12	9.03694	17.1576	2.7571	DIO2	deiodinase, iodothyronine, type II
A_23_P48175	1.75e-09	5.55e-12	-9.03541	17.1525	-1.05285	TMEM106C	transmembrane protein 106C
A_23_P88404	1.9e-09	6.09e-12	9.00828	17.0625	1.95694	TGFB3	transforming growth factor beta 3
A_23_P39735	1.9e-09	6.11e-12	-9.00723	17.059	-1.10828	IL18R1	interleukin 18 receptor 1
A_24_P330303	1.99e-09	6.46e-12	8.99126	17.0059	1.34817	FRMD6	FERM domain containing 6
A_23_P122662	2.03e-09	6.62e-12	-8.98388	16.9814	-1.80682	GFOD1	glucose-fructose oxidoreductase domain containing 1
A_23_P5831	2.06e-09	6.8e-12	-8.97613	16.9556	-1.27088	HPCAL1	hippocalcin like 1
A_23_P51126	2.25e-09	7.49e-12	-8.94776	16.8613	-3.40279	IL1RL1	interleukin 1 receptor like 1
A_24_P402510	2.25e-09	7.51e-12	8.94717	16.8593	1.47531	SAMD11	sterile alpha motif domain containing 11
A_23_P105571	2.3e-09	7.74e-12	-8.93812	16.8292	-1.01383	CHPT1	choline phosphotransferase 1
A_32_P162066	2.48e-09	8.4e-12	-8.9144	16.7502	-1.38712	FAM105A	family with sequence similarity 105 member A
A_24_P26897	2.65e-09	9.06e-12	-8.89227	16.6764	-0.929188	INPP5A	inositol polyphosphate-5-phosphatase A
A_32_P62288	2.78e-09	9.54e-12	-8.87712	16.6259	-0.879565
A_23_P43649	2.83e-09	9.8e-12	-8.86954	16.6006	-1.44122
A_24_P305050	2.87e-09	1e-11	-8.86349	16.5804	-0.816995	CD300LG	CD300 molecule like family member g
A_24_P38081	2.94e-09	1.03e-11	-8.85412	16.5492	-2.60519	FKBP5	FK506 binding protein 5
A_23_P44993	2.98e-09	1.05e-11	-8.84862	16.5308	-0.770015	TALDO1	transaldolase 1
A_23_P54649	3.09e-09	1.1e-11	8.83518	16.4859	0.455955	TRADD	TNFRSF1A associated via death domain
A_32_P52153	3.28e-09	1.18e-11	8.81594	16.4216	2.14131	UNC5B-AS1	UNC5B antisense RNA 1
A_23_P334857	3.48e-09	1.25e-11	-8.7974	16.3597	-1.80642	ZNF385B	zinc finger protein 385B
A_32_P71776	3.5e-09	1.27e-11	-8.79336	16.3461	-1.33279	ECEL1P2	endothelin converting enzyme like 1 pseudogene 2
A_32_P100109	3.53e-09	1.3e-11	-8.78781	16.3276	-1.06892	REPS2	RALBP1 associated Eps domain containing 2
A_23_P24515	3.53e-09	1.3e-11	-8.78738	16.3262	-0.7069	ACAT1	acetyl-CoA acetyltransferase 1
A_23_P128967	4e-09	1.48e-11	-8.7491	16.198	-0.792447	ALDH6A1	aldehyde dehydrogenase 6 family member A1
A_23_P133517	4.1e-09	1.53e-11	-8.73946	16.1658	-0.657462	LIFR	leukemia inhibitory factor receptor alpha
A_23_P343398	4.24e-09	1.59e-11	8.72784	16.1268	2.9389	CCR7	C-C motif chemokine receptor 7
A_23_P91095	4.29e-09	1.63e-11	8.7209	16.1036	1.75926	CD28	CD28 molecule
A_24_P32627	4.29e-09	1.63e-11	-8.72074	16.103	-0.594095
A_23_P57927	4.34e-09	1.66e-11	-8.71564	16.0859	-1.73656	HYAL2	hyaluronoglucosaminidase 2
A_23_P138524	4.51e-09	1.74e-11	8.70273	16.0427	2.23997	CPXM2	carboxypeptidase X, M14 family member 2
A_23_P166306	4.64e-09	1.8e-11	-8.69275	16.0092	-0.868328	CBS	cystathionine-beta-synthase
A_23_P321307	4.67e-09	1.82e-11	-8.68895	15.9964	-0.691045	ADAMTS2	ADAM metallopeptidase with thrombospondin type 1 motif 2
A_32_P60013	4.69e-09	1.84e-11	-8.68581	15.9859	-1.07268	LINC00165	long intergenic non-protein coding RNA 165
A_23_P425681	4.71e-09	1.86e-11	-8.68237	15.9744	-1.56972	CCK	cholecystokinin
A_23_P378416	4.71e-09	1.87e-11	-8.68106	15.97	-1.64799	GPM6B	glycoprotein M6B
A_24_P148503	5.2e-09	2.08e-11	-8.65062	15.8678	-1.05052	FZD5	frizzled class receptor 5
A_24_P322191	5.3e-09	2.13e-11	-8.64343	15.8436	-0.786062	CALCOCO2	calcium binding and coiled-coil domain 2
A_23_P64837	5.39e-09	2.18e-11	-8.63659	15.8207	-0.673092	SMAGP	small cell adhesion glycoprotein
A_23_P218126	5.41e-09	2.2e-11	8.63407	15.8122	2.57011
A_23_P164148	5.54e-09	2.27e-11	-8.62518	15.7823	-0.683658	MLX	MLX, MAX dimerization protein
A_32_P23872	5.63e-09	2.32e-11	-8.61904	15.7617	-0.99816
A_23_P153351	5.65e-09	2.34e-11	-8.61608	15.7517	-0.777705	BLVRB	biliverdin reductase B
A_32_P173744	5.68e-09	2.37e-11	8.61292	15.7411	0.466985
A_23_P124122	5.97e-09	2.51e-11	-8.59676	15.6867	-0.788037	PXMP2	peroxisomal membrane protein 2
A_24_P176079	6.18e-09	2.61e-11	-8.58533	15.6483	-0.912145	WASF3	WAS protein family member 3
A_24_P330263	6.44e-09	2.73e-11	-8.5718	15.6027	-1.54269	EDNRB	endothelin receptor type B
A_23_P4223	6.65e-09	2.84e-11	-8.56088	15.566	-0.822555	CALCOCO2	calcium binding and coiled-coil domain 2
A_23_P218669	7.59e-09	3.26e-11	-8.52094	15.4314	-1.0204	WFDC5	WAP four-disulfide core domain 5
A_32_P142521	7.79e-09	3.36e-11	-8.51167	15.4002	-1.43263
A_24_P402825	7.89e-09	3.42e-11	-8.50654	15.3829	-0.734425	CACNA2D3	calcium voltage-gated channel auxiliary subunit alpha2delta 3
A_24_P257022	7.91e-09	3.46e-11	-8.50388	15.3739	-1.06978	TNNT2	troponin T2, cardiac type
A_23_P57784	7.91e-09	3.47e-11	8.50238	15.3688	2.33557	CLDN1	claudin 1
A_23_P74042	7.97e-09	3.52e-11	-8.49875	15.3566	-1.3868	ADGRL2	adhesion G protein-coupled receptor L2
A_23_P8281	8.09e-09	3.59e-11	-8.49295	15.337	-1.14911	IFNGR1	interferon gamma receptor 1
A_23_P166207	8.26e-09	3.7e-11	-8.48439	15.3081	-0.655687	ABCC13	ATP binding cassette subfamily C member 13 (pseudogene)
A_24_P937095	8.26e-09	3.71e-11	8.48374	15.3059	0.984235
A_32_P33263	8.35e-09	3.77e-11	-8.47892	15.2897	-1.3962
A_23_P138885	8.94e-09	4.08e-11	-8.45628	15.2132	-1.1124	FIBIN	fin bud initiation factor homolog (zebrafish)
A_24_P141019	8.94e-09	4.1e-11	-8.45484	15.2084	-0.665432	ST7	suppression of tumorigenicity 7
A_23_P109452	8.94e-09	4.1e-11	8.45474	15.208	0.755315	CHEK2	checkpoint kinase 2
A_23_P171077	9.59e-09	4.42e-11	-8.43287	15.1342	-0.88931	EBP	emopamil binding protein (sterol isomerase)
A_32_P96036	1e-08	4.64e-11	8.41873	15.0863	1.41717	MEX3A	mex-3 RNA binding family member A
A_32_P226801	1e-08	4.68e-11	-8.41653	15.0789	-0.77754
A_23_P211835	1.01e-08	4.72e-11	-8.41388	15.0699	-0.688303	AGTR1	angiotensin II receptor type 1
A_23_P331235	1.02e-08	4.81e-11	-8.40881	15.0528	-0.766532	C5orf38	chromosome 5 open reading frame 38
A_23_P104522	1.05e-08	4.97e-11	-8.39917	15.0202	-1.06611	NEBL	nebulette
A_23_P89780	1.05e-08	5.01e-11	-8.39668	15.0118	-1.31672	LAMA3	laminin subunit alpha 3
A_24_P208567	1.05e-08	5.03e-11	-8.39544	15.0076	-1.58901	IL18R1	interleukin 18 receptor 1
A_32_P123629	1.07e-08	5.16e-11	8.38814	14.9829	0.959647	TTC39C	tetratricopeptide repeat domain 39C
A_24_P130363	1.07e-08	5.17e-11	8.38759	14.9811	1.05851	LDLRAD4	low density lipoprotein receptor class A domain containing 4
A_24_P687302	1.13e-08	5.48e-11	-8.37086	14.9244	-0.660948	LAMA3	laminin subunit alpha 3
A_23_P58228	1.13e-08	5.5e-11	-8.36995	14.9214	-1.4585	ODAM	odontogenic, ameloblast asssociated
A_23_P138635	1.14e-08	5.57e-11	-8.36615	14.9085	-0.927893	BNIP3	BCL2 interacting protein 3
A_23_P418373	1.15e-08	5.66e-11	-8.36199	14.8944	-0.61333	BCL2L2	BCL2 like 2
A_23_P133474	1.16e-08	5.75e-11	-8.35735	14.8787	-2.27566	GPX3	glutathione peroxidase 3
A_24_P205364	1.16e-08	5.79e-11	-8.35518	14.8714	-0.638105	SHMT1	serine hydroxymethyltransferase 1
A_23_P205738	1.17e-08	5.83e-11	8.35311	14.8643	1.34303	BCL11B	B-cell CLL/lymphoma 11B
A_23_P501010	1.21e-08	6.08e-11	8.34115	14.8238	2.75057	COL17A1	collagen type XVII alpha 1 chain
A_24_P366967	1.28e-08	6.45e-11	-8.32441	14.7671	-0.631947	FNBP1L	formin binding protein 1 like
A_23_P139418	1.28e-08	6.5e-11	-8.3222	14.7596	-1.09759	GALNT18	polypeptide N-acetylgalactosaminyltransferase 18
A_24_P353638	1.28e-08	6.54e-11	8.32018	14.7528	2.75401	SLAMF7	SLAM family member 7
A_23_P33326	1.32e-08	6.74e-11	-8.31167	14.7239	-2.46137	ADRA1B	adrenoceptor alpha 1B
A_23_P134755	1.35e-08	6.93e-11	8.30358	14.6965	0.794027	TRPS1	transcriptional repressor GATA binding 1
A_23_P110941	1.38e-08	7.11e-11	-8.29624	14.6716	-0.98096	GSTA4	glutathione S-transferase alpha 4
A_23_P100963	1.41e-08	7.35e-11	8.28669	14.6392	0.681922	SPNS3	sphingolipid transporter 3 (putative)
A_32_P120851	1.42e-08	7.4e-11	-8.2846	14.6321	-1.44151
A_23_P258504	1.42e-08	7.46e-11	8.28237	14.6245	1.76263
A_24_P122337	1.48e-08	7.82e-11	-8.26883	14.5786	-0.935845	SYTL4	synaptotagmin like 4
A_23_P90089	1.48e-08	7.85e-11	-8.26793	14.5755	-0.482745	GCDH	glutaryl-CoA dehydrogenase
A_32_P148538	1.53e-08	8.14e-11	8.25748	14.5401	2.11903	PLPPR4	phospholipid phosphatase related 4
A_23_P204511	1.53e-08	8.15e-11	-8.25712	14.5389	-0.603665	SLC48A1	solute carrier family 48 member 1
A_23_P86751	1.56e-08	8.38e-11	-8.24917	14.5119	-0.648742	ADARB2	adenosine deaminase, RNA specific B2 (inactive)
A_32_P465742	1.65e-08	8.94e-11	-8.23066	14.449	-1.54015	PIP5K1B	phosphatidylinositol-4-phosphate 5-kinase type 1 beta
A_23_P339098	1.65e-08	8.95e-11	8.23015	14.4473	1.13319	SLC35F2	solute carrier family 35 member F2
A_24_P11462	1.65e-08	8.96e-11	8.22978	14.446	0.76081	AZIN2	antizyme inhibitor 2
A_23_P258136	1.68e-08	9.2e-11	8.22239	14.4209	1.66425	MXRA5	matrix remodeling associated 5
A_23_P318115	1.68e-08	9.27e-11	-8.22014	14.4133	-0.91752	SMAGP	small cell adhesion glycoprotein
A_32_P127052	1.68e-08	9.27e-11	-8.22005	14.413	-0.758857	NUDT16	nudix hydrolase 16
A_23_P165927	1.69e-08	9.38e-11	8.21676	14.4018	1.04527	STMN3	stathmin 3
A_23_P93348	1.73e-08	9.64e-11	8.20902	14.3755	2.32114	LTB	lymphotoxin beta
A_23_P157865	1.75e-08	9.78e-11	8.20487	14.3614	1.84601	TNC	tenascin C
A_32_P207767	1.75e-08	9.79e-11	-8.20447	14.36	-1.65771
A_32_P197489	1.81e-08	1.02e-10	-8.19328	14.322	-0.920053	KLF13	Kruppel like factor 13
A_24_P105733	1.82e-08	1.03e-10	-8.18938	14.3087	-0.604882	TNS1	tensin 1
A_24_P334300	1.84e-08	1.05e-10	-8.18546	14.2954	-1.13521	FGF12	fibroblast growth factor 12
A_32_P148118	1.84e-08	1.05e-10	8.18506	14.294	2.37269
A_24_P175176	1.97e-08	1.13e-10	8.16399	14.2224	0.575035	PHTF2	putative homeodomain transcription factor 2
A_24_P275073	2e-08	1.15e-10	8.15791	14.2017	1.83863	ADAMTS14	ADAM metallopeptidase with thrombospondin type 1 motif 14
A_23_P216429	2.11e-08	1.22e-10	8.1413	14.1452	2.74694	ASPN	asporin
A_23_P84860	2.29e-08	1.33e-10	-8.11598	14.0589	-2.51011	FAM107A	family with sequence similarity 107 member A
A_24_P927304	2.29e-08	1.34e-10	-8.11554	14.0574	-1.06865	TNNT2	troponin T2, cardiac type
A_24_P232252	2.37e-08	1.39e-10	-8.10509	14.0218	-0.8082	SLC1A1	solute carrier family 1 member 1
A_23_P43484	2.37e-08	1.39e-10	8.10351	14.0164	1.89413	CDKN2A	cyclin dependent kinase inhibitor 2A
A_23_P251421	2.47e-08	1.46e-10	8.09089	13.9734	1.50346	CDCA7	cell division cycle associated 7
A_23_P251043	2.51e-08	1.49e-10	8.08483	13.9528	1.48773	SYNDIG1	synapse differentiation inducing 1
A_23_P127033	2.74e-08	1.63e-10	-8.05811	13.8617	-1.38323	ECHDC3	enoyl-CoA hydratase domain containing 3
A_23_P129144	2.76e-08	1.65e-10	-8.05513	13.8515	-1.73144	MYZAP	myocardial zonula adherens protein
A_23_P26024	2.86e-08	1.72e-10	8.04395	13.8134	2.55079	C15orf48	chromosome 15 open reading frame 48
A_24_P89257	2.97e-08	1.79e-10	-8.03245	13.7741	-0.601805	ERGIC1	endoplasmic reticulum-golgi intermediate compartment 1
A_23_P215048	2.98e-08	1.8e-10	-8.03045	13.7673	-1.51717	KIAA0408	KIAA0408
A_23_P203702	2.98e-08	1.81e-10	-8.02876	13.7615	-1.22243	ARRB1	arrestin beta 1
A_24_P490109	3.1e-08	1.89e-10	8.01627	13.7189	2.38926
A_32_P159192	3.12e-08	1.91e-10	8.01363	13.7099	2.44981
A_23_P85703	3.14e-08	1.93e-10	-8.0107	13.6999	-0.864355	SOX13	SRY-box 13
A_23_P210900	3.2e-08	1.97e-10	-8.00431	13.6781	-0.932442	ACSS2	acyl-CoA synthetase short-chain family member 2
A_24_P179569	3.2e-08	1.98e-10	-8.00313	13.674	-0.455238	LAMA3	laminin subunit alpha 3
A_23_P64792	3.2e-08	1.99e-10	-8.00153	13.6686	-1.94649	KCNMB4	potassium calcium-activated channel subfamily M regulatory beta subunit 4
A_23_P253395	3.52e-08	2.21e-10	-7.9722	13.5684	-1.21514	UNC13B	unc-13 homolog B
A_32_P103508	3.52e-08	2.21e-10	-7.97217	13.5683	-0.980187	KIAA1549	KIAA1549
A_23_P118451	3.56e-08	2.24e-10	-7.96772	13.5531	-0.630593	STARD3	StAR related lipid transfer domain containing 3
A_24_P188037	3.65e-08	2.3e-10	-7.95998	13.5266	-0.615343
A_23_P101392	3.66e-08	2.32e-10	-7.95769	13.5188	-1.20023	TMEM38A	transmembrane protein 38A
A_23_P65963	3.71e-08	2.36e-10	-7.95273	13.5019	-0.698895	BFAR	bifunctional apoptosis regulator
A_32_P170664	3.79e-08	2.42e-10	7.94597	13.4787	0.837775	ACER2	alkaline ceramidase 2
A_32_P96752	3.87e-08	2.48e-10	7.9385	13.4532	1.24409
A_23_P34744	4.05e-08	2.61e-10	7.92498	13.407	1.90233	CTSK	cathepsin K
A_23_P80528	4.09e-08	2.64e-10	7.9208	13.3927	1.52937	TIGIT	T-cell immunoreceptor with Ig and ITIM domains
A_23_P127805	4.15e-08	2.69e-10	-7.91591	13.3759	-0.889273
A_24_P250176	4.15e-08	2.71e-10	-7.9142	13.3701	-0.58124	MLX	MLX, MAX dimerization protein
A_23_P201731	4.17e-08	2.73e-10	7.91189	13.3622	0.979282	TRAF5	TNF receptor associated factor 5
A_23_P65890	4.18e-08	2.74e-10	7.91055	13.3576	0.731805	CIB2	calcium and integrin binding family member 2
A_23_P352861	4.21e-08	2.78e-10	7.90661	13.3441	1.82204	TRBV5-4	T cell receptor beta variable 5-4
A_23_P349566	4.21e-08	2.78e-10	-7.9061	13.3424	-1.83641	CCDC85A	coiled-coil domain containing 85A
A_23_P424710	4.21e-08	2.8e-10	-7.90455	13.337	-0.594125	ADGRF5	adhesion G protein-coupled receptor F5
A_23_P117662	4.21e-08	2.81e-10	7.90339	13.3331	2.51077	HDC	histidine decarboxylase
A_23_P141126	4.21e-08	2.81e-10	-7.90336	13.333	-0.592777	GALK1	galactokinase 1
A_24_P88870	4.23e-08	2.84e-10	-7.90003	13.3216	-0.543567	B3GALNT1	beta-1,3-N-acetylgalactosaminyltransferase 1 (globoside blood group)
A_23_P82169	4.23e-08	2.85e-10	7.89989	13.3211	1.25968	SOX4	SRY-box 4
A_23_P257043	4.32e-08	2.92e-10	7.89249	13.2958	1.95778	GEM	GTP binding protein overexpressed in skeletal muscle
A_23_P149390	4.33e-08	2.94e-10	-7.89036	13.2885	-0.92559	CGN	cingulin
A_23_P350782	4.33e-08	2.95e-10	7.88992	13.287	2.80347
A_24_P386622	4.47e-08	3.05e-10	-7.87987	13.2526	-1.03055	ARRB1	arrestin beta 1
A_23_P34045	4.48e-08	3.07e-10	-7.87831	13.2473	-0.887973	EDA	ectodysplasin A
A_24_P33140	4.53e-08	3.12e-10	-7.874	13.2325	-0.645783	TIMP3	TIMP metallopeptidase inhibitor 3
A_23_P93739	4.53e-08	3.12e-10	-7.87332	13.2302	-0.437117	EPDR1	ependymin related 1
A_23_P128323	4.64e-08	3.21e-10	-7.86521	13.2024	-1.1463	SCNN1A	sodium channel epithelial 1 alpha subunit
A_24_P76666	4.64e-08	3.22e-10	-7.86431	13.1993	-0.882058	CSNK2A1	casein kinase 2 alpha 1
A_24_P934546	4.74e-08	3.31e-10	7.85687	13.1738	2.87979	SFRP2	secreted frizzled related protein 2
A_32_P116556	5e-08	3.5e-10	7.84095	13.1193	1.79589	ZNF469	zinc finger protein 469
A_24_P259970	5.06e-08	3.56e-10	-7.83641	13.1037	-0.693268
A_23_P154566	5.07e-08	3.57e-10	-7.83526	13.0998	-1.7201	TOX2	TOX high mobility group box family member 2
A_23_P318284	5.08e-08	3.59e-10	-7.83376	13.0946	-0.998175	GPD1L	glycerol-3-phosphate dehydrogenase 1-like
A_23_P1361	5.18e-08	3.69e-10	7.82616	13.0686	0.82606	ALDH18A1	aldehyde dehydrogenase 18 family member A1
A_23_P92410	5.18e-08	3.69e-10	7.82595	13.0679	0.558002	CASP3	caspase 3
A_32_P226186	5.21e-08	3.73e-10	-7.82312	13.0582	-1.28899	KIAA1549	KIAA1549
A_24_P231483	5.21e-08	3.74e-10	-7.82243	13.0558	-0.992557	MAP2	microtubule associated protein 2
A_24_P179816	5.26e-08	3.78e-10	-7.81874	13.0432	-1.09638	SLC27A3	solute carrier family 27 member 3
A_24_P251221	5.29e-08	3.82e-10	-7.81638	13.0351	-0.621502	PPP2R5A	protein phosphatase 2 regulatory subunit B'alpha
A_23_P166616	5.33e-08	3.86e-10	-7.81305	13.0237	-1.28654	AGTR1	angiotensin II receptor type 1
A_32_P231250	5.43e-08	3.94e-10	7.80703	13.003	1.12041
A_23_P13772	5.5e-08	4.01e-10	-7.80225	12.9866	-1.24859	TBX3	T-box 3
A_24_P85085	5.67e-08	4.15e-10	7.79241	12.9529	0.548525	SYTL2	synaptotagmin like 2
A_23_P211326	5.69e-08	4.18e-10	-7.7906	12.9467	-0.426302
A_23_P167030	5.69e-08	4.19e-10	-7.78957	12.9432	-1.2481	PTH1R	parathyroid hormone 1 receptor
A_24_P349039	5.74e-08	4.24e-10	-7.78614	12.9314	-0.904042	ARHGAP31	Rho GTPase activating protein 31
A_23_P105251	5.83e-08	4.34e-10	7.78005	12.9105	1.59337	GLI1	GLI family zinc finger 1
A_23_P36658	5.83e-08	4.34e-10	-7.77993	12.9101	-1.10374	MGST1	microsomal glutathione S-transferase 1
A_32_P41153	6.04e-08	4.51e-10	-7.76905	12.8728	-2.088
A_32_P188860	6.05e-08	4.53e-10	7.76742	12.8672	1.23975	IL17RD	interleukin 17 receptor D
A_23_P37685	6.05e-08	4.54e-10	-7.76679	12.865	-1.76805	TMEM204	transmembrane protein 204
A_23_P72330	6.16e-08	4.64e-10	7.76085	12.8447	2.06924
A_23_P86089	6.21e-08	4.69e-10	7.75768	12.8338	0.809185	VWA1	von Willebrand factor A domain containing 1
A_23_P30655	6.21e-08	4.71e-10	7.75654	12.8299	1.20775	NFKBIE	NFKB inhibitor epsilon
A_23_P209298	6.21e-08	4.72e-10	-7.75588	12.8276	-1.25037	EPB41L5	erythrocyte membrane protein band 4.1 like 5
A_24_P203678	6.22e-08	4.75e-10	-7.75416	12.8217	-0.563312	ACAT1	acetyl-CoA acetyltransferase 1
A_23_P112883	6.28e-08	4.81e-10	-7.75046	12.809	-0.952645	NRBP2	nuclear receptor binding protein 2
A_23_P210210	6.33e-08	4.87e-10	-7.74732	12.7982	-1.98124	EPAS1	endothelial PAS domain protein 1
A_32_P184488	6.34e-08	4.89e-10	7.74609	12.794	0.929468	PHLDB3	pleckstrin homology like domain family B member 3
A_23_P123448	6.44e-08	4.98e-10	7.74077	12.7757	1.25411	MMP16	matrix metallopeptidase 16
A_24_P309594	6.59e-08	5.11e-10	-7.73341	12.7505	-0.82855	SLC48A1	solute carrier family 48 member 1
A_23_P41054	6.71e-08	5.23e-10	-7.72663	12.7272	-0.895295	PTPRG	protein tyrosine phosphatase, receptor type G
A_32_P207789	6.71e-08	5.24e-10	-7.7263	12.7261	-1.4028
A_23_P111206	6.72e-08	5.27e-10	-7.7247	12.7206	-2.62597	FKBP5	FK506 binding protein 5
A_23_P373464	6.72e-08	5.28e-10	-7.72434	12.7193	-0.821222	AFF3	AF4/FMR2 family member 3
A_23_P428260	6.85e-08	5.39e-10	7.71818	12.6982	1.30343	STEAP2	STEAP2 metalloreductase
A_32_P104469	6.85e-08	5.41e-10	-7.71702	12.6942	-0.71847
A_23_P142310	6.9e-08	5.47e-10	-7.71398	12.6838	-0.99151	MKNK2	MAP kinase interacting serine/threonine kinase 2
A_24_P944640	7.22e-08	5.74e-10	-7.70033	12.6369	-1.16595	EPB41L5	erythrocyte membrane protein band 4.1 like 5
A_32_P113887	7.23e-08	5.77e-10	7.6992	12.633	1.91818
A_32_P90047	7.34e-08	5.87e-10	7.69394	12.6149	1.10807	C4orf48	chromosome 4 open reading frame 48
A_23_P104252	7.52e-08	6.03e-10	7.6864	12.589	1.32709	ITIH5	inter-alpha-trypsin inhibitor heavy chain family member 5
A_23_P321846	7.55e-08	6.08e-10	-7.68439	12.5821	-0.564028	KCNS1	potassium voltage-gated channel modifier subfamily S member 1
A_24_P357847	7.77e-08	6.27e-10	7.67537	12.5511	2.25072
A_23_P216167	7.84e-08	6.35e-10	7.67181	12.5389	1.05126	PSD3	pleckstrin and Sec7 domain containing 3
A_23_P54918	7.93e-08	6.44e-10	-7.66773	12.5249	-1.01922	LDHD	lactate dehydrogenase D
A_24_P929754	8.03e-08	6.56e-10	-7.66265	12.5074	-0.77413	MKNK2	MAP kinase interacting serine/threonine kinase 2
A_24_P30389	8.03e-08	6.56e-10	-7.6625	12.5069	-0.750127	MS4A15	membrane spanning 4-domains A15
A_24_P104980	8.08e-08	6.62e-10	7.66013	12.4987	2.76237	IGLL5	immunoglobulin lambda like polypeptide 5
A_23_P252981	8.14e-08	6.69e-10	-7.65703	12.4881	-1.23287	ACE2	angiotensin I converting enzyme 2
A_23_P387630	8.17e-08	6.74e-10	-7.655	12.4811	-1.09411	STARD8	StAR related lipid transfer domain containing 8
A_23_P70827	8.17e-08	6.77e-10	-7.65371	12.4767	-0.949115	KIAA1549	KIAA1549
A_24_P56270	8.17e-08	6.77e-10	7.65362	12.4764	0.633472	DYRK2	dual specificity tyrosine phosphorylation regulated kinase 2
A_23_P210726	8.18e-08	6.8e-10	-7.65223	12.4716	-0.824793	CDC25B	cell division cycle 25B
A_23_P415021	8.57e-08	7.15e-10	-7.63825	12.4235	-1.14009	METTL7A	methyltransferase like 7A
A_23_P37988	8.57e-08	7.17e-10	-7.63751	12.421	-0.697693	CPNE2	copine 2
A_24_P179107	8.83e-08	7.41e-10	7.62812	12.3887	2.32031	IGLV6-57	immunoglobulin lambda variable 6-57
A_23_P354855	8.86e-08	7.46e-10	-7.62635	12.3826	-0.604527	RS1	retinoschisin 1
A_32_P188226	8.93e-08	7.53e-10	-7.62343	12.3726	-0.480407
A_24_P82135	9.35e-08	7.91e-10	-7.6096	12.325	-0.704917	SECISBP2L	SECIS binding protein 2 like
A_24_P68247	9.37e-08	7.95e-10	-7.6081	12.3198	-0.639282	TRIM4	tripartite motif containing 4
A_24_P626951	9.44e-08	8.04e-10	7.60514	12.3096	2.32238
A_24_P173754	9.79e-08	8.35e-10	-7.59413	12.2718	-0.699865	C1orf21	chromosome 1 open reading frame 21
A_23_P25253	9.8e-08	8.39e-10	-7.59298	12.2678	-0.596677	DERA	deoxyribose-phosphate aldolase
A_23_P52147	9.85e-08	8.45e-10	-7.59077	12.2602	-0.523112	TBCE	tubulin folding cofactor E
A_23_P304897	1e-07	8.61e-10	7.58563	12.2425	2.74576	BDKRB2	bradykinin receptor B2
A_24_P279328	1e-07	8.64e-10	-7.58467	12.2392	-0.880757	INPP5K	inositol polyphosphate-5-phosphatase K
A_23_P34700	1e-07	8.67e-10	-7.58349	12.2352	-1.38196	TNNT2	troponin T2, cardiac type
A_23_P151297	1.01e-07	8.81e-10	-7.57918	12.2203	-1.04562	TNS2	tensin 2
A_23_P133438	1.03e-07	8.97e-10	-7.57399	12.2025	-1.56971	FAM105A	family with sequence similarity 105 member A
A_32_P101623	1.04e-07	9.05e-10	-7.57146	12.1938	-0.780295	LINC01088	long intergenic non-protein coding RNA 1088
A_23_P160433	1.05e-07	9.18e-10	-7.56731	12.1795	-0.910842	C1orf115	chromosome 1 open reading frame 115
A_23_P217468	1.05e-07	9.22e-10	-7.56611	12.1754	-0.819515	AFF2	AF4/FMR2 family member 2
A_32_P28872	1.07e-07	9.44e-10	-7.55945	12.1524	-0.682362	TALDO1	transaldolase 1
A_23_P30666	1.1e-07	9.7e-10	7.55195	12.1266	1.27988	TNFRSF21	TNF receptor superfamily member 21
A_23_P34345	1.1e-07	9.78e-10	7.54959	12.1185	2.34525	VCAM1	vascular cell adhesion molecule 1
A_24_P398147	1.11e-07	9.89e-10	-7.54635	12.1073	-1.32163	NEBL	nebulette
A_24_P938236	1.13e-07	1.01e-09	-7.54166	12.0912	-0.554218
A_32_P16204	1.14e-07	1.01e-09	7.53908	12.0823	0.865265	LINC01116	long intergenic non-protein coding RNA 1116
A_23_P41166	1.14e-07	1.02e-09	-7.53806	12.0788	-1.08093	B3GALNT1	beta-1,3-N-acetylgalactosaminyltransferase 1 (globoside blood group)
A_23_P146512	1.14e-07	1.02e-09	7.53649	12.0734	1.29574	GOLM1	golgi membrane protein 1
A_23_P215275	1.17e-07	1.05e-09	-7.52974	12.0501	-0.438433	LMTK2	lemur tyrosine kinase 2
A_32_P157927	1.17e-07	1.05e-09	7.52898	12.0475	2.47192
A_23_P156748	1.17e-07	1.06e-09	-7.52617	12.0378	-1.0289	ANKS1A	ankyrin repeat and sterile alpha motif domain containing 1A
A_32_P80850	1.18e-07	1.07e-09	7.52479	12.033	1.31288	COL14A1	collagen type XIV alpha 1 chain
A_32_P30600	1.19e-07	1.09e-09	7.51966	12.0154	2.2797
A_24_P246825	1.2e-07	1.09e-09	7.51875	12.0122	2.10555
A_23_P114299	1.22e-07	1.11e-09	7.51315	11.993	1.52066	CXCR3	C-X-C motif chemokine receptor 3
A_23_P253783	1.23e-07	1.13e-09	-7.50819	11.9759	-1.34448	MFSD2A	major facilitator superfamily domain containing 2A
A_24_P212024	1.23e-07	1.13e-09	7.50748	11.9734	2.87482
A_23_P43979	1.25e-07	1.16e-09	7.50199	11.9545	3.23603
A_24_P316586	1.29e-07	1.2e-09	-7.49258	11.9221	-1.80674	DUOX1	dual oxidase 1
A_24_P26496	1.32e-07	1.23e-09	-7.48498	11.8959	-0.837738	NOTCH4	notch 4
A_23_P397999	1.32e-07	1.23e-09	-7.48497	11.8959	-1.41293	FZD5	frizzled class receptor 5
A_23_P100730	1.32e-07	1.23e-09	7.48454	11.8944	1.31997	SKAP1	src kinase associated phosphoprotein 1
A_23_P430120	1.32e-07	1.23e-09	-7.48406	11.8927	-1.47158	EPAS1	endothelial PAS domain protein 1
A_23_P113634	1.35e-07	1.26e-09	7.4773	11.8694	0.551133	CBFB	core-binding factor beta subunit
A_23_P9761	1.38e-07	1.29e-09	-7.47031	11.8453	-0.769537	CNTROB	centrobin, centriole duplication and spindle assembly protein
A_23_P37415	1.41e-07	1.33e-09	-7.46332	11.8212	-0.607917	SECISBP2L	SECIS binding protein 2 like
A_32_P51988	1.45e-07	1.37e-09	7.45371	11.7881	2.72119
A_24_P81740	1.45e-07	1.38e-09	-7.45309	11.786	-0.840448	TALDO1	transaldolase 1
A_32_P10116	1.46e-07	1.39e-09	-7.45094	11.7786	-0.352662	TMEM245	transmembrane protein 245
A_24_P116233	1.46e-07	1.39e-09	-7.44957	11.7738	-0.661327	SPRYD7	SPRY domain containing 7
A_23_P127911	1.47e-07	1.4e-09	7.44829	11.7694	1.74107	PAMR1	peptidase domain containing associated with muscle regeneration 1
A_24_P190168	1.5e-07	1.43e-09	-7.44183	11.7472	-0.974235	TMEM97	transmembrane protein 97
A_24_P494425	1.55e-07	1.48e-09	7.43211	11.7136	3.10528
A_24_P860662	1.59e-07	1.53e-09	7.42261	11.6809	3.04843
A_23_P399001	1.59e-07	1.54e-09	7.42157	11.6773	0.824457	CXXC5	CXXC finger protein 5
A_23_P114740	1.59e-07	1.54e-09	7.42129	11.6763	1.29376	CFH	complement factor H
A_23_P76136	1.61e-07	1.56e-09	7.41723	11.6623	1.82346	TSPAN11	tetraspanin 11
A_24_P240187	1.62e-07	1.57e-09	7.41567	11.6569	1.7275	LRRN1	leucine rich repeat neuronal 1
A_23_P70938	1.67e-07	1.63e-09	-7.40577	11.6228	-0.526643	STARD3NL	STARD3 N-terminal like
A_23_P401472	1.67e-07	1.63e-09	-7.4057	11.6225	-1.10397	CHRM3	cholinergic receptor muscarinic 3
A_23_P1072	1.67e-07	1.63e-09	-7.40529	11.6211	-0.77034	ATP1A1	ATPase Na+/K+ transporting subunit alpha 1
A_23_P92954	1.69e-07	1.65e-09	-7.4013	11.6074	-0.66878	HSD17B4	hydroxysteroid 17-beta dehydrogenase 4
A_24_P272146	1.7e-07	1.67e-09	7.39834	11.5971	2.199	IGKC	immunoglobulin kappa constant
A_23_P140111	1.7e-07	1.67e-09	-7.39749	11.5942	-0.444748	MARK3	microtubule affinity regulating kinase 3
A_23_P206661	1.7e-07	1.68e-09	-7.39646	11.5906	-1.08492	NQO1	NAD(P)H quinone dehydrogenase 1
A_24_P366607	1.71e-07	1.7e-09	-7.39384	11.5816	-1.2366	SERTM1	serine rich and transmembrane domain containing 1
A_24_P366670	1.71e-07	1.7e-09	-7.39326	11.5796	-0.379437	AFF3	AF4/FMR2 family member 3
A_32_P232883	1.76e-07	1.75e-09	7.3848	11.5504	1.55629
A_24_P70480	1.91e-07	1.9e-09	-7.36129	11.4693	-1.24743	CEACAM4	carcinoembryonic antigen related cell adhesion molecule 4
A_23_P112554	1.91e-07	1.91e-09	7.36049	11.4665	1.94847	COL15A1	collagen type XV alpha 1 chain
A_23_P132285	1.92e-07	1.93e-09	-7.35769	11.4569	-0.823638	MPST	mercaptopyruvate sulfurtransferase
A_23_P140748	1.98e-07	1.99e-09	-7.34819	11.4241	-2.04521	NDRG4	NDRG family member 4
A_23_P59261	2e-07	2.01e-09	7.34595	11.4163	0.957353	TPBG	trophoblast glycoprotein
A_23_P21260	2.02e-07	2.04e-09	7.34189	11.4023	2.07874
A_23_P147224	2.03e-07	2.05e-09	7.34043	11.3973	2.50665
A_23_P108437	2.03e-07	2.06e-09	-7.33958	11.3944	-1.26581	FZD5	frizzled class receptor 5
A_23_P38735	2.03e-07	2.07e-09	-7.33826	11.3898	-1.51807	CDH19	cadherin 19
A_24_P472081	2.06e-07	2.1e-09	7.33384	11.3745	2.42085	IGLV1-44	immunoglobulin lambda variable 1-44
A_23_P115862	2.08e-07	2.13e-09	-7.32995	11.3611	-0.58944	COMTD1	catechol-O-methyltransferase domain containing 1
A_24_P411186	2.17e-07	2.22e-09	7.31752	11.3182	1.14543	BCL11A	B-cell CLL/lymphoma 11A
A_24_P322847	2.18e-07	2.24e-09	-7.31586	11.3125	-0.9791	POLR3H	RNA polymerase III subunit H
A_23_P24774	2.24e-07	2.3e-09	-7.30753	11.2837	-2.23541	ABCC8	ATP binding cassette subfamily C member 8
A_24_P239988	2.27e-07	2.34e-09	-7.30309	11.2683	-0.781872	ITSN2	intersectin 2
A_24_P698125	2.27e-07	2.34e-09	-7.30259	11.2666	-0.511182	GLDN	gliomedin
A_23_P206120	2.28e-07	2.37e-09	-7.2997	11.2566	-0.911447	FMN1	formin 1
A_32_P227110	2.28e-07	2.37e-09	-7.2997	11.2566	-1.43569
A_23_P91104	2.3e-07	2.4e-09	-7.29645	11.2454	-0.966938	KCNK3	potassium two pore domain channel subfamily K member 3
A_23_P141345	2.33e-07	2.44e-09	-7.29134	11.2277	-1.58115	MPP3	membrane palmitoylated protein 3
A_32_P190951	2.33e-07	2.44e-09	7.29094	11.2264	2.87782
A_23_P12199	2.4e-07	2.53e-09	-7.28158	11.1941	-0.835137	FAM46B	family with sequence similarity 46 member B
A_24_P264943	2.4e-07	2.53e-09	7.28114	11.1925	2.60461	COMP	cartilage oligomeric matrix protein
A_23_P351724	2.4e-07	2.53e-09	-7.28108	11.1923	-0.726278	TNS1	tensin 1
A_23_P7957	2.42e-07	2.55e-09	-7.27852	11.1835	-0.598925	GNMT	glycine N-methyltransferase
A_24_P67268	2.46e-07	2.61e-09	-7.27255	11.1629	-0.786177
A_24_P148750	2.48e-07	2.64e-09	-7.26954	11.1524	-1.2115	SH3BP5	SH3 domain binding protein 5
A_23_P138706	2.53e-07	2.69e-09	7.26368	11.1322	1.4224	ADRA2A	adrenoceptor alpha 2A
A_24_P229447	2.54e-07	2.71e-09	7.26174	11.1255	2.68138
A_32_P173922	2.64e-07	2.83e-09	-7.24979	11.0842	-1.10052
A_23_P400716	2.64e-07	2.83e-09	-7.24959	11.0835	-1.12971	SHE	Src homology 2 domain containing E
A_24_P404245	2.68e-07	2.88e-09	-7.24485	11.0671	-0.86304	PCYT2	phosphate cytidylyltransferase 2, ethanolamine
A_23_P67529	2.85e-07	3.06e-09	7.22714	11.0059	1.43281	KCNN4	potassium calcium-activated channel subfamily N member 4
A_23_P141346	3.01e-07	3.25e-09	-7.21075	10.9492	-1.62072	MPP3	membrane palmitoylated protein 3
A_24_P797678	3.13e-07	3.39e-09	-7.19893	10.9084	-0.930155	ZC3H7B	zinc finger CCCH-type containing 7B
A_23_P339095	3.14e-07	3.4e-09	-7.19812	10.9056	-1.23233	SPTBN1	spectrin beta, non-erythrocytic 1
A_32_P94851	3.18e-07	3.46e-09	-7.19311	10.8883	-0.850873
A_24_P519504	3.21e-07	3.49e-09	7.19028	10.8785	2.97224	IGLL5///CYAT1///IGLV3-21	immunoglobulin lambda like polypeptide 5///immunoglobulin lambda light chain-like///immunoglobulin lambda variable 3-21
A_24_P66578	3.21e-07	3.51e-09	7.18905	10.8743	2.11071
A_23_P206371	3.21e-07	3.52e-09	-7.18817	10.8712	-0.806155	NOL3	nucleolar protein 3
A_24_P110242	3.21e-07	3.52e-09	7.18804	10.8707	2.7614
A_23_P112531	3.23e-07	3.55e-09	7.18563	10.8624	0.677767	FAM102A	family with sequence similarity 102 member A
A_23_P257457	3.26e-07	3.58e-09	-7.18316	10.8539	-1.69165	SDR16C5	short chain dehydrogenase/reductase family 16C, member 5
A_23_P73328	3.29e-07	3.63e-09	7.17939	10.8409	2.72941
A_23_P116195	3.34e-07	3.69e-09	-7.17458	10.8242	-2.4576
A_23_P80974	3.34e-07	3.69e-09	7.17432	10.8233	2.29059	TDO2	tryptophan 2,3-dioxygenase
A_32_P126375	3.38e-07	3.75e-09	7.17004	10.8085	1.3488	NHS	NHS actin remodeling regulator
A_32_P125338	3.42e-07	3.8e-09	7.16617	10.7951	1.3876	FAM43B	family with sequence similarity 43 member B
A_24_P924301	3.51e-07	3.91e-09	-7.15824	10.7677	-1.3874	GALNT18	polypeptide N-acetylgalactosaminyltransferase 18
A_23_P143981	3.53e-07	3.95e-09	7.15571	10.759	1.32325	FBLN2	fibulin 2
A_23_P90944	3.59e-07	4.02e-09	-7.15038	10.7405	-1.17966	SCN7A	sodium voltage-gated channel alpha subunit 7
A_32_P38093	3.59e-07	4.02e-09	-7.1503	10.7403	-1.8581	ATOH8	atonal bHLH transcription factor 8
A_23_P53390	3.61e-07	4.06e-09	-7.14747	10.7305	-1.75646	PTPRB	protein tyrosine phosphatase, receptor type B
A_23_P367610	3.61e-07	4.06e-09	-7.14745	10.7304	-0.625143	SESTD1	SEC14 and spectrin domain containing 1
A_24_P750164	3.63e-07	4.1e-09	-7.14521	10.7227	-1.02354	LINC01127	long intergenic non-protein coding RNA 1127
A_23_P155197	3.68e-07	4.17e-09	-7.14044	10.7062	-0.699453
A_23_P111321	3.69e-07	4.18e-09	-7.13945	10.7027	-2.71338	ARG1	arginase 1
A_32_P22257	3.69e-07	4.19e-09	7.13884	10.7006	0.389788	HMGN1	high mobility group nucleosome binding domain 1
A_24_P196592	3.7e-07	4.22e-09	-7.13716	10.6948	-0.827723	MMP28	matrix metallopeptidase 28
A_24_P325992	3.7e-07	4.23e-09	-7.13635	10.692	-1.79334	LIFR	leukemia inhibitory factor receptor alpha
A_23_P39074	3.75e-07	4.29e-09	-7.13218	10.6776	-0.773397	RRAS	related RAS viral (r-ras) oncogene homolog
A_32_P226620	3.76e-07	4.31e-09	-7.13083	10.6729	-1.01825
A_23_P149019	3.77e-07	4.33e-09	7.12991	10.6697	0.690832
A_32_P58407	3.9e-07	4.49e-09	7.11918	10.6326	0.995385
A_23_P216630	3.92e-07	4.52e-09	-7.1175	10.6268	-0.571242	SLC44A1	solute carrier family 44 member 1
A_24_P117866	3.96e-07	4.58e-09	-7.11409	10.615	-0.478775	ADD1	adducin 1
A_23_P96158	4.04e-07	4.68e-09	7.10762	10.5926	3.18638	KRT17	keratin 17
A_23_P47410	4.06e-07	4.72e-09	-7.1055	10.5853	-1.02729	ESAM	endothelial cell adhesion molecule
A_23_P40926	4.08e-07	4.75e-09	-7.10361	10.5787	-0.860228	DGKG	diacylglycerol kinase gamma
A_32_P217271	4.14e-07	4.82e-09	-7.09916	10.5633	-0.974087
A_24_P213175	4.19e-07	4.89e-09	-7.09518	10.5496	-0.377947
A_24_P13376	4.22e-07	4.94e-09	-7.0924	10.54	-0.429383	ADIPOR2	adiponectin receptor 2
A_32_P174978	4.25e-07	4.98e-09	-7.09018	10.5323	-1.13236
A_23_P255444	4.25e-07	5e-09	7.08923	10.529	1.13274	DAPP1	dual adaptor of phosphotyrosine and 3-phosphoinositides 1
A_24_P605563	4.3e-07	5.07e-09	7.08535	10.5156	3.36908	IGLJ3	immunoglobulin lambda joining 3
A_24_P290856	4.3e-07	5.08e-09	-7.08475	10.5135	-0.807135	PTPRS	protein tyrosine phosphatase, receptor type S
A_23_P124534	4.36e-07	5.16e-09	-7.08027	10.498	-0.800628	RXFP1	relaxin/insulin like family peptide receptor 1
A_32_P106553	4.49e-07	5.32e-09	-7.07159	10.468	-0.895493
A_24_P224538	4.51e-07	5.35e-09	-7.06986	10.462	-0.436742	STARD3	StAR related lipid transfer domain containing 3
A_23_P21800	4.56e-07	5.43e-09	7.06589	10.4482	2.09885
A_23_P27472	4.59e-07	5.47e-09	-7.06389	10.4413	-0.869653	ATP1A3	ATPase Na+/K+ transporting subunit alpha 3
A_23_P79398	4.71e-07	5.64e-09	-7.05513	10.411	-2.92337	IL1R2	interleukin 1 receptor type 2
A_23_P200780	4.71e-07	5.65e-09	-7.05469	10.4095	-1.14078	TGFBR3	transforming growth factor beta receptor 3
A_32_P27220	4.71e-07	5.66e-09	-7.05432	10.4082	-0.744337
A_24_P394865	4.71e-07	5.67e-09	7.05382	10.4064	1.22003	GOLM1	golgi membrane protein 1
A_24_P176445	4.82e-07	5.81e-09	-7.0469	10.3825	-0.516718	HAGH	hydroxyacylglutathione hydrolase
A_23_P159974	4.84e-07	5.84e-09	7.04531	10.377	0.875587	KLHL13	kelch like family member 13
A_23_P135990	4.84e-07	5.85e-09	-7.04488	10.3755	-1.82237	SLCO2A1	solute carrier organic anion transporter family member 2A1
A_24_P331882	4.87e-07	5.9e-09	7.04258	10.3676	1.11428	KIAA1211	KIAA1211
A_23_P151637	4.89e-07	5.94e-09	-7.0405	10.3604	-1.2585	RNASE2	ribonuclease A family member 2
A_32_P187504	4.98e-07	6.06e-09	-7.03494	10.3411	-0.806392
A_23_P84281	5.01e-07	6.1e-09	7.03296	10.3343	0.607865	RAB7B	RAB7B, member RAS oncogene family
A_24_P282343	5.03e-07	6.15e-09	-7.03082	10.3269	-1.04556	CDKL5	cyclin dependent kinase like 5
A_24_P817236	5.03e-07	6.16e-09	-7.03053	10.3258	-1.0071	CHRM3	cholinergic receptor muscarinic 3
A_23_P335190	5.04e-07	6.18e-09	-7.02928	10.3215	-0.57057	CYP2R1	cytochrome P450 family 2 subfamily R member 1
A_23_P4096	5.06e-07	6.22e-09	-7.02745	10.3152	-3.17023	CA4	carbonic anhydrase 4
A_24_P367432	5.12e-07	6.31e-09	7.02373	10.3023	2.74083
A_24_P317708	5.12e-07	6.31e-09	-7.0235	10.3015	-1.47316	SDR16C5	short chain dehydrogenase/reductase family 16C, member 5
A_24_P341126	5.18e-07	6.42e-09	7.01889	10.2856	2.36218
A_23_P316974	5.18e-07	6.42e-09	7.01878	10.2852	1.06892	SYNJ2	synaptojanin 2
A_23_P31453	5.18e-07	6.43e-09	7.01823	10.2833	1.96091	STEAP1	six transmembrane epithelial antigen of the prostate 1
A_24_P857404	5.19e-07	6.46e-09	7.01717	10.2796	1.13239	MEX3A	mex-3 RNA binding family member A
A_24_P105933	5.22e-07	6.5e-09	-7.01514	10.2726	-3.131	VIPR1	vasoactive intestinal peptide receptor 1
A_23_P39076	5.32e-07	6.65e-09	-7.00901	10.2514	-0.86129	RRAS	related RAS viral (r-ras) oncogene homolog
A_23_P50167	5.32e-07	6.66e-09	7.00833	10.249	0.626785	SLC39A6	solute carrier family 39 member 6
A_32_P231265	5.35e-07	6.71e-09	-7.00632	10.2421	-0.706148	SRP54-AS1	SRP54 antisense RNA 1 (head to head)
A_24_P294124	5.37e-07	6.74e-09	7.00499	10.2374	0.546327	SERTAD2	SERTA domain containing 2
A_23_P312920	5.38e-07	6.78e-09	7.00356	10.2325	3.08541	POU2AF1	POU class 2 associating factor 1
A_32_P139260	5.41e-07	6.82e-09	-7.00175	10.2262	-0.672133
A_23_P111888	5.48e-07	6.93e-09	6.99739	10.2111	2.66287	CTHRC1	collagen triple helix repeat containing 1
A_23_P170186	5.59e-07	7.07e-09	-6.99158	10.191	-0.611905	OPLAH	5-oxoprolinase (ATP-hydrolysing)
A_32_P135168	5.64e-07	7.15e-09	-6.98853	10.1805	-0.783605
A_23_P259166	5.64e-07	7.17e-09	-6.9876	10.1773	-0.836185	TCEAL4	transcription elongation factor A like 4
A_24_P173566	5.64e-07	7.18e-09	6.98733	10.1763	2.61246
A_24_P98613	5.65e-07	7.21e-09	-6.98623	10.1725	-0.762522	TSPAN14	tetraspanin 14
A_23_P84791	5.65e-07	7.22e-09	6.98556	10.1702	2.29013
A_24_P24371	5.81e-07	7.44e-09	6.97727	10.1415	1.56431	IGHG4	immunoglobulin heavy constant gamma 4 (G4m marker)
A_32_P24122	5.99e-07	7.69e-09	6.96782	10.1088	0.570388	STMN3	stathmin 3
A_23_P107369	5.99e-07	7.7e-09	-6.9678	10.1087	-0.65564	KIF1C	kinesin family member 1C
A_24_P366859	6.07e-07	7.83e-09	-6.96306	10.0923	-0.45626	USHBP1	USH1 protein network component harmonin binding protein 1
A_23_P204581	6.07e-07	7.84e-09	-6.96262	10.0907	-0.826902	TXNRD1	thioredoxin reductase 1
A_23_P69329	6.07e-07	7.85e-09	-6.96215	10.0891	-1.61816	HYAL1	hyaluronoglucosaminidase 1
A_32_P222030	6.07e-07	7.88e-09	-6.96115	10.0857	-0.48252
A_23_P431971	6.07e-07	7.88e-09	-6.96109	10.0855	-1.67968	CRTAC1	cartilage acidic protein 1
A_23_P158868	6.07e-07	7.89e-09	6.96063	10.0839	2.62421
A_32_P1712	6.28e-07	8.17e-09	-6.95082	10.0499	-1.23957	RNASE2	ribonuclease A family member 2
A_24_P485742	6.31e-07	8.23e-09	-6.94879	10.0429	-0.633482
A_23_P413150	6.32e-07	8.26e-09	-6.94784	10.0396	-0.602725	KLF13	Kruppel like factor 13
A_23_P420610	6.41e-07	8.39e-09	-6.94333	10.024	-0.636437	FCHO2	FCH domain only 2
A_32_P194115	6.53e-07	8.57e-09	-6.93749	10.0037	-0.701993	SUN2	Sad1 and UNC84 domain containing 2
A_23_P217741	6.53e-07	8.59e-09	-6.93697	10.0019	-0.292388	CLCN4	chloride voltage-gated channel 4
A_23_P102965	6.74e-07	8.88e-09	-6.92743	9.96893	-0.5237	BCL2L13	BCL2 like 13
A_24_P179071	6.79e-07	8.97e-09	-6.9248	9.95982	-0.476762	CLN3	CLN3, battenin
A_23_P342727	6.82e-07	9.01e-09	-6.92333	9.95472	-0.750195	STARD13	StAR related lipid transfer domain containing 13
A_23_P25030	6.87e-07	9.1e-09	-6.92051	9.94496	-1.86309	HSD17B6	hydroxysteroid 17-beta dehydrogenase 6
A_32_P83256	6.99e-07	9.28e-09	-6.91522	9.92663	-0.998788	IRAK3	interleukin 1 receptor associated kinase 3
A_23_P369994	6.99e-07	9.3e-09	6.91445	9.92398	1.52099	DCLK1	doublecortin like kinase 1
A_23_P76882	6.99e-07	9.31e-09	-6.91418	9.92305	-0.585855
A_23_P55076	7.02e-07	9.36e-09	-6.91269	9.91788	-0.846328	INPP5K	inositol polyphosphate-5-phosphatase K
A_23_P215790	7.03e-07	9.4e-09	-6.91144	9.91354	-0.609745	EGFR	epidermal growth factor receptor
A_23_P159255	7.08e-07	9.47e-09	-6.90929	9.90611	-0.947905	PTPRM	protein tyrosine phosphatase, receptor type M
A_24_P12573	7.08e-07	9.5e-09	-6.90867	9.90395	-0.877062	CCL26	C-C motif chemokine ligand 26
A_24_P397386	7.08e-07	9.52e-09	-6.90799	9.9016	-1.61809	LIFR	leukemia inhibitory factor receptor alpha
A_32_P153195	7.09e-07	9.54e-09	6.9072	9.89888	1.37147	BEAN1	brain expressed, associated with NEDD4, 1
A_24_P151920	7.16e-07	9.66e-09	-6.90374	9.88689	-0.863835	TMEM97	transmembrane protein 97
A_32_P91902	7.2e-07	9.72e-09	-6.902	9.88087	-0.738415	TSPAN14	tetraspanin 14
A_24_P33341	7.31e-07	9.89e-09	6.89716	9.86409	2.53985
A_23_P253412	7.38e-07	1e-08	6.89404	9.85331	0.502587	MRPL50	mitochondrial ribosomal protein L50
A_23_P39871	7.43e-07	1.01e-08	-6.89161	9.8449	-1.3313	SLC19A3	solute carrier family 19 member 3
A_23_P434212	7.51e-07	1.02e-08	-6.88782	9.83176	-1.12611	SULT1A1	sulfotransferase family 1A member 1
A_32_P11579	7.58e-07	1.03e-08	-6.885	9.82201	-0.59192	FGF12	fibroblast growth factor 12
A_23_P92929	7.88e-07	1.08e-08	-6.8735	9.78218	-0.810412	PRR16	proline rich 16
A_32_P148122	7.93e-07	1.08e-08	6.87129	9.77453	1.99118
A_23_P163025	7.95e-07	1.09e-08	-6.87005	9.77021	-0.70443	RNASE3	ribonuclease A family member 3
A_23_P313568	8e-07	1.1e-08	-6.86779	9.7624	-0.58528	NCOA3	nuclear receptor coactivator 3
A_23_P109320	8.07e-07	1.11e-08	-6.86467	9.75158	-0.77436	RIPPLY3	ripply transcriptional repressor 3
A_23_P253661	8.09e-07	1.12e-08	6.86338	9.74711	0.793732	DNAJC22	DnaJ heat shock protein family (Hsp40) member C22
A_24_P114183	8.18e-07	1.13e-08	-6.85978	9.73466	-0.671315	FDPS	farnesyl diphosphate synthase
A_32_P67904	8.18e-07	1.13e-08	-6.85937	9.73325	-1.07574	SYT15	synaptotagmin 15
A_23_P136355	8.2e-07	1.14e-08	6.85834	9.72967	0.784133	HHAT	hedgehog acyltransferase
A_23_P121234	8.22e-07	1.14e-08	6.85723	9.72582	1.60432
A_23_P111860	8.23e-07	1.14e-08	-6.8564	9.72293	-1.18338	RADIL	Rap associating with DIL domain
A_23_P7412	8.27e-07	1.15e-08	-6.85447	9.71628	-1.55116	BTNL8	butyrophilin like 8
A_23_P36166	8.43e-07	1.18e-08	-6.84839	9.69522	-0.390657	PIK3C2A	phosphatidylinositol-4-phosphate 3-kinase catalytic subunit type 2 alpha
A_32_P201150	8.6e-07	1.2e-08	-6.84238	9.67439	-0.978152
A_32_P14201	8.61e-07	1.21e-08	6.84121	9.67035	0.585122	TTC3P1	tetratricopeptide repeat domain 3 pseudogene 1
A_23_P120902	8.61e-07	1.21e-08	6.84104	9.66977	3.39334	LGALS2	galectin 2
A_32_P1841	8.64e-07	1.21e-08	-6.83962	9.66485	-0.830685
A_24_P365975	8.65e-07	1.22e-08	6.83888	9.66227	1.05032	COL8A2	collagen type VIII alpha 2 chain
A_23_P158817	8.67e-07	1.22e-08	6.83765	9.65803	1.64491
A_24_P702749	8.83e-07	1.25e-08	6.83213	9.63891	2.31651
A_24_P386746	8.84e-07	1.25e-08	6.83131	9.63606	0.72947	RBP5	retinol binding protein 5
A_24_P548297	9.04e-07	1.28e-08	-6.8245	9.61247	-0.518095	LOC107984282	uncharacterized LOC107984282
A_24_P62708	9.11e-07	1.29e-08	6.82166	9.60263	0.614422	PRKACB	protein kinase cAMP-activated catalytic subunit beta
A_24_P45728	9.35e-07	1.33e-08	-6.8141	9.57647	-1.09319	CGN	cingulin
A_24_P144346	9.35e-07	1.33e-08	6.81355	9.57456	2.57547
A_24_P389251	9.35e-07	1.33e-08	-6.81302	9.57271	-1.53269	CYP3A4	cytochrome P450 family 3 subfamily A member 4
A_24_P109703	9.38e-07	1.34e-08	-6.81156	9.56766	-0.548872
A_24_P46689	9.45e-07	1.35e-08	-6.80918	9.5594	-1.03269	SASH1	SAM and SH3 domain containing 1
A_24_P759477	9.49e-07	1.36e-08	6.80736	9.55312	1.29517	ITGB8	integrin subunit beta 8
A_23_P138985	9.5e-07	1.37e-08	6.80648	9.55008	1.57837	CD3D	CD3d molecule
A_24_P92472	9.5e-07	1.37e-08	6.80623	9.54922	0.960405	CFI	complement factor I
A_23_P435390	9.67e-07	1.39e-08	6.80081	9.53044	3.39803
A_24_P940999	9.76e-07	1.41e-08	6.79765	9.5195	0.528225	LOC100130417	uncharacterized LOC100130417
A_23_P67360	9.8e-07	1.42e-08	6.79598	9.51371	0.923558	PLEKHA4	pleckstrin homology domain containing A4
A_24_P823011	9.83e-07	1.42e-08	-6.79477	9.50951	-0.530048	AMMECR1	Alport syndrome, mental retardation, midface hypoplasia and elliptocytosis chromosomal region gene 1
A_23_P39251	1.01e-06	1.47e-08	-6.78573	9.4782	-1.09047	PLIN5	perilipin 5
A_24_P267814	1.02e-06	1.48e-08	6.78385	9.47171	2.98912
A_24_P555619	1.04e-06	1.51e-08	-6.77759	9.45	-0.87078
A_23_P98410	1.04e-06	1.52e-08	6.77622	9.44529	1.3888	CD3G	CD3g molecule
A_23_P315836	1.05e-06	1.54e-08	-6.77322	9.43487	-1.22152	BAIAP2	BAI1 associated protein 2
A_23_P5301	1.05e-06	1.54e-08	-6.77293	9.43387	-1.37924	TFCP2L1	transcription factor CP2-like 1
A_23_P256131	1.05e-06	1.54e-08	6.77242	9.4321	0.503528	HR	hair growth associated
A_24_P294408	1.05e-06	1.55e-08	-6.77159	9.42924	-1.50273	PLA1A	phospholipase A1 member A
A_23_P9836	1.05e-06	1.55e-08	-6.77077	9.42639	-0.862278	ETV5	ETS variant 5
A_23_P23194	1.08e-06	1.59e-08	-6.76385	9.40245	-0.570685	PINK1	PTEN induced putative kinase 1
A_24_P412156	1.09e-06	1.61e-08	6.76031	9.39019	1.65621	CXCL12	C-X-C motif chemokine ligand 12
A_23_P307544	1.1e-06	1.63e-08	-6.75713	9.37915	-0.63712	PLXNA2	plexin A2
A_23_P400235	1.11e-06	1.65e-08	-6.75374	9.36743	-0.493875	MUT	methylmalonyl-CoA mutase
A_23_P40989	1.11e-06	1.65e-08	-6.75297	9.36476	-0.833753	USP13	ubiquitin specific peptidase 13 (isopeptidase T-3)
A_23_P84154	1.12e-06	1.67e-08	6.75059	9.3565	1.07171	ARHGAP15	Rho GTPase activating protein 15
A_32_P39440	1.12e-06	1.67e-08	6.74976	9.35363	1.82093
A_23_P42065	1.12e-06	1.67e-08	6.74918	9.35164	0.850927	TNFRSF21	TNF receptor superfamily member 21
A_23_P110022	1.12e-06	1.68e-08	-6.74899	9.35098	-1.10528	GATA2	GATA binding protein 2
A_23_P102523	1.14e-06	1.7e-08	-6.74435	9.33488	-0.890027	SPTBN1	spectrin beta, non-erythrocytic 1
A_24_P887857	1.15e-06	1.73e-08	6.74048	9.32148	3.03448
A_23_P98085	1.15e-06	1.73e-08	-6.73972	9.31888	-0.495798	PTEN	phosphatase and tensin homolog
A_23_P259632	1.16e-06	1.74e-08	-6.73863	9.31508	-0.44141	TMEM120A	transmembrane protein 120A
A_23_P6362	1.16e-06	1.74e-08	6.73834	9.3141	2.68444	DERL3	derlin 3
A_24_P324783	1.16e-06	1.75e-08	-6.73645	9.30754	-1.43211	ACVRL1	activin A receptor like type 1
A_23_P166068	1.17e-06	1.76e-08	-6.73475	9.30167	-0.289488
A_23_P131935	1.17e-06	1.77e-08	6.73364	9.29782	1.59102	FERMT1	fermitin family member 1
A_23_P44053	1.17e-06	1.78e-08	6.73257	9.2941	3.00673
A_32_P105465	1.18e-06	1.79e-08	-6.73064	9.28741	-1.15234
A_23_P205370	1.18e-06	1.8e-08	6.72885	9.28124	1.77466	ASB2	ankyrin repeat and SOCS box containing 2
A_23_P208422	1.19e-06	1.81e-08	-6.72685	9.27428	-1.79514	F2RL3	F2R like thrombin/trypsin receptor 3
A_23_P124642	1.21e-06	1.84e-08	6.72271	9.25994	1.70969	RASGRP1	RAS guanyl releasing protein 1
A_24_P200297	1.22e-06	1.86e-08	-6.72005	9.25076	-0.507162	ABTB1	ankyrin repeat and BTB domain containing 1
A_23_P171107	1.22e-06	1.86e-08	-6.71904	9.24723	-0.485625	CCNB3	cyclin B3
A_24_P208774	1.23e-06	1.88e-08	-6.71638	9.23805	-0.650455	HYAL1	hyaluronoglucosaminidase 1
A_23_P113056	1.23e-06	1.88e-08	6.71633	9.23788	2.69311
A_23_P154605	1.23e-06	1.89e-08	6.71558	9.23526	1.22699	SULF2	sulfatase 2
A_32_P224727	1.24e-06	1.91e-08	6.71147	9.22103	1.96272
A_23_P7402	1.26e-06	1.95e-08	-6.70702	9.20563	-1.27601	PDZD2	PDZ domain containing 2
A_23_P26697	1.27e-06	1.96e-08	6.70445	9.19671	0.84772	TRIM47	tripartite motif containing 47
A_23_P106682	1.29e-06	2e-08	-6.69978	9.18056	-1.96425	EMP2	epithelial membrane protein 2
A_24_P307626	1.29e-06	2e-08	-6.69939	9.17919	-0.69362	ATP1A4	ATPase Na+/K+ transporting subunit alpha 4
A_24_P243749	1.34e-06	2.08e-08	-6.68849	9.14145	-2.07176	PDK4	pyruvate dehydrogenase kinase 4
A_32_P168756	1.35e-06	2.1e-08	6.68611	9.13322	0.683213
A_23_P361654	1.4e-06	2.17e-08	6.67566	9.09704	2.70152	IGKC	immunoglobulin kappa constant
A_24_P684186	1.4e-06	2.18e-08	6.67534	9.09592	0.85117	EMB	embigin
A_24_P924681	1.42e-06	2.21e-08	6.67111	9.08127	0.627437
A_23_P21249	1.43e-06	2.23e-08	6.66811	9.07089	2.69141
A_23_P70961	1.43e-06	2.25e-08	-6.66654	9.06545	-1.42614	INMT	indolethylamine N-methyltransferase
A_32_P7176	1.45e-06	2.27e-08	-6.66381	9.056	-0.54308
A_32_P65391	1.45e-06	2.28e-08	-6.66225	9.0506	-0.843975	PRTG	protogenin
A_23_P407074	1.46e-06	2.3e-08	-6.66044	9.04434	-0.520868	DNM2	dynamin 2
A_23_P137665	1.47e-06	2.31e-08	6.65856	9.03783	1.57505	CHI3L1	chitinase 3 like 1
A_23_P72668	1.47e-06	2.31e-08	-6.65846	9.03746	-1.48803	SDPR	serum deprivation response
A_23_P100022	1.49e-06	2.35e-08	6.65331	9.01966	1.32141	SV2B	synaptic vesicle glycoprotein 2B
A_24_P369263	1.49e-06	2.36e-08	-6.65268	9.01747	-0.435223	MMS19	MMS19 homolog, cytosolic iron-sulfur assembly component
A_23_P337729	1.5e-06	2.38e-08	-6.64981	9.00752	-0.84156	MFSD13A	major facilitator superfamily domain containing 13A
A_23_P67271	1.52e-06	2.41e-08	-6.64654	8.99621	-0.450547	PKN1	protein kinase N1
A_23_P200685	1.52e-06	2.41e-08	-6.64628	8.99531	-0.684222	2025-03-02	mitochondrial amidoxime reducing component 2
A_24_P927886	1.52e-06	2.42e-08	-6.64599	8.99428	-0.680415	GNA11	G protein subunit alpha 11
A_23_P202080	1.52e-06	2.42e-08	-6.64532	8.99198	-0.408448	TSPAN14	tetraspanin 14
A_24_P278621	1.53e-06	2.45e-08	-6.64235	8.98169	-0.62732	FZD4	frizzled class receptor 4
A_23_P83298	1.57e-06	2.51e-08	6.63561	8.95836	1.313	PRRX2	paired related homeobox 2
A_23_P426021	1.57e-06	2.51e-08	6.63556	8.95817	0.944333	SEL1L3	SEL1L family member 3
A_23_P345650	1.59e-06	2.56e-08	-6.63026	8.93982	-1.01525	WWC3	WWC family member 3
A_24_P242132	1.6e-06	2.57e-08	-6.62898	8.93539	-0.646158	NRBP2	nuclear receptor binding protein 2
A_23_P144054	1.62e-06	2.62e-08	-6.62376	8.91732	-0.547207	PRKCD	protein kinase C delta
A_24_P816844	1.63e-06	2.63e-08	6.62224	8.91208	1.32755
A_24_P50818	1.65e-06	2.67e-08	-6.61817	8.89797	-0.544495	GTF3C3	general transcription factor IIIC subunit 3
A_24_P79300	1.71e-06	2.77e-08	-6.60793	8.86252	-1.50674	CLDN5	claudin 5
A_24_P925709	1.75e-06	2.83e-08	-6.6018	8.84131	-0.603043	NISCH	nischarin
A_23_P417753	1.77e-06	2.87e-08	-6.5974	8.82606	-0.379415	OPHN1	oligophrenin 1
A_32_P211414	1.79e-06	2.91e-08	6.5936	8.81293	0.554185
A_32_P222961	1.79e-06	2.92e-08	-6.59304	8.811	-0.708527	SPIN4	spindlin family member 4
A_24_P825969	1.79e-06	2.92e-08	-6.59283	8.81025	-0.891748
A_24_P384119	1.81e-06	2.95e-08	6.59005	8.80064	2.71644
A_32_P95223	1.82e-06	2.98e-08	-6.58674	8.78918	-0.611762	FDPSP2	farnesyl diphosphate synthase pseudogene 2
A_24_P120115	1.82e-06	2.99e-08	-6.58656	8.78857	-0.77428	CFLAR	CASP8 and FADD like apoptosis regulator
A_32_P66684	1.83e-06	3e-08	-6.58536	8.78439	-0.3684
A_23_P213615	1.84e-06	3.01e-08	-6.58397	8.77958	-0.88295	ADAMTS2	ADAM metallopeptidase with thrombospondin type 1 motif 2
A_32_P208341	1.84e-06	3.02e-08	-6.58295	8.77606	-0.761537
A_23_P138541	1.84e-06	3.02e-08	-6.58294	8.77602	-1.29478	AKR1C3	aldo-keto reductase family 1, member C3
A_24_P417352	1.85e-06	3.05e-08	6.58101	8.76933	1.30591	IGHM	immunoglobulin heavy constant mu
A_24_P300076	1.86e-06	3.07e-08	-6.57897	8.76226	-0.594202	SEMA3F	semaphorin 3F
A_23_P154643	1.86e-06	3.07e-08	6.57884	8.76183	0.667183	BMP7	bone morphogenetic protein 7
A_23_P436179	1.87e-06	3.1e-08	-6.57583	8.75142	-0.521783	SLC25A5	solute carrier family 25 member 5
A_24_P84984	1.88e-06	3.11e-08	6.57474	8.74762	0.662273	TTC3	tetratricopeptide repeat domain 3
A_23_P423074	1.88e-06	3.12e-08	6.57417	8.74567	0.658935	FAM169A	family with sequence similarity 169 member A
A_23_P92569	1.91e-06	3.18e-08	-6.56846	8.72591	-1.18205	WWC2	WW and C2 domain containing 2
A_24_P830315	1.92e-06	3.19e-08	-6.56777	8.72352	-1.30184	KCNK3	potassium two pore domain channel subfamily K member 3
A_23_P345575	1.93e-06	3.22e-08	-6.56555	8.71583	-0.64822	FOXO3	forkhead box O3
A_24_P365807	1.94e-06	3.25e-08	-6.56283	8.70642	-1.09838	EFNB1	ephrin B1
A_23_P207939	1.95e-06	3.26e-08	6.562	8.70354	0.779825	LDLRAD4	low density lipoprotein receptor class A domain containing 4
A_24_P141688	1.98e-06	3.31e-08	-6.55716	8.68679	-0.527555	PCBP2	poly(rC) binding protein 2
A_24_P13991	2.02e-06	3.39e-08	-6.55087	8.66503	-0.589548	MLX	MLX, MAX dimerization protein
A_23_P404871	2.02e-06	3.39e-08	-6.55048	8.66369	-0.547465	ERGIC1	endoplasmic reticulum-golgi intermediate compartment 1
A_23_P14673	2.02e-06	3.4e-08	6.54999	8.66197	1.30479	IGDCC4	immunoglobulin superfamily DCC subclass member 4
A_24_P639701	2.05e-06	3.46e-08	6.54503	8.6448	2.14966
A_32_P102383	2.08e-06	3.52e-08	6.54014	8.6279	1.97176
A_24_P83102	2.08e-06	3.52e-08	6.54007	8.62766	2.84095	IGLL1	immunoglobulin lambda like polypeptide 1
A_24_P330773	2.09e-06	3.54e-08	-6.53865	8.62275	-0.835045	CALCOCO2	calcium binding and coiled-coil domain 2
A_23_P52986	2.1e-06	3.57e-08	6.53642	8.61503	1.35841	VWCE	von Willebrand factor C and EGF domains
A_32_P130536	2.1e-06	3.57e-08	-6.53607	8.61381	-1.47299
A_23_P63010	2.11e-06	3.58e-08	-6.53549	8.61181	-0.66642	CERS2	ceramide synthase 2
A_24_P315854	2.11e-06	3.59e-08	6.53477	8.60932	2.58326
A_23_P217319	2.12e-06	3.61e-08	6.53332	8.6043	1.02385	FGF13	fibroblast growth factor 13
A_23_P39364	2.13e-06	3.64e-08	6.53047	8.59443	0.78147	HOMER3	homer scaffolding protein 3
A_23_P167674	2.13e-06	3.65e-08	6.53015	8.59333	0.82045	F12	coagulation factor XII
A_24_P794447	2.14e-06	3.66e-08	6.52949	8.59103	1.12311	MIR100HG	mir-100-let-7a-2 cluster host gene
A_23_P121480	2.14e-06	3.67e-08	6.52833	8.58701	1.43469	CD200	CD200 molecule
A_23_P64611	2.15e-06	3.69e-08	6.5272	8.5831	1.08455	P2RY6	pyrimidinergic receptor P2Y6
A_32_P138178	2.16e-06	3.71e-08	6.52575	8.57811	1.0041
A_23_P211727	2.19e-06	3.78e-08	-6.52042	8.55967	-1.22796	FGF12	fibroblast growth factor 12
A_23_P75523	2.21e-06	3.81e-08	-6.51795	8.55109	-0.544135	CD59	CD59 molecule
A_24_P112061	2.21e-06	3.81e-08	-6.51788	8.55087	-0.495397	KIAA0408	KIAA0408
A_24_P10214	2.22e-06	3.84e-08	-6.51549	8.54261	-1.96887	STXBP6	syntaxin binding protein 6
A_23_P99253	2.23e-06	3.87e-08	-6.51352	8.53577	-0.663935	LIN7A	lin-7 homolog A, crumbs cell polarity complex component
A_23_P216468	2.23e-06	3.87e-08	-6.51334	8.53516	-1.79486	SLC1A1	solute carrier family 1 member 1
A_23_P147578	2.24e-06	3.88e-08	6.51254	8.5324	0.75563
A_24_P745883	2.25e-06	3.92e-08	6.51006	8.52381	0.451412
A_23_P81103	2.26e-06	3.94e-08	6.50861	8.5188	2.48519	SFRP2	secreted frizzled related protein 2
A_23_P394043	2.31e-06	4.03e-08	-6.50244	8.49743	-0.406093	CAMSAP3	calmodulin regulated spectrin associated protein family member 3
A_24_P488083	2.31e-06	4.04e-08	6.50136	8.4937	2.47558	IGK///IGKV3-20///IGHV3-23	immunoglobulin kappa locus///immunoglobulin kappa variable 3-20///immunoglobulin heavy variable 3-23
A_24_P85619	2.33e-06	4.07e-08	6.49953	8.48737	0.621635
A_32_P105073	2.34e-06	4.09e-08	-6.49806	8.48229	-2.35884
A_23_P30254	2.34e-06	4.1e-08	6.49714	8.47912	1.20352	PLK2	polo like kinase 2
A_23_P322704	2.34e-06	4.12e-08	-6.49609	8.47547	-0.707113	FAM177A1	family with sequence similarity 177 member A1
A_23_P32793	2.34e-06	4.12e-08	6.49576	8.47432	2.12736
A_24_P233960	2.34e-06	4.13e-08	-6.4954	8.47308	-0.62956	SNX27	sorting nexin family member 27
A_24_P197196	2.39e-06	4.22e-08	-6.48954	8.45283	-0.84073	ABCB6	ATP binding cassette subfamily B member 6 (Langereis blood group)
A_23_P62021	2.41e-06	4.25e-08	6.48732	8.44515	1.98698	THBS2	thrombospondin 2
A_23_P21548	2.43e-06	4.3e-08	-6.48418	8.43428	-0.657875	ARHGAP10	Rho GTPase activating protein 10
A_23_P77493	2.44e-06	4.32e-08	6.48253	8.42856	1.59573	TUBB3	tubulin beta 3 class III
A_23_P353614	2.45e-06	4.34e-08	-6.48133	8.4244	-0.672222	C8orf46	chromosome 8 open reading frame 46
A_23_P204048	2.46e-06	4.37e-08	6.47922	8.41713	0.649763	DYRK2	dual specificity tyrosine phosphorylation regulated kinase 2
A_24_P383440	2.54e-06	4.52e-08	-6.47016	8.38578	-0.775208	TMEM41B	transmembrane protein 41B
A_23_P214789	2.54e-06	4.52e-08	6.46981	8.38457	0.6403	SNX9	sorting nexin 9
A_23_P88971	2.6e-06	4.64e-08	-6.46238	8.35889	-0.60932	CLN3	CLN3, battenin
A_24_P239076	2.63e-06	4.7e-08	6.45923	8.34798	2.8346	IGLL1	immunoglobulin lambda like polypeptide 1
A_24_P658584	2.64e-06	4.72e-08	-6.45791	8.34342	-0.958135	SASH1	SAM and SH3 domain containing 1
A_23_P213141	2.65e-06	4.74e-08	6.45682	8.33963	1.16915	TRIM2	tripartite motif containing 2
A_24_P827037	2.65e-06	4.75e-08	6.45595	8.33662	1.26858	LRRC15	leucine rich repeat containing 15
A_24_P265346	2.65e-06	4.76e-08	6.45568	8.33569	2.60805	KRT14	keratin 14
A_23_P98350	2.65e-06	4.76e-08	6.45558	8.33535	1.33904	BIRC3	baculoviral IAP repeat containing 3
A_23_P202004	2.69e-06	4.85e-08	6.45027	8.31699	0.928885	PRTFDC1	phosphoribosyl transferase domain containing 1
A_23_P62647	2.7e-06	4.87e-08	6.4491	8.31296	1.28947	SLAMF1	signaling lymphocytic activation molecule family member 1
A_23_P207520	2.73e-06	4.92e-08	6.44598	8.30215	2.09073	COL1A1	collagen type I alpha 1 chain
A_24_P166613	2.75e-06	4.97e-08	-6.44316	8.29241	-0.973553	EPDR1	ependymin related 1
A_32_P30075	2.75e-06	4.98e-08	6.44247	8.29003	2.4258
A_32_P201754	2.82e-06	5.12e-08	-6.43495	8.264	-0.409137
A_32_P525524	2.84e-06	5.16e-08	6.4326	8.25588	0.550685	ITPRIPL1	inositol 1,4,5-trisphosphate receptor interacting protein-like 1
A_24_P914940	2.87e-06	5.22e-08	-6.42945	8.245	-0.396693	BORCS8	BLOC-1 related complex subunit 8
A_32_P84242	2.87e-06	5.22e-08	6.42926	8.24433	0.87774	FAM169A	family with sequence similarity 169 member A
A_23_P361773	2.9e-06	5.29e-08	-6.42559	8.23164	-0.802087	CCND3	cyclin D3
A_23_P120125	2.9e-06	5.3e-08	6.42538	8.23091	2.07065	COLEC11	collectin subfamily member 11
A_23_P58002	2.9e-06	5.3e-08	-6.42507	8.22985	-0.633735	TCTA	T-cell leukemia translocation altered
A_23_P205273	2.96e-06	5.42e-08	-6.41902	8.20895	-0.427658	PPP1R13B	protein phosphatase 1 regulatory subunit 13B
A_23_P114862	2.96e-06	5.42e-08	-6.41883	8.20826	-0.926532	ANGPTL7	angiopoietin like 7
A_23_P204941	2.97e-06	5.45e-08	6.4174	8.20331	1.67064	GJB2	gap junction protein beta 2
A_23_P165450	2.97e-06	5.45e-08	-6.4172	8.20264	-0.477135	ATG9A	autophagy related 9A
A_23_P200056	2.97e-06	5.45e-08	-6.41708	8.20223	-0.452833	NADK	NAD kinase
A_24_P204574	2.97e-06	5.46e-08	6.41676	8.20111	1.88756
A_24_P319989	2.98e-06	5.49e-08	-6.41521	8.19576	-0.69124	CAV3	caveolin 3
A_23_P44363	3.01e-06	5.56e-08	-6.41152	8.18299	-0.9668	CASKIN2	CASK interacting protein 2
A_23_P215484	3.01e-06	5.57e-08	-6.4114	8.18258	-0.77325	CCL26	C-C motif chemokine ligand 26
A_24_P614362	3.01e-06	5.58e-08	-6.4108	8.18053	-0.688257	FAM13A-AS1	FAM13A antisense RNA 1
A_32_P189592	3.03e-06	5.61e-08	-6.40892	8.17402	-1.70067	USHBP1	USH1 protein network component harmonin binding protein 1
A_24_P14584	3.05e-06	5.66e-08	6.4067	8.16633	1.11371	BACE2	beta-site APP-cleaving enzyme 2
A_23_P90436	3.08e-06	5.73e-08	6.40336	8.15479	2.63578	COMP	cartilage oligomeric matrix protein
A_23_P417942	3.12e-06	5.81e-08	-6.39949	8.14143	-0.79591	FNBP1L	formin binding protein 1 like
A_24_P260443	3.13e-06	5.83e-08	6.39836	8.13752	1.72575	THBS4	thrombospondin 4
A_24_P943301	3.14e-06	5.87e-08	-6.39652	8.13117	-0.87876	PEAR1	platelet endothelial aggregation receptor 1
A_24_P131622	3.17e-06	5.92e-08	-6.39389	8.12207	-1.66861	FAM107A	family with sequence similarity 107 member A
A_23_P308519	3.17e-06	5.93e-08	6.39348	8.12063	0.777358	SLC9A3R1	SLC9A3 regulator 1
A_23_P107963	3.22e-06	6.04e-08	-6.38854	8.10355	-1.41911	FUT1	fucosyltransferase 1 (H blood group)
A_23_P120237	3.24e-06	6.08e-08	-6.38649	8.09648	-0.538698	STARD7	StAR related lipid transfer domain containing 7
A_23_P76774	3.24e-06	6.08e-08	6.38642	8.09623	0.647235	GSC	goosecoid homeobox
A_23_P22487	3.28e-06	6.17e-08	6.38248	8.08262	0.810245	PCSK1N	proprotein convertase subtilisin/kexin type 1 inhibitor
A_23_P204947	3.28e-06	6.18e-08	6.38204	8.0811	1.37488	GJB2	gap junction protein beta 2
A_32_P188993	3.28e-06	6.18e-08	-6.38172	8.07999	-1.30079
A_23_P117623	3.28e-06	6.19e-08	6.38127	8.07843	0.66862	TDP1	tyrosyl-DNA phosphodiesterase 1
A_32_P179177	3.29e-06	6.22e-08	-6.38027	8.075	-0.953477	SYT15	synaptotagmin 15
A_24_P8151	3.31e-06	6.26e-08	-6.37844	8.06868	-1.47041	LOC100131170	uncharacterized LOC100131170
A_32_P102062	3.32e-06	6.28e-08	-6.37722	8.06444	-0.614302	FOXO3	forkhead box O3
A_23_P5342	3.35e-06	6.35e-08	-6.3744	8.05468	-0.444723	LRP1B	LDL receptor related protein 1B
A_23_P385126	3.36e-06	6.39e-08	6.37252	8.04819	0.82723	DEPDC7	DEP domain containing 7
A_24_P92683	3.36e-06	6.39e-08	6.37237	8.04767	2.59697
A_32_P201521	3.37e-06	6.41e-08	-6.37153	8.04477	-0.874715	TMEM97	transmembrane protein 97
A_23_P5778	3.37e-06	6.42e-08	-6.37108	8.04323	-0.822017	RAB17	RAB17, member RAS oncogene family
A_23_P65518	3.4e-06	6.5e-08	6.36761	8.03123	1.18935	DACT1	dishevelled binding antagonist of beta catenin 1
A_32_P70724	3.42e-06	6.55e-08	6.36577	8.02487	0.423815	KDM5B	lysine demethylase 5B
A_24_P882732	3.45e-06	6.6e-08	6.36349	8.01699	2.60033
A_23_P21363	3.46e-06	6.63e-08	-6.36208	8.01214	-0.984895	AHNAK	AHNAK nucleoprotein
A_23_P82449	3.52e-06	6.76e-08	6.3567	7.99353	1.15447	DFNA5	DFNA5, deafness associated tumor suppressor
A_23_P46982	3.55e-06	6.83e-08	-6.35377	7.98341	-0.474332	MMS19	MMS19 homolog, cytosolic iron-sulfur assembly component
A_24_P450092	3.55e-06	6.83e-08	-6.35371	7.9832	-1.02181	GATA2-AS1	GATA2 antisense RNA 1
A_24_P402588	3.56e-06	6.87e-08	6.35231	7.97838	1.06943	BCL11A	B-cell CLL/lymphoma 11A
A_24_P50890	3.63e-06	7e-08	6.34686	7.95953	1.01731	NECTIN1	nectin cell adhesion molecule 1
A_23_P201238	3.63e-06	7.02e-08	-6.34601	7.95661	-0.571538	SNX27	sorting nexin family member 27
A_23_P69326	3.65e-06	7.05e-08	6.34477	7.95231	0.538843	CADPS	calcium dependent secretion activator
A_23_P200067	3.65e-06	7.07e-08	6.34394	7.94945	0.773317	EPHB2	EPH receptor B2
A_24_P272993	3.67e-06	7.12e-08	6.34227	7.94368	1.61677	MEG3	maternally expressed 3 (non-protein coding)
A_23_P429959	3.67e-06	7.14e-08	-6.34146	7.94089	-2.60956	PRX	periaxin
A_32_P149416	3.67e-06	7.14e-08	-6.3414	7.94067	-0.87289
A_23_P385322	3.69e-06	7.18e-08	6.33979	7.9351	0.833435	STAMBPL1	STAM binding protein like 1
A_23_P152047	3.7e-06	7.22e-08	6.33828	7.92989	1.18623	SCAMP5	secretory carrier membrane protein 5
A_23_P66487	3.71e-06	7.24e-08	-6.33756	7.92741	-0.483	SMARCD2	SWI/SNF related, matrix associated, actin dependent regulator of chromatin, subfamily d, member 2
A_23_P124632	3.76e-06	7.35e-08	6.33327	7.91258	2.36413	IGHA1	immunoglobulin heavy constant alpha 1
A_32_P15498	3.76e-06	7.36e-08	-6.33283	7.91107	-0.57731
A_24_P40626	3.79e-06	7.42e-08	6.33036	7.90256	1.65252	GREM2	gremlin 2, DAN family BMP antagonist
A_23_P106973	3.84e-06	7.52e-08	6.32661	7.8896	0.446867	2025-09-09	septin 9
A_24_P465799	3.84e-06	7.53e-08	6.32627	7.88841	2.49324
A_23_P399078	3.86e-06	7.58e-08	-6.32433	7.88171	-1.51408	TIMP3	TIMP metallopeptidase inhibitor 3
A_32_P89310	3.88e-06	7.63e-08	-6.32259	7.87571	-0.584472	PLEKHM3	pleckstrin homology domain containing M3
A_24_P354689	3.88e-06	7.64e-08	-6.32215	7.87417	-1.18539	SPOCK1	sparc/osteonectin, cwcv and kazal-like domains proteoglycan (testican) 1
A_32_P69149	3.89e-06	7.67e-08	6.32107	7.87045	1.72769	STEAP1	six transmembrane epithelial antigen of the prostate 1
A_23_P132515	3.9e-06	7.71e-08	6.31983	7.86616	0.634035	SIDT1	SID1 transmembrane family member 1
A_23_P107051	3.9e-06	7.71e-08	-6.31982	7.86614	-1.13396	TCAP	titin-cap
A_23_P154986	3.9e-06	7.72e-08	-6.31912	7.86371	-1.08223
A_24_P75008	3.92e-06	7.77e-08	-6.31752	7.8582	-0.652195
A_23_P147245	3.92e-06	7.78e-08	6.31697	7.85628	0.572195	OSBPL10	oxysterol binding protein like 10
A_24_P10657	3.95e-06	7.85e-08	-6.3145	7.84778	-0.67144	SLC44A2	solute carrier family 44 member 2
A_32_P86578	3.99e-06	7.95e-08	6.311	7.83568	0.870687	DPP10-AS1	DPP10 antisense RNA 1
A_32_P29200	4.03e-06	8.02e-08	-6.30852	7.82713	-1.20556
A_32_P173058	4.05e-06	8.07e-08	-6.30666	7.8207	-0.79309	TMEM41B	transmembrane protein 41B
A_24_P262201	4.06e-06	8.11e-08	-6.30538	7.81626	-0.941433	SULT1A4	sulfotransferase family 1A member 4
A_23_P212768	4.08e-06	8.15e-08	-6.30398	7.81143	-0.571778	ADD1	adducin 1
A_23_P40217	4.08e-06	8.17e-08	6.30335	7.80924	0.650965	DOK5	docking protein 5
A_24_P49199	4.09e-06	8.21e-08	-6.30203	7.80471	-2.25135	GLDN	gliomedin
A_24_P177844	4.09e-06	8.22e-08	6.30163	7.80333	1.79553	LOC102724760///IGHV1OR15-1	immunoglobulin heavy variable 1/OR15-1 pseudogene///immunoglobulin heavy variable 1/OR15-1 (non-functional)
A_24_P590547	4.1e-06	8.23e-08	6.30119	7.8018	2.64433
A_23_P154627	4.12e-06	8.29e-08	6.29916	7.79479	1.05332	TSHZ2	teashirt zinc finger homeobox 2
A_23_P313	4.23e-06	8.52e-08	-6.29145	7.76816	-0.453823	PEF1	penta-EF-hand domain containing 1
A_24_P296424	4.23e-06	8.54e-08	-6.291	7.76663	-0.573113	CLN3	CLN3, battenin
A_23_P349083	4.23e-06	8.54e-08	-6.29086	7.76612	-0.726655	FCHO2	FCH domain only 2
A_23_P333218	4.23e-06	8.55e-08	-6.29045	7.76472	-0.553875	ERGIC1	endoplasmic reticulum-golgi intermediate compartment 1
A_24_P867201	4.25e-06	8.61e-08	-6.28852	7.75805	-0.921763	LIN7A	lin-7 homolog A, crumbs cell polarity complex component
A_24_P342316	4.25e-06	8.62e-08	-6.28832	7.75736	-0.51636	FRYL	FRY like transcription coactivator
A_23_P352402	4.25e-06	8.63e-08	-6.28804	7.7564	-0.759935	PROSER2	proline and serine rich 2
A_24_P379104	4.27e-06	8.67e-08	6.28647	7.75097	2.01511	PIM2	Pim-2 proto-oncogene, serine/threonine kinase
A_24_P323298	4.27e-06	8.68e-08	6.28617	7.74994	2.32642
A_23_P40952	4.29e-06	8.74e-08	-6.28424	7.74328	-0.356768	RAF1	Raf-1 proto-oncogene, serine/threonine kinase
A_23_P156687	4.29e-06	8.74e-08	6.28422	7.7432	1.82231	CFB	complement factor B
A_24_P161764	4.36e-06	8.9e-08	6.27932	7.72631	1.81303
A_23_P12733	4.41e-06	9.01e-08	6.27575	7.71397	0.471992	H2AFY2	H2A histone family member Y2
A_23_P76078	4.44e-06	9.08e-08	6.27358	7.70649	0.891853	IL23A	interleukin 23 subunit alpha
A_23_P63371	4.45e-06	9.11e-08	-6.27266	7.70331	-0.95302	TAL1	TAL bHLH transcription factor 1, erythroid differentiation factor
A_23_P116414	4.47e-06	9.18e-08	-6.27053	7.69595	-0.84339	PLA2G16	phospholipase A2 group XVI
A_23_P68487	4.47e-06	9.19e-08	6.27017	7.69473	1.20385	BMP7	bone morphogenetic protein 7
A_24_P10233	4.47e-06	9.2e-08	-6.26978	7.69338	-1.44518	DAPK2	death associated protein kinase 2
A_23_P213620	4.47e-06	9.21e-08	6.26962	7.69281	0.966472	PPP2R2B	protein phosphatase 2 regulatory subunit Bbeta
A_32_P17917	4.49e-06	9.24e-08	-6.26856	7.68916	-0.613247
A_23_P159027	4.54e-06	9.36e-08	6.2651	7.67722	1.2749	ZNF521	zinc finger protein 521
A_23_P104804	4.54e-06	9.39e-08	-6.26419	7.67409	-2.65308	ZBTB16	zinc finger and BTB domain containing 16
A_23_P75790	4.63e-06	9.57e-08	-6.2588	7.65548	-1.42246	MYRF	myelin regulatory factor
A_32_P4038	4.63e-06	9.59e-08	-6.25829	7.65372	-0.514613
A_24_P318990	4.68e-06	9.7e-08	6.25507	7.64259	2.52242	IGLL5	immunoglobulin lambda like polypeptide 5
A_24_P170327	4.7e-06	9.76e-08	-6.2533	7.6365	-0.52749	MKLN1	muskelin 1
A_23_P214144	4.71e-06	9.78e-08	6.25265	7.63425	2.90175	COL10A1	collagen type X alpha 1 chain
A_23_P40880	4.75e-06	9.89e-08	-6.2496	7.62374	-0.859675	CMTM8	CKLF like MARVEL transmembrane domain containing 8
A_24_P179489	4.77e-06	9.93e-08	-6.24826	7.61912	-0.66189	SDCCAG8	serologically defined colon cancer antigen 8
A_23_P4041	4.77e-06	9.95e-08	-6.24794	7.61799	-0.932645	PCTP	phosphatidylcholine transfer protein
A_23_P16722	4.77e-06	9.96e-08	6.24755	7.61666	0.973017	DOCK10	dedicator of cytokinesis 10
A_24_P44453	4.78e-06	9.99e-08	-6.24669	7.61367	-1.46542	DUOXA1	dual oxidase maturation factor 1
A_23_P42718	4.79e-06	1e-07	6.24602	7.61136	0.73363	NFE2L3	nuclear factor, erythroid 2 like 3
A_24_P889462	4.79e-06	1e-07	6.2453	7.6089	2.51544
A_23_P302787	4.86e-06	1.02e-07	6.24107	7.5943	0.562453	LINC01116	long intergenic non-protein coding RNA 1116
A_24_P179244	4.86e-06	1.02e-07	-6.24058	7.59259	-0.49262
A_23_P41455	4.89e-06	1.03e-07	-6.23852	7.58551	-1.11671	TRPC3	transient receptor potential cation channel subfamily C member 3
A_23_P73135	4.9e-06	1.03e-07	-6.23779	7.58298	-1.24963	USHBP1	USH1 protein network component harmonin binding protein 1
A_32_P182812	4.91e-06	1.04e-07	-6.23668	7.57916	-2.53453	SLC6A4	solute carrier family 6 member 4
A_24_P53778	4.92e-06	1.04e-07	-6.23603	7.5769	-3.18014	ITLN2	intelectin 2
A_23_P88106	4.93e-06	1.04e-07	-6.23507	7.57361	-0.83352	MCF2L	MCF.2 cell line derived transforming sequence like
A_24_P660797	4.95e-06	1.05e-07	-6.23366	7.56874	-0.659465
A_23_P91814	4.99e-06	1.06e-07	-6.23105	7.55972	-0.429605	SLC25A38	solute carrier family 25 member 38
A_23_P137173	5e-06	1.06e-07	-6.23009	7.55642	-1.57874	TMSB15A	thymosin beta 15a
A_23_P43810	5e-06	1.06e-07	6.2298	7.55543	1.12679	LTBP1	latent transforming growth factor beta binding protein 1
A_24_P924040	5.03e-06	1.07e-07	-6.22758	7.54775	-0.46511	SSFA2	sperm specific antigen 2
A_23_P204828	5.08e-06	1.08e-07	-6.22463	7.53758	-0.348905	NR2C1	nuclear receptor subfamily 2 group C member 1
A_23_P55544	5.12e-06	1.09e-07	-6.22222	7.52927	-0.89064	CCBE1	collagen and calcium binding EGF domains 1
A_32_P1144	5.13e-06	1.09e-07	-6.22136	7.52632	-0.594978	ZDHHC2	zinc finger DHHC-type containing 2
A_23_P209246	5.15e-06	1.1e-07	6.2197	7.52058	0.94511	GLI2	GLI family zinc finger 2
A_23_P142304	5.19e-06	1.11e-07	-6.21745	7.51281	-0.758068	MKNK2	MAP kinase interacting serine/threonine kinase 2
A_24_P852001	5.19e-06	1.11e-07	6.21709	7.51157	2.66578	IGK///IGKV3-20///IGHV3-23	immunoglobulin kappa locus///immunoglobulin kappa variable 3-20///immunoglobulin heavy variable 3-23
A_23_P147025	5.2e-06	1.11e-07	6.21605	7.50798	0.79246	RAB33A	RAB33A, member RAS oncogene family
A_23_P213359	5.2e-06	1.11e-07	-6.21581	7.50717	-0.723275	PCDH1	protocadherin 1
A_23_P119202	5.22e-06	1.12e-07	6.21459	7.50296	1.10806	CD70	CD70 molecule
A_32_P175301	5.24e-06	1.13e-07	-6.2127	7.49643	-1.04421	DENND3	DENN domain containing 3
A_23_P121716	5.29e-06	1.14e-07	-6.21003	7.48722	-1.71086	ANXA3	annexin A3
A_32_P223017	5.37e-06	1.16e-07	-6.20557	7.47186	-0.850167	MAP3K6	mitogen-activated protein kinase kinase kinase 6
A_24_P868313	5.38e-06	1.16e-07	-6.20479	7.46916	-0.57226
A_23_P62652	5.42e-06	1.17e-07	6.20194	7.45934	1.27893	SLAMF1	signaling lymphocytic activation molecule family member 1
A_23_P145606	5.45e-06	1.18e-07	-6.20053	7.45446	-0.693227	CHRM2	cholinergic receptor muscarinic 2
A_23_P91423	5.46e-06	1.18e-07	-6.19951	7.45096	-0.639085	NOL4L	nucleolar protein 4 like
A_24_P278192	5.51e-06	1.19e-07	-6.19635	7.44006	-0.683095	AK1	adenylate kinase 1
A_24_P20032	5.51e-06	1.2e-07	6.19614	7.43932	0.392317	RFX5	regulatory factor X5
A_23_P358917	5.54e-06	1.2e-07	-6.19453	7.43378	-2.24035	CYP3A7	cytochrome P450 family 3 subfamily A member 7
A_23_P411723	5.57e-06	1.21e-07	-6.19263	7.42723	-1.12349	PLAG1	PLAG1 zinc finger
A_23_P71928	5.62e-06	1.22e-07	-6.18961	7.41683	-1.25772	SH2D3C	SH2 domain containing 3C
A_23_P34176	5.63e-06	1.23e-07	-6.18903	7.41483	-0.780478	WWC3	WWC family member 3
A_24_P187948	5.63e-06	1.23e-07	6.18852	7.41306	0.814755	BID	BH3 interacting domain death agonist
A_23_P32029	5.66e-06	1.24e-07	-6.18666	7.40664	-0.486422	SLC35D2	solute carrier family 35 member D2
A_23_P117734	5.68e-06	1.24e-07	-6.18554	7.4028	-0.609445	LYSMD4	LysM domain containing 4
A_24_P294842	5.72e-06	1.25e-07	6.1829	7.3937	0.35507	ATXN1	ataxin 1
A_23_P106773	5.72e-06	1.25e-07	-6.18283	7.39345	-1.19597	SULT1A2	sulfotransferase family 1A member 2
A_23_P313560	5.79e-06	1.27e-07	-6.17933	7.38137	-0.770185	NCOA3	nuclear receptor coactivator 3
A_24_P15388	5.79e-06	1.27e-07	6.17884	7.37969	2.25412
A_23_P126218	5.8e-06	1.27e-07	-6.17818	7.37742	-0.880202	CSF3R	colony stimulating factor 3 receptor
A_32_P57013	5.83e-06	1.28e-07	6.17643	7.37138	0.998335
A_24_P270235	5.83e-06	1.28e-07	6.17606	7.3701	1.03858	CCND2	cyclin D2
A_32_P93493	5.83e-06	1.29e-07	-6.1757	7.36886	-1.57065	PTPRG	protein tyrosine phosphatase, receptor type G
A_23_P25935	5.88e-06	1.3e-07	-6.17285	7.35906	-0.614395	C14orf1	chromosome 14 open reading frame 1
A_32_P9151	5.9e-06	1.3e-07	-6.17158	7.35466	-0.914547	LOC643441	uncharacterized LOC643441
A_24_P203103	5.9e-06	1.3e-07	6.17144	7.35419	1.08137	SH2D1A	SH2 domain containing 1A
A_32_P221096	5.93e-06	1.31e-07	6.16978	7.34847	0.444575	TSHZ2	teashirt zinc finger homeobox 2
A_23_P27023	5.95e-06	1.32e-07	6.16807	7.34258	0.687275	RAB11FIP4	RAB11 family interacting protein 4
A_24_P677559	5.98e-06	1.33e-07	6.1666	7.33749	2.22558	IGK	immunoglobulin kappa locus
A_23_P397480	6e-06	1.33e-07	-6.16532	7.33308	-0.401718	ABCC13	ATP binding cassette subfamily C member 13 (pseudogene)
A_23_P329971	6e-06	1.33e-07	6.16523	7.33279	0.825505	PLPP5	phospholipid phosphatase 5
A_23_P51856	6.03e-06	1.34e-07	6.1632	7.3258	0.79444	DUSP10	dual specificity phosphatase 10
A_24_P784765	6.04e-06	1.35e-07	-6.1627	7.32408	-0.79883	CD59	CD59 molecule
A_23_P500034	6.05e-06	1.35e-07	6.16174	7.32077	0.858595	GLI2	GLI family zinc finger 2
A_32_P161855	6.09e-06	1.36e-07	6.15939	7.31267	1.81108	CEMIP	cell migration inducing hyaluronan binding protein
A_32_P203939	6.14e-06	1.37e-07	-6.15716	7.30496	-0.537107
A_24_P22976	6.15e-06	1.38e-07	-6.15605	7.30114	-1.16314	ARRDC2	arrestin domain containing 2
A_23_P46627	6.15e-06	1.38e-07	-6.15597	7.30089	-0.311995	ADIPOR1	adiponectin receptor 1
A_23_P17769	6.17e-06	1.39e-07	-6.15448	7.29574	-0.391473	DDT	D-dopachrome tautomerase
A_24_P131173	6.18e-06	1.39e-07	-6.15396	7.29394	-0.670035	C1orf115	chromosome 1 open reading frame 115
A_23_P96191	6.18e-06	1.39e-07	6.15342	7.29211	2.34502
A_24_P145653	6.18e-06	1.39e-07	-6.15334	7.29182	-0.907848	MAP3K6	mitogen-activated protein kinase kinase kinase 6
A_24_P681011	6.2e-06	1.4e-07	-6.1522	7.2879	-0.502923	HIPK2	homeodomain interacting protein kinase 2
A_23_P408376	6.27e-06	1.41e-07	6.14869	7.2758	1.00782	HSPA12A	heat shock protein family A (Hsp70) member 12A
A_32_P228804	6.27e-06	1.42e-07	-6.1481	7.27377	-0.381825	COBLL1	cordon-bleu WH2 repeat protein like 1
A_23_P383819	6.27e-06	1.42e-07	-6.14782	7.27281	-1.07041	TBX3	T-box 3
A_32_P75581	6.3e-06	1.43e-07	6.14651	7.26829	1.99196	BHLHE22	basic helix-loop-helix family member e22
A_23_P404778	6.3e-06	1.43e-07	6.14597	7.26643	0.526513	TLL2	tolloid like 2
A_23_P44919	6.3e-06	1.43e-07	-6.14545	7.26463	-0.55676	ACSM5	acyl-CoA synthetase medium-chain family member 5
A_24_P126425	6.3e-06	1.43e-07	-6.14541	7.26451	-0.526955	FAM188B	family with sequence similarity 188 member B
A_32_P206541	6.34e-06	1.44e-07	6.14335	7.25742	0.858228	EMB	embigin
A_23_P93442	6.35e-06	1.44e-07	-6.14279	7.25547	-1.06973	SASH1	SAM and SH3 domain containing 1
A_23_P127957	6.41e-06	1.46e-07	6.13957	7.24437	2.07144	P4HA3	prolyl 4-hydroxylase subunit alpha 3
A_23_P29575	6.41e-06	1.46e-07	-6.13883	7.24182	-0.420007	MRPS36	mitochondrial ribosomal protein S36
A_23_P131394	6.41e-06	1.46e-07	6.13876	7.2416	0.46872	SLC16A14	solute carrier family 16 member 14
A_24_P914466	6.41e-06	1.47e-07	-6.13869	7.24134	-0.514262
A_23_P21086	6.41e-06	1.47e-07	-6.13844	7.24049	-1.29866	LGI3	leucine rich repeat LGI family member 3
A_23_P115064	6.42e-06	1.47e-07	6.13782	7.23836	0.742847	CRABP2	cellular retinoic acid binding protein 2
A_24_P270452	6.51e-06	1.49e-07	-6.13334	7.22293	-0.288222
A_23_P7194	6.54e-06	1.5e-07	6.13191	7.21799	1.08784	LGI2	leucine rich repeat LGI family member 2
A_23_P109812	6.54e-06	1.5e-07	-6.13137	7.21612	-0.33228	SYN2	synapsin II
A_23_P25204	6.54e-06	1.5e-07	-6.1312	7.21555	-0.389745	SLC25A3	solute carrier family 25 member 3
A_32_P95973	6.66e-06	1.53e-07	-6.12584	7.19707	-0.758295	RIMKLA	ribosomal modification protein rimK like family member A
A_24_P53976	6.68e-06	1.54e-07	-6.12462	7.19288	-0.79067	GLUL	glutamate-ammonia ligase
A_24_P314477	6.72e-06	1.55e-07	6.12258	7.18587	0.981195	TUBB2B	tubulin beta 2B class IIb
A_23_P369899	6.73e-06	1.55e-07	6.1221	7.18421	1.29026	TMEM158	transmembrane protein 158 (gene/pseudogene)
A_24_P15083	6.74e-06	1.56e-07	-6.12132	7.18152	-0.998237
A_24_P368575	6.79e-06	1.57e-07	6.11874	7.17263	0.777258	SLC4A7	solute carrier family 4 member 7
A_24_P942786	6.92e-06	1.6e-07	6.11345	7.15443	0.60386	DYRK2	dual specificity tyrosine phosphorylation regulated kinase 2
A_24_P913146	6.92e-06	1.6e-07	-6.11312	7.1533	-1.43035	HOPX	HOP homeobox
A_23_P65157	7.04e-06	1.64e-07	-6.10767	7.13452	-0.366443	COX17	COX17, cytochrome c oxidase copper chaperone
A_23_P135273	7.08e-06	1.65e-07	6.10582	7.12816	0.486135	DNM1	dynamin 1
A_23_P45524	7.13e-06	1.66e-07	-6.10344	7.11995	-0.603328	BEX3	brain expressed X-linked 3
A_32_P208350	7.17e-06	1.67e-07	-6.10191	7.11469	-1.19657	TDRD9	tudor domain containing 9
A_23_P368718	7.21e-06	1.68e-07	-6.09996	7.10797	-0.599645	SPRYD7	SPRY domain containing 7
A_23_P253958	7.25e-06	1.69e-07	6.09793	7.10101	1.50289	LRRC17	leucine rich repeat containing 17
A_23_P71067	7.27e-06	1.7e-07	6.0968	7.09713	1.16373	TWIST1	twist family bHLH transcription factor 1
A_23_P116942	7.31e-06	1.71e-07	6.09505	7.09109	1.16014	LAG3	lymphocyte activating 3
A_23_P51767	7.31e-06	1.71e-07	6.09481	7.09027	1.32725	CD1C	CD1c molecule
A_23_P385690	7.45e-06	1.75e-07	-6.0893	7.0713	-1.5713	WNT3A	Wnt family member 3A
A_23_P8801	7.58e-06	1.78e-07	-6.08404	7.05318	-2.1147	CYP3A5	cytochrome P450 family 3 subfamily A member 5
A_32_P101301	7.63e-06	1.79e-07	-6.08184	7.04563	-0.327865	USP39	ubiquitin specific peptidase 39
A_23_P39294	7.72e-06	1.82e-07	-6.07817	7.03298	-1.44976	TINCR	tissue differentiation-inducing non-protein coding RNA
A_23_P48088	7.73e-06	1.82e-07	6.07776	7.03158	1.57878	CD27	CD27 molecule
A_23_P167256	7.78e-06	1.83e-07	-6.07534	7.02326	-1.06578	JADE1	jade family PHD finger 1
A_24_P413126	7.81e-06	1.84e-07	6.0741	7.01898	1.01617	PMEPA1	prostate transmembrane protein, androgen induced 1
A_32_P146786	7.82e-06	1.85e-07	-6.07358	7.0172	-1.56707
A_23_P67188	7.83e-06	1.85e-07	-6.07262	7.0139	-0.36924	BCKDHA	branched chain keto acid dehydrogenase E1, alpha polypeptide
A_23_P3911	7.86e-06	1.86e-07	6.07143	7.00981	1.18482	PLXDC1	plexin domain containing 1
A_24_P659202	7.86e-06	1.86e-07	6.07124	7.00914	1.3408
A_23_P63167	7.91e-06	1.87e-07	6.0692	7.00214	2.02752	CD1A	CD1a molecule
A_24_P78531	7.92e-06	1.88e-07	-6.06856	6.99993	-1.84061	CLEC4E	C-type lectin domain family 4 member E
A_23_P214267	7.93e-06	1.88e-07	6.06758	6.99657	1.8832	ADGRF1	adhesion G protein-coupled receptor F1
A_23_P139104	7.94e-06	1.89e-07	6.06692	6.99428	0.557597
A_23_P151529	7.96e-06	1.89e-07	-6.06611	6.99149	-1.15483
A_23_P162300	8.04e-06	1.92e-07	-6.06297	6.98072	-0.834595	IRAK3	interleukin 1 receptor associated kinase 3
A_24_P861099	8.05e-06	1.92e-07	6.06251	6.97911	1.00664	CASC15	cancer susceptibility candidate 15 (non-protein coding)
A_23_P342138	8.05e-06	1.92e-07	6.06213	6.97783	0.922978	ADAMTSL1	ADAMTS like 1
A_23_P120442	8.07e-06	1.93e-07	-6.06089	6.97356	-0.464463	NCOA3	nuclear receptor coactivator 3
A_24_P135753	8.1e-06	1.94e-07	-6.05968	6.96937	-0.38906	HACD2	3-hydroxyacyl-CoA dehydratase 2
A_23_P169819	8.14e-06	1.95e-07	6.05795	6.96342	1.23136	EPHA3	EPH receptor A3
A_23_P55706	8.18e-06	1.96e-07	6.05627	6.95765	1.35869	RELB	RELB proto-oncogene, NF-kB subunit
A_23_P53838	8.18e-06	1.96e-07	-6.05587	6.95629	-0.459305	IRS2	insulin receptor substrate 2
A_23_P2683	8.18e-06	1.97e-07	6.05566	6.95557	0.467757	RPAP3	RNA polymerase II associated protein 3
A_23_P139881	8.24e-06	1.98e-07	6.05346	6.94801	1.04171	CCND2	cyclin D2
A_23_P80503	8.4e-06	2.02e-07	6.04774	6.92832	0.384535	ROBO1	roundabout guidance receptor 1
A_32_P32061	8.41e-06	2.03e-07	6.0471	6.92611	1.07505	C2orf27A	chromosome 2 open reading frame 27A
A_23_P203920	8.61e-06	2.08e-07	6.04012	6.90212	1.17374	SSPN	sarcospan
A_23_P79221	8.61e-06	2.08e-07	6.03976	6.90088	0.432965	ACVR1	activin A receptor type 1
A_23_P148194	8.61e-06	2.08e-07	-6.03951	6.90004	-0.81259	ADI1	acireductone dioxygenase 1
A_24_P893347	8.62e-06	2.09e-07	-6.03898	6.89819	-0.405658
A_23_P131435	8.63e-06	2.09e-07	-6.03852	6.89661	-0.873622	CD302	CD302 molecule
A_24_P161853	8.63e-06	2.09e-07	6.03808	6.89511	2.49469
A_23_P256432	8.65e-06	2.1e-07	-6.03723	6.89219	-0.583875	PPP2R5A	protein phosphatase 2 regulatory subunit B'alpha
A_24_P345451	8.67e-06	2.11e-07	-6.03624	6.88879	-0.646432	CYBRD1	cytochrome b reductase 1
A_23_P259442	8.72e-06	2.12e-07	6.03445	6.88262	1.0865	CPE	carboxypeptidase E
A_24_P396702	8.79e-06	2.14e-07	-6.03186	6.87372	-0.86538	CD302	CD302 molecule
A_32_P38436	8.96e-06	2.18e-07	-6.02617	6.85416	-1.2517
A_23_P31064	9.02e-06	2.2e-07	6.02385	6.8462	1.75675	MOXD1	monooxygenase DBH like 1
A_24_P585770	9.07e-06	2.21e-07	-6.0221	6.84019	-0.371003	GNAQ	G protein subunit alpha q
A_24_P83848	9.12e-06	2.23e-07	-6.02021	6.83367	-0.954882	GGT2	gamma-glutamyltransferase 2
A_24_P93703	9.12e-06	2.23e-07	-6.02008	6.83325	-0.583963	TMEM198B	transmembrane protein 198B (pseudogene)
A_32_P123	9.13e-06	2.24e-07	-6.01934	6.83071	-0.663848
A_23_P157007	9.19e-06	2.25e-07	6.01712	6.82306	1.11987	TMEM176B	transmembrane protein 176B
A_24_P411121	9.19e-06	2.26e-07	6.01673	6.82171	0.807145	TNFRSF18	TNF receptor superfamily member 18
A_23_P19095	9.19e-06	2.26e-07	-6.01667	6.82152	-0.662147	SNX24	sorting nexin 24
A_23_P14157	9.25e-06	2.27e-07	6.01467	6.81466	0.75988	DZIP1	DAZ interacting zinc finger protein 1
A_24_P182494	9.25e-06	2.28e-07	6.01421	6.81307	0.706305	DUSP10	dual specificity phosphatase 10
A_23_P132226	9.26e-06	2.28e-07	-6.01361	6.81101	-0.70641	TPST2	tyrosylprotein sulfotransferase 2
A_23_P143247	9.34e-06	2.31e-07	6.0106	6.80067	0.967087	TSHZ2	teashirt zinc finger homeobox 2
A_32_P9753	9.34e-06	2.31e-07	6.01055	6.80047	1.47799	VMP1	vacuole membrane protein 1
A_32_P436884	9.35e-06	2.31e-07	-6.01009	6.7989	-0.344803	IBA57	IBA57 homolog, iron-sulfur cluster assembly
A_23_P81880	9.38e-06	2.32e-07	-6.00905	6.79533	-0.512622	CTDSP2	CTD small phosphatase 2
A_23_P66219	9.38e-06	2.32e-07	-6.00874	6.79428	-0.430127	PDPK1	3-phosphoinositide dependent protein kinase 1
A_24_P205874	9.52e-06	2.36e-07	-6.00423	6.77876	-0.534415	SEC22C	SEC22 homolog C, vesicle trafficking protein
A_23_P36928	9.64e-06	2.39e-07	-6.00045	6.76577	-0.581327	POLR1D	RNA polymerase I subunit D
A_32_P200669	9.74e-06	2.42e-07	-5.99711	6.7543	-0.601137
A_23_P67708	9.78e-06	2.43e-07	5.9958	6.7498	0.637805	TCF3	transcription factor 3
A_32_P79345	9.79e-06	2.43e-07	-5.99529	6.74805	-1.40672
A_24_P213478	9.8e-06	2.44e-07	-5.99465	6.74585	-0.716178	SEMA6A	semaphorin 6A
A_24_P342591	9.82e-06	2.45e-07	-5.99377	6.74285	-0.397537	RERE	arginine-glutamic acid dipeptide repeats
A_23_P433050	9.85e-06	2.46e-07	-5.99263	6.73893	-0.392775	RXFP1	relaxin/insulin like family peptide receptor 1
A_32_P6172	9.88e-06	2.47e-07	-5.99149	6.73499	-0.689357	LINC01003	long intergenic non-protein coding RNA 1003
A_32_P170178	9.97e-06	2.49e-07	-5.98844	6.72452	-0.443557
A_23_P71810	9.97e-06	2.5e-07	5.98824	6.72384	1.19462	BAAT	bile acid-CoA:amino acid N-acyltransferase
A_24_P234554	9.98e-06	2.5e-07	5.98769	6.72194	1.37056
A_23_P16834	9.98e-06	2.5e-07	5.98723	6.72038	1.05944	FNDC4	fibronectin type III domain containing 4
A_23_P365767	9.98e-06	2.51e-07	-5.98714	6.72007	-0.727215	CACNA1D	calcium voltage-gated channel subunit alpha1 D
A_24_P406334	1.02e-05	2.56e-07	5.98088	6.69856	1.66207	STEAP1	six transmembrane epithelial antigen of the prostate 1
A_24_P182183	1.02e-05	2.57e-07	-5.98008	6.69581	-0.613093	SLC25A5	solute carrier family 25 member 5
A_23_P126540	1.03e-05	2.58e-07	-5.97848	6.69033	-0.992513	TMIGD3	transmembrane and immunoglobulin domain containing 3
A_24_P224116	1.03e-05	2.59e-07	-5.97737	6.68652	-2.92672	PLA2G1B	phospholipase A2 group IB
A_32_P230398	1.03e-05	2.59e-07	-5.97737	6.68651	-0.8678	LOC100507103	uncharacterized LOC100507103
A_23_P258982	1.03e-05	2.61e-07	-5.97613	6.68224	-0.50854	PKN3	protein kinase N3
A_24_P165998	1.03e-05	2.61e-07	-5.9757	6.68077	-0.682773	GATA2	GATA binding protein 2
A_23_P411993	1.03e-05	2.61e-07	5.97559	6.68042	0.846753	ITIH5	inter-alpha-trypsin inhibitor heavy chain family member 5
A_24_P361816	1.04e-05	2.62e-07	5.97412	6.67535	2.27517	IGLV6-57	immunoglobulin lambda variable 6-57
A_24_P68079	1.04e-05	2.64e-07	5.97221	6.66881	0.422173	TRANK1	tetratricopeptide repeat and ankyrin repeat containing 1
A_24_P414332	1.04e-05	2.64e-07	-5.97208	6.66834	-0.465537	AFF1	AF4/FMR2 family member 1
A_24_P42066	1.06e-05	2.68e-07	-5.96776	6.65354	-0.881923	GGT3P	gamma-glutamyltransferase 3 pseudogene
A_24_P134955	1.07e-05	2.71e-07	-5.96516	6.64461	-0.587923	PPP2R5A	protein phosphatase 2 regulatory subunit B'alpha
A_24_P76868	1.07e-05	2.73e-07	5.96296	6.63704	2.40277	BMS1P20	BMS1, ribosome biogenesis factor pseudogene 20
A_24_P382187	1.08e-05	2.74e-07	5.96177	6.63295	1.36801	IGFBP4	insulin like growth factor binding protein 4
A_23_P502654	1.08e-05	2.74e-07	-5.96167	6.63262	-0.761748	SHMT1	serine hydroxymethyltransferase 1
A_23_P417144	1.09e-05	2.77e-07	5.95861	6.62211	0.39758	RAI1	retinoic acid induced 1
A_23_P115922	1.09e-05	2.77e-07	-5.95855	6.6219	-0.350938	EIF4EBP2	eukaryotic translation initiation factor 4E binding protein 2
A_23_P252082	1.1e-05	2.81e-07	5.95458	6.60829	0.834278	TMEM176A	transmembrane protein 176A
A_24_P933704	1.1e-05	2.81e-07	5.95432	6.6074	0.31267	PAM	peptidylglycine alpha-amidating monooxygenase
A_32_P48279	1.1e-05	2.82e-07	5.95414	6.60677	1.24528
A_23_P214208	1.1e-05	2.82e-07	-5.95395	6.60611	-1.22904	CNR1	cannabinoid receptor 1
A_32_P44620	1.13e-05	2.89e-07	-5.94652	6.58064	-0.31663
A_23_P396765	1.13e-05	2.9e-07	5.94561	6.57749	1.06936	PGM2L1	phosphoglucomutase 2 like 1
A_24_P56221	1.13e-05	2.9e-07	-5.9455	6.57712	-0.609335	MMAB	methylmalonic aciduria (cobalamin deficiency) cblB type
A_23_P258887	1.13e-05	2.91e-07	-5.94481	6.57476	-1.2571	ALDH1L1	aldehyde dehydrogenase 1 family member L1
A_24_P703830	1.13e-05	2.91e-07	5.94458	6.57398	0.673168	NANOS3	nanos C2HC-type zinc finger 3
A_23_P53724	1.13e-05	2.91e-07	5.94442	6.57342	0.514055	CLSTN3	calsyntenin 3
A_23_P502641	1.13e-05	2.92e-07	-5.94406	6.57218	-0.52906	SEC22C	SEC22 homolog C, vesicle trafficking protein
A_32_P332320	1.14e-05	2.93e-07	-5.9424	6.56648	-0.576987	NOS1	nitric oxide synthase 1
A_24_P347946	1.14e-05	2.95e-07	-5.94136	6.56292	-0.455257	GIT1	GIT ArfGAP 1
A_32_P81092	1.14e-05	2.95e-07	-5.94106	6.56189	-0.43571
A_23_P126103	1.16e-05	3.02e-07	-5.93468	6.54	-0.949667	CTH	cystathionine gamma-lyase
A_23_P45699	1.16e-05	3.02e-07	5.93436	6.5389	0.446682	FUBP1	far upstream element binding protein 1
A_24_P109069	1.17e-05	3.05e-07	-5.93175	6.52997	-0.718243	SYT15	synaptotagmin 15
A_23_P156087	1.17e-05	3.05e-07	-5.93154	6.52925	-0.545975	GHR	growth hormone receptor
A_23_P129389	1.18e-05	3.06e-07	-5.93101	6.52743	-0.476527	ZDHHC7	zinc finger DHHC-type containing 7
A_23_P378364	1.18e-05	3.08e-07	5.92847	6.51872	1.19015	PCDH7	protocadherin 7
A_23_P311150	1.18e-05	3.09e-07	-5.9282	6.51779	-0.699965	SPTSSA	serine palmitoyltransferase small subunit A
A_23_P19650	1.19e-05	3.1e-07	-5.92668	6.51258	-0.40927	VIP	vasoactive intestinal peptide
A_32_P72652	1.2e-05	3.14e-07	-5.9236	6.50202	-0.508645
A_32_P464568	1.22e-05	3.19e-07	-5.91903	6.48635	-0.508528	GBA2	glucosylceramidase beta 2
A_24_P100684	1.22e-05	3.19e-07	5.91874	6.48535	2.58935	IGHV3-30	immunoglobulin heavy variable 3-30
A_24_P500621	1.22e-05	3.21e-07	-5.91737	6.48065	-0.641428	HIPK2	homeodomain interacting protein kinase 2
A_23_P154875	1.22e-05	3.21e-07	5.917	6.47936	1.06995	BACE2	beta-site APP-cleaving enzyme 2
A_23_P7965	1.22e-05	3.21e-07	-5.91696	6.47925	-2.72996	PGC	progastricsin
A_32_P142943	1.23e-05	3.23e-07	-5.91533	6.47364	-0.738677
A_23_P37399	1.23e-05	3.23e-07	-5.91506	6.47272	-0.491095	ITPK1	inositol-tetrakisphosphate 1-kinase
A_32_P83221	1.23e-05	3.23e-07	-5.91499	6.47249	-0.531813
A_32_P218883	1.23e-05	3.23e-07	5.91495	6.47235	0.674013	RFK	riboflavin kinase
A_23_P206041	1.24e-05	3.26e-07	-5.9127	6.46463	-0.605958	MAN2A2	mannosidase alpha class 2A member 2
A_23_P426292	1.26e-05	3.32e-07	-5.90777	6.44772	-0.361325	MAPK14	mitogen-activated protein kinase 14
A_32_P319200	1.26e-05	3.34e-07	-5.90605	6.44184	-1.09335	GGTLC2	gamma-glutamyltransferase light chain 2
A_32_P158272	1.27e-05	3.36e-07	5.90428	6.43577	0.77991	MACC1	metastasis associated in colon cancer 1
A_23_P211468	1.27e-05	3.36e-07	-5.90417	6.43539	-2.19659
A_24_P945113	1.27e-05	3.36e-07	-5.9041	6.43514	-1.3417	ACVRL1	activin A receptor like type 1
A_32_P125736	1.28e-05	3.38e-07	-5.90206	6.42816	-0.350565
A_24_P829111	1.28e-05	3.4e-07	-5.90037	6.42237	-0.681867
A_32_P117354	1.3e-05	3.44e-07	-5.89739	6.41216	-1.1559	LIMCH1	LIM and calponin homology domains 1
A_24_P380132	1.3e-05	3.46e-07	5.89593	6.40713	0.314082	G3BP2	G3BP stress granule assembly factor 2
A_23_P91727	1.3e-05	3.46e-07	-5.89563	6.40612	-0.40311	PICK1	protein interacting with PRKCA 1
A_23_P84596	1.3e-05	3.47e-07	5.89478	6.40321	2.12815	MZB1	marginal zone B and B1 cell specific protein
A_23_P215900	1.31e-05	3.48e-07	5.89439	6.40187	0.946985	SCARA3	scavenger receptor class A member 3
A_23_P311875	1.32e-05	3.51e-07	5.89194	6.39347	1.39579	CD6	CD6 molecule
A_24_P410086	1.34e-05	3.58e-07	5.88574	6.37222	0.56645	SSBP4	single stranded DNA binding protein 4
A_23_P142289	1.35e-05	3.6e-07	-5.88485	6.36917	-0.64237	GNA11	G protein subunit alpha 11
A_32_P171043	1.35e-05	3.61e-07	-5.88341	6.36425	-1.35499	CCBE1	collagen and calcium binding EGF domains 1
A_32_P49631	1.36e-05	3.63e-07	5.88213	6.35987	0.481722
A_23_P22660	1.36e-05	3.65e-07	5.88078	6.35524	0.49676	CYSLTR1	cysteinyl leukotriene receptor 1
A_24_P184803	1.37e-05	3.67e-07	5.87924	6.34997	0.728668	COCH	cochlin
A_32_P402521	1.37e-05	3.67e-07	-5.87878	6.34837	-0.28594	PRPF8	pre-mRNA processing factor 8
A_24_P109272	1.37e-05	3.68e-07	-5.87829	6.34669	-0.608577	ADD1	adducin 1
A_23_P259490	1.38e-05	3.7e-07	-5.87696	6.34213	-0.621088	MXD4	MAX dimerization protein 4
A_23_P56505	1.39e-05	3.73e-07	5.87414	6.33248	0.655412	ITGA4	integrin subunit alpha 4
A_23_P142878	1.39e-05	3.74e-07	-5.87376	6.33119	-1.03916	ATOH8	atonal bHLH transcription factor 8
A_32_P80597	1.4e-05	3.77e-07	-5.87168	6.32405	-0.479407
A_24_P208909	1.4e-05	3.77e-07	5.87121	6.32247	1.11613	TRIM2	tripartite motif containing 2
A_23_P204751	1.4e-05	3.79e-07	5.86977	6.31753	1.11577	ASIC1	acid sensing ion channel subunit 1
A_23_P201778	1.4e-05	3.79e-07	5.86972	6.31736	0.927852	PTPN7	protein tyrosine phosphatase, non-receptor type 7
A_23_P29225	1.42e-05	3.84e-07	-5.86634	6.30577	-0.309447	FBXO7	F-box protein 7
A_32_P18617	1.42e-05	3.84e-07	-5.86629	6.30561	-0.657695
A_24_P695306	1.42e-05	3.85e-07	5.8655	6.30291	1.29951	TMEM229A	transmembrane protein 229A
A_32_P101031	1.42e-05	3.85e-07	5.86534	6.30235	1.86892	LYPD1	LY6/PLAUR domain containing 1
A_23_P208340	1.42e-05	3.86e-07	-5.86509	6.30148	-0.64546	SLC44A2	solute carrier family 44 member 2
A_24_P356830	1.42e-05	3.86e-07	-5.8646	6.29981	-0.449945	NFIC	nuclear factor I C
A_24_P64233	1.42e-05	3.87e-07	5.86436	6.29898	0.741287	ALDH1B1	aldehyde dehydrogenase 1 family member B1
A_32_P123168	1.42e-05	3.88e-07	-5.86355	6.29622	-0.50419	MYO9A	myosin IXA
A_23_P157569	1.43e-05	3.89e-07	-5.86272	6.29338	-1.02913	ADHFE1	alcohol dehydrogenase, iron containing 1
A_24_P403734	1.43e-05	3.9e-07	5.86194	6.2907	0.429372	ZNF385A	zinc finger protein 385A
A_32_P155460	1.44e-05	3.94e-07	-5.85928	6.28162	-0.59948	PICSAR	P38 inhibited cutaneous squamous cell carcinoma associated lincRNA
A_24_P210420	1.44e-05	3.94e-07	-5.85886	6.28015	-0.566677	STARD13	StAR related lipid transfer domain containing 13
A_23_P205713	1.45e-05	3.96e-07	-5.8573	6.27482	-1.8141	STXBP6	syntaxin binding protein 6
A_23_P24104	1.47e-05	4.03e-07	5.85261	6.25876	1.39273	PLAU	plasminogen activator, urokinase
A_24_P813550	1.48e-05	4.06e-07	5.85038	6.25115	2.40557
A_24_P303524	1.49e-05	4.07e-07	5.84963	6.24855	0.72155	MICALL2	MICAL like 2
A_24_P137522	1.49e-05	4.08e-07	-5.84932	6.24751	-0.951113	USP53	ubiquitin specific peptidase 53
A_23_P303317	1.49e-05	4.09e-07	-5.84813	6.24345	-0.510127	ZXDC	ZXD family zinc finger C
A_24_P912587	1.49e-05	4.1e-07	-5.848	6.24299	-0.449045
A_24_P366656	1.5e-05	4.11e-07	-5.84664	6.23835	-0.725507	SH3D19	SH3 domain containing 19
A_23_P108657	1.5e-05	4.13e-07	-5.84593	6.23589	-0.519922	WDSUB1	WD repeat, sterile alpha motif and U-box domain containing 1
A_32_P132827	1.5e-05	4.15e-07	-5.84449	6.23099	-0.874555	OPHN1	oligophrenin 1
A_24_P333571	1.5e-05	4.15e-07	-5.84424	6.23013	-0.549565	ARHGAP29	Rho GTPase activating protein 29
A_24_P208345	1.52e-05	4.19e-07	5.84162	6.22116	1.20701	SLC45A3	solute carrier family 45 member 3
A_32_P191840	1.52e-05	4.2e-07	-5.84053	6.21743	-0.773865
A_32_P13151	1.53e-05	4.22e-07	-5.83921	6.21292	-1.86739
A_23_P26223	1.53e-05	4.24e-07	-5.83798	6.20869	-0.579327	ASL	argininosuccinate lyase
A_23_P89941	1.53e-05	4.25e-07	-5.83781	6.20812	-0.65273	CDKN2D	cyclin dependent kinase inhibitor 2D
A_24_P209109	1.53e-05	4.25e-07	-5.83744	6.20686	-0.469515	NDFIP1	Nedd4 family interacting protein 1
A_23_P365614	1.53e-05	4.26e-07	-5.83692	6.20507	-1.18369	NOTCH4	notch 4
A_24_P204727	1.54e-05	4.27e-07	5.83604	6.20205	2.19136	IGHV3-48///IGHV3-69-1	immunoglobulin heavy variable 3-48///immunoglobulin heavy variable 3-69-1 (pseudogene)
A_23_P200928	1.55e-05	4.32e-07	-5.83299	6.19162	-0.747927	NID1	nidogen 1
A_24_P453901	1.55e-05	4.32e-07	-5.83289	6.19128	-0.7324
A_23_P371215	1.55e-05	4.32e-07	5.83269	6.1906	1.23072	ICOS	inducible T-cell costimulator
A_23_P16944	1.55e-05	4.33e-07	5.83236	6.18946	0.869358	SDC1	syndecan 1
A_32_P65022	1.55e-05	4.34e-07	5.83182	6.18762	2.45676
A_23_P8913	1.55e-05	4.34e-07	-5.83145	6.18637	-1.72065	CA2	carbonic anhydrase 2
A_23_P124084	1.57e-05	4.39e-07	5.82823	6.17533	1.17648	LOXL1	lysyl oxidase like 1
A_23_P304682	1.57e-05	4.4e-07	-5.82784	6.17401	-1.71488	EMP2	epithelial membrane protein 2
A_23_P337917	1.58e-05	4.41e-07	-5.82677	6.17035	-0.692562	PPFIBP1	PPFIA binding protein 1
A_23_P337242	1.58e-05	4.44e-07	-5.82516	6.16483	-0.581767	TGFBR2	transforming growth factor beta receptor 2
A_24_P683861	1.59e-05	4.47e-07	5.82346	6.15904	2.11986
A_23_P72252	1.59e-05	4.47e-07	5.82288	6.15703	2.41998
A_23_P99442	1.59e-05	4.48e-07	-5.8225	6.15574	-0.698322	FLT3	fms related tyrosine kinase 3
A_24_P299469	1.61e-05	4.52e-07	-5.82021	6.14792	-0.491588	ADGRF5	adhesion G protein-coupled receptor F5
A_24_P127159	1.61e-05	4.53e-07	-5.81968	6.14611	-0.6089
A_24_P40306	1.61e-05	4.53e-07	5.81953	6.14558	2.03464	SERPIND1	serpin family D member 1
A_23_P15450	1.62e-05	4.55e-07	-5.81788	6.13995	-2.90026	TMEM100	transmembrane protein 100
A_32_P133916	1.62e-05	4.56e-07	5.8173	6.13795	1.02096	BNC2	basonuclin 2
A_23_P31816	1.62e-05	4.56e-07	-5.81723	6.13772	-3.25765	DEFA3	defensin alpha 3
A_24_P415012	1.62e-05	4.57e-07	5.81717	6.1375	0.583577	LRP12	LDL receptor related protein 12
A_23_P56746	1.62e-05	4.58e-07	5.81658	6.13549	1.89231	FAP	fibroblast activation protein alpha
A_23_P1691	1.62e-05	4.59e-07	5.81579	6.13279	4.67789	MMP1	matrix metallopeptidase 1
A_24_P315862	1.62e-05	4.59e-07	5.8157	6.13247	2.14297
A_23_P27035	1.62e-05	4.59e-07	5.81559	6.13209	0.688878	TMEM98	transmembrane protein 98
A_23_P137057	1.62e-05	4.59e-07	-5.81549	6.13176	-0.53408	SLC25A5	solute carrier family 25 member 5
A_23_P31135	1.62e-05	4.61e-07	-5.81462	6.12878	-0.801705	ACAT2	acetyl-CoA acetyltransferase 2
A_32_P171152	1.62e-05	4.61e-07	-5.81461	6.12877	-0.559665	PLEKHM3	pleckstrin homology domain containing M3
A_24_P136453	1.62e-05	4.61e-07	-5.81457	6.12861	-0.580022	TNS1	tensin 1
A_23_P167263	1.63e-05	4.65e-07	-5.81179	6.11912	-0.910842	JADE1	jade family PHD finger 1
A_32_P194742	1.63e-05	4.66e-07	5.81165	6.11863	0.729232
A_24_P532180	1.64e-05	4.67e-07	-5.81057	6.11493	-0.603557	LOC90246	uncharacterized LOC90246
A_24_P917123	1.64e-05	4.67e-07	-5.81048	6.11463	-1.1522	MYLIP	myosin regulatory light chain interacting protein
A_24_P920447	1.65e-05	4.71e-07	-5.80827	6.10707	-1.06851
A_23_P205841	1.66e-05	4.74e-07	-5.80675	6.10188	-0.623703	MYO9A	myosin IXA
A_24_P902728	1.66e-05	4.75e-07	5.80613	6.09974	0.449508	CAPRIN1	cell cycle associated protein 1
A_23_P84952	1.66e-05	4.76e-07	-5.8051	6.09623	-0.450958	TFE3	transcription factor binding to IGHM enhancer 3
A_23_P161076	1.67e-05	4.8e-07	5.80272	6.08809	1.58326	CD2	CD2 molecule
A_23_P37778	1.68e-05	4.82e-07	-5.80171	6.08463	-0.633617	FHOD1	formin homology 2 domain containing 1
A_23_P85441	1.68e-05	4.82e-07	5.80162	6.08435	1.22649	IGSF9	immunoglobulin superfamily member 9
A_32_P86533	1.68e-05	4.83e-07	5.80108	6.08251	0.683808	ADD2	adducin 2
A_24_P402690	1.69e-05	4.86e-07	5.79968	6.07771	1.11809	ITM2C	integral membrane protein 2C
A_32_P122703	1.7e-05	4.9e-07	5.797	6.06855	0.780528	PGM2L1	phosphoglucomutase 2 like 1
A_23_P136693	1.7e-05	4.91e-07	-5.7964	6.06649	-0.550752	GNAQ	G protein subunit alpha q
A_23_P424734	1.7e-05	4.92e-07	-5.79611	6.06551	-0.723123	EXOC3L1	exocyst complex component 3 like 1
A_32_P150382	1.7e-05	4.92e-07	-5.79603	6.06523	-0.468432	VWF	von Willebrand factor
A_24_P917492	1.71e-05	4.93e-07	5.79542	6.06315	2.042	TTLL3	tubulin tyrosine ligase like 3
A_23_P20002	1.72e-05	4.96e-07	5.79349	6.05654	0.373798	ANKMY2	ankyrin repeat and MYND domain containing 2
A_32_P118942	1.72e-05	4.97e-07	-5.79319	6.05551	-1.11038
A_23_P69586	1.72e-05	4.99e-07	5.79174	6.05056	0.638382	FAT1	FAT atypical cadherin 1
A_23_P13548	1.74e-05	5.04e-07	5.78905	6.04137	2.41962	CHRDL2	chordin like 2
A_23_P169619	1.74e-05	5.06e-07	-5.78774	6.0369	-0.388738	AFF1	AF4/FMR2 family member 1
A_24_P341603	1.74e-05	5.07e-07	5.78753	6.0362	0.53122
A_23_P208182	1.76e-05	5.11e-07	-5.78506	6.02775	-0.917157	SIGLEC10	sialic acid binding Ig like lectin 10
A_24_P206305	1.76e-05	5.11e-07	5.78498	6.02748	0.636955	MICALL2	MICAL like 2
A_32_P208403	1.76e-05	5.14e-07	5.78369	6.02305	0.843075	GNG2	G protein subunit gamma 2
A_23_P58993	1.77e-05	5.16e-07	-5.78237	6.01856	-0.888657	MOCS1	molybdenum cofactor synthesis 1
A_23_P200843	1.78e-05	5.18e-07	-5.78126	6.01475	-0.874212
A_24_P84130	1.81e-05	5.28e-07	5.77613	5.99723	1.13018	NRP2	neuropilin 2
A_24_P785894	1.81e-05	5.29e-07	5.77525	5.99424	0.464895	PCAT6	prostate cancer associated transcript 6 (non-protein coding)
A_32_P180920	1.82e-05	5.33e-07	-5.77317	5.98713	-0.62101	RAB3IP	RAB3A interacting protein
A_23_P130965	1.83e-05	5.36e-07	-5.77157	5.98166	-1.07929	ARRDC2	arrestin domain containing 2
A_23_P2573	1.84e-05	5.39e-07	5.76994	5.9761	0.60727	TMEM117	transmembrane protein 117
A_23_P74619	1.85e-05	5.41e-07	-5.76896	5.97274	-0.982295	SELENBP1	selenium binding protein 1
A_32_P372878	1.85e-05	5.44e-07	5.76736	5.96728	0.362893	SLCO5A1	solute carrier organic anion transporter family member 5A1
A_23_P411806	1.85e-05	5.44e-07	-5.76717	5.96664	-0.703605	SLC44A1	solute carrier family 44 member 1
A_32_P114918	1.86e-05	5.48e-07	5.76552	5.96099	1.60654
A_23_P201587	1.88e-05	5.54e-07	-5.76247	5.95057	-0.75428	SORT1	sortilin 1
A_23_P355536	1.88e-05	5.54e-07	-5.76243	5.95045	-0.73135	USP54	ubiquitin specific peptidase 54
A_32_P76137	1.89e-05	5.57e-07	5.76096	5.94542	1.91094
A_24_P31275	1.89e-05	5.57e-07	5.76067	5.94443	0.76104	ATP1B2	ATPase Na+/K+ transporting subunit beta 2
A_24_P298805	1.89e-05	5.58e-07	5.76038	5.94345	1.70108
A_23_P4808	1.89e-05	5.6e-07	5.75938	5.94003	1.20803	PTGER1	prostaglandin E receptor 1
A_23_P357724	1.9e-05	5.6e-07	-5.75898	5.93867	-1.33979	KCNK3	potassium two pore domain channel subfamily K member 3
A_23_P42451	1.9e-05	5.63e-07	-5.75765	5.93413	-0.451045	SYNE1	spectrin repeat containing nuclear envelope protein 1
A_23_P63541	1.91e-05	5.65e-07	5.75685	5.93139	1.71812	KIF26B	kinesin family member 26B
A_23_P42897	1.91e-05	5.67e-07	-5.75572	5.92754	-0.7441	MGAM	maltase-glucoamylase
A_32_P355396	1.91e-05	5.67e-07	-5.75546	5.92665	-0.54893	TECPR2	tectonin beta-propeller repeat containing 2
A_23_P21882	1.91e-05	5.68e-07	5.75506	5.92528	0.863337
A_32_P163089	1.91e-05	5.69e-07	5.75463	5.92381	1.34367	C12orf75	chromosome 12 open reading frame 75
A_23_P113523	1.91e-05	5.69e-07	-5.75451	5.92342	-0.39096	GTPBP6	GTP binding protein 6 (putative)
A_23_P74701	1.92e-05	5.71e-07	5.75375	5.92081	1.00785	COL24A1	collagen type XXIV alpha 1 chain
A_23_P415706	1.92e-05	5.71e-07	-5.75344	5.91976	-1.16175	ADGRD1	adhesion G protein-coupled receptor D1
A_24_P926507	1.94e-05	5.77e-07	-5.75045	5.90953	-0.653458	SLC14A1	solute carrier family 14 member 1 (Kidd blood group)
A_24_P406060	1.94e-05	5.78e-07	-5.75034	5.90916	-0.969078	RNF144B	ring finger protein 144B
A_23_P70583	1.96e-05	5.86e-07	-5.74636	5.89559	-0.331338	VPS52	VPS52, GARP complex subunit
A_24_P76267	1.97e-05	5.87e-07	-5.74572	5.8934	-0.881417
A_24_P123166	1.97e-05	5.88e-07	-5.74524	5.89177	-0.60223	TCTA	T-cell leukemia translocation altered
A_23_P410746	1.98e-05	5.93e-07	-5.74271	5.88314	-0.288755	LMTK2	lemur tyrosine kinase 2
A_24_P811397	2e-05	5.99e-07	-5.73986	5.87341	-1.4757
A_23_P77310	2.03e-05	6.09e-07	-5.7352	5.8575	-0.626613	ZNF106	zinc finger protein 106
A_24_P184931	2.03e-05	6.1e-07	-5.7348	5.85614	-0.611842	BFAR	bifunctional apoptosis regulator
A_23_P143676	2.07e-05	6.23e-07	5.72908	5.83663	0.55078
A_23_P111517	2.08e-05	6.26e-07	-5.72748	5.83116	-0.593145	WBSCR17	Williams-Beuren syndrome chromosome region 17
A_24_P350173	2.1e-05	6.33e-07	-5.72446	5.82087	-0.27674	ACSM5	acyl-CoA synthetase medium-chain family member 5
A_23_P60306	2.1e-05	6.33e-07	-5.72441	5.82071	-0.77168	TLR4	toll like receptor 4
A_23_P143964	2.11e-05	6.35e-07	-5.72353	5.81768	-0.847205	SH3BP5	SH3 domain binding protein 5
A_23_P413051	2.12e-05	6.39e-07	-5.72158	5.81104	-0.921063	NOXO1	NADPH oxidase organizer 1
A_32_P200144	2.12e-05	6.39e-07	5.72156	5.81099	1.19483
A_23_P212061	2.15e-05	6.48e-07	-5.71776	5.79802	-1.03586	MME	membrane metallo-endopeptidase
A_23_P398073	2.15e-05	6.49e-07	-5.71706	5.79563	-0.46258	PPM1B	protein phosphatase, Mg2+/Mn2+ dependent 1B
A_32_P215900	2.16e-05	6.54e-07	-5.71487	5.78815	-0.814725
A_23_P100704	2.17e-05	6.56e-07	-5.71433	5.78631	-0.424692	MAPK7	mitogen-activated protein kinase 7
A_23_P142239	2.17e-05	6.57e-07	-5.71388	5.78478	-0.75015
A_23_P99405	2.17e-05	6.57e-07	5.71359	5.78381	0.397998	ZMYM2	zinc finger MYM-type containing 2
A_23_P404536	2.19e-05	6.65e-07	5.71035	5.77273	0.655175	ENPP3	ectonucleotide pyrophosphatase/phosphodiesterase 3
A_23_P120809	2.19e-05	6.66e-07	-5.70981	5.7709	-1.01236
A_23_P123645	2.19e-05	6.67e-07	5.70953	5.76997	1.36458
A_23_P37205	2.19e-05	6.67e-07	-5.7095	5.76986	-0.846515	NDRG2	NDRG family member 2
A_23_P211522	2.19e-05	6.67e-07	5.70944	5.76965	0.668295	SYNGR1	synaptogyrin 1
A_23_P326080	2.19e-05	6.68e-07	-5.70902	5.76821	-1.49298	DEFA4	defensin alpha 4
A_24_P728006	2.22e-05	6.76e-07	-5.70549	5.75619	-0.743188
A_23_P215328	2.22e-05	6.77e-07	5.70535	5.75571	2.21936	SFRP4	secreted frizzled related protein 4
A_32_P208823	2.22e-05	6.78e-07	5.70472	5.75356	0.729815	PLXDC1	plexin domain containing 1
A_32_P53524	2.22e-05	6.79e-07	5.70436	5.75234	1.66355	NTN1	netrin 1
A_23_P142796	2.23e-05	6.81e-07	-5.70353	5.7495	-0.781892	LIMS2	LIM zinc finger domain containing 2
A_23_P146497	2.26e-05	6.92e-07	-5.69912	5.73447	-0.48104	PPP1R26	protein phosphatase 1 regulatory subunit 26
A_23_P151098	2.29e-05	7.03e-07	-5.69466	5.71927	-0.85597	SPSB2	splA/ryanodine receptor domain and SOCS box containing 2
A_32_P23795	2.29e-05	7.03e-07	-5.69433	5.71816	-0.416623
A_23_P59960	2.3e-05	7.05e-07	5.69361	5.71568	0.771745	CRISPLD1	cysteine rich secretory protein LCCL domain containing 1
A_32_P178099	2.3e-05	7.06e-07	-5.69332	5.7147	-0.74854
A_23_P14432	2.3e-05	7.06e-07	5.69323	5.71439	0.7138
A_23_P19565	2.32e-05	7.13e-07	5.69068	5.70571	0.497525	ASCC3	activating signal cointegrator 1 complex subunit 3
A_23_P148916	2.32e-05	7.15e-07	-5.68953	5.70179	-0.471212	OSBPL9	oxysterol binding protein like 9
A_23_P254863	2.33e-05	7.17e-07	-5.6889	5.69965	-1.00522	NIM1K	NIM1 serine/threonine protein kinase
A_24_P260101	2.33e-05	7.19e-07	-5.68798	5.6965	-1.38154	MME	membrane metallo-endopeptidase
A_24_P68229	2.35e-05	7.24e-07	-5.68609	5.69009	-0.533288	FRYL	FRY like transcription coactivator
A_23_P81441	2.36e-05	7.3e-07	5.68386	5.68248	1.17669	DCANP1	dendritic cell associated nuclear protein
A_24_P71973	2.36e-05	7.3e-07	-5.68384	5.6824	-0.938858	KDR	kinase insert domain receptor
A_23_P12010	2.38e-05	7.36e-07	-5.68157	5.67467	-0.39727	RRNAD1	ribosomal RNA adenine dimethylase domain containing 1
A_32_P38445	2.39e-05	7.41e-07	-5.67947	5.66752	-0.636522
A_23_P426636	2.4e-05	7.44e-07	-5.67823	5.66331	-0.683453	AHNAK	AHNAK nucleoprotein
A_32_P194312	2.41e-05	7.46e-07	5.67774	5.66163	0.579708	SDK2	sidekick cell adhesion molecule 2
A_24_P889070	2.41e-05	7.47e-07	5.6774	5.66048	1.07328	BACE2	beta-site APP-cleaving enzyme 2
A_23_P80398	2.43e-05	7.53e-07	-5.67483	5.65173	-0.309113	NCAPH2	non-SMC condensin II complex subunit H2
A_23_P214273	2.43e-05	7.55e-07	-5.67405	5.64906	-0.507188	MUT	methylmalonyl-CoA mutase
A_32_P215745	2.43e-05	7.55e-07	5.67402	5.64896	0.601853
A_23_P122582	2.44e-05	7.6e-07	-5.67214	5.64256	-0.442207	C6orf106	chromosome 6 open reading frame 106
A_23_P251342	2.47e-05	7.69e-07	-5.66903	5.63199	-0.415415	GSK3B	glycogen synthase kinase 3 beta
A_23_P167168	2.48e-05	7.72e-07	5.66775	5.62761	3.18948	JCHAIN	joining chain of multimeric IgA and IgM
A_24_P316102	2.48e-05	7.73e-07	-5.66763	5.6272	-0.493648	MLLT10	myeloid/lymphoid or mixed-lineage leukemia; translocated to, 10
A_32_P146659	2.48e-05	7.73e-07	5.66748	5.62671	0.62567	ATP6V0E2-AS1	ATP6V0E2 antisense RNA 1
A_23_P159335	2.48e-05	7.74e-07	5.66693	5.62484	1.06219	CD8B	CD8b molecule
A_24_P169713	2.5e-05	7.8e-07	5.66475	5.6174	2.31426
A_32_P722809	2.5e-05	7.81e-07	5.66456	5.61675	2.57137	IGKV1-5	immunoglobulin kappa variable 1-5
A_24_P203886	2.5e-05	7.83e-07	5.66382	5.61423	1.81443
A_23_P16523	2.51e-05	7.85e-07	5.663	5.61143	1.89371	GDF15	growth differentiation factor 15
A_23_P44149	2.51e-05	7.86e-07	-5.66256	5.60995	-0.439817	CTDSP2	CTD small phosphatase 2
A_32_P74643	2.53e-05	7.94e-07	-5.66001	5.60128	-0.416843	ALCAM	activated leukocyte cell adhesion molecule
A_23_P431638	2.54e-05	7.97e-07	-5.65878	5.59708	-0.55393	FITM2	fat storage inducing transmembrane protein 2
A_23_P99614	2.55e-05	8.03e-07	-5.65681	5.59038	-0.39033	BTBD6	BTB domain containing 6
A_23_P162165	2.56e-05	8.04e-07	-5.6563	5.58864	-0.608707	KCTD14	potassium channel tetramerization domain containing 14
A_24_P358321	2.59e-05	8.15e-07	5.65258	5.57599	2.14976
A_23_P158318	2.6e-05	8.19e-07	5.65117	5.57118	0.916745	ROR2	receptor tyrosine kinase like orphan receptor 2
A_23_P201790	2.63e-05	8.31e-07	5.64685	5.5565	1.0179	PPP1R12B	protein phosphatase 1 regulatory subunit 12B
A_24_P187056	2.63e-05	8.31e-07	-5.64676	5.55619	-0.580207	ANKRD20A12P	ankyrin repeat domain 20 family member A12, pseudogene
A_23_P63289	2.64e-05	8.34e-07	-5.64582	5.55297	-0.305727	SSU72	SSU72 homolog, RNA polymerase II CTD phosphatase
A_32_P17743	2.66e-05	8.4e-07	-5.64386	5.54633	-1.19198
A_24_P277211	2.66e-05	8.4e-07	5.64363	5.54554	1.05617	HRH1	histamine receptor H1
A_23_P216708	2.66e-05	8.42e-07	5.64302	5.54344	0.66333	RFK	riboflavin kinase
A_23_P6413	2.67e-05	8.46e-07	5.64162	5.53869	0.656408	SELM	selenoprotein M
A_24_P185117	2.67e-05	8.47e-07	-5.64152	5.53836	-0.552305	RILP	Rab interacting lysosomal protein
A_23_P313632	2.69e-05	8.52e-07	5.63973	5.53227	0.730263	FUT8	fucosyltransferase 8
A_24_P220485	2.69e-05	8.53e-07	-5.63944	5.53129	-1.07773	OLFML2A	olfactomedin like 2A
A_23_P41854	2.7e-05	8.57e-07	-5.63805	5.52654	-0.627955	CARD6	caspase recruitment domain family member 6
A_23_P256473	2.71e-05	8.62e-07	5.6363	5.52058	0.710368	SEMA3C	semaphorin 3C
A_23_P151915	2.71e-05	8.64e-07	5.6358	5.51889	1.77654	GCNT3	glucosaminyl (N-acetyl) transferase 3, mucin type
A_24_P251899	2.73e-05	8.69e-07	5.63404	5.51292	0.485818	CSNK1A1	casein kinase 1 alpha 1
A_24_P930062	2.73e-05	8.7e-07	5.63394	5.51256	0.562527	CXXC5	CXXC finger protein 5
A_24_P379165	2.73e-05	8.71e-07	-5.63344	5.51088	-0.301772	FOXO4	forkhead box O4
A_32_P159073	2.73e-05	8.71e-07	-5.6334	5.51074	-0.524915
A_23_P59921	2.73e-05	8.74e-07	5.63265	5.50819	0.468147	SUB1	SUB1 homolog, transcriptional regulator
A_23_P374695	2.74e-05	8.75e-07	-5.63217	5.50655	-1.34224	TEK	TEK receptor tyrosine kinase
A_32_P122268	2.74e-05	8.77e-07	-5.63143	5.50402	-1.26114	SYT15	synaptotagmin 15
A_24_P110601	2.74e-05	8.78e-07	5.63134	5.50374	0.859892
A_32_P232647	2.74e-05	8.78e-07	5.63121	5.50329	0.647162
A_23_P76109	2.74e-05	8.8e-07	-5.6306	5.50122	-0.56376	RILPL2	Rab interacting lysosomal protein like 2
A_23_P401361	2.77e-05	8.89e-07	-5.6275	5.49068	-0.74163	PITPNM2	phosphatidylinositol transfer protein membrane associated 2
A_23_P27040	2.78e-05	8.94e-07	5.62598	5.48551	0.709348	TMEM98	transmembrane protein 98
A_24_P182182	2.78e-05	8.95e-07	-5.62565	5.4844	-0.629135	SLC25A5	solute carrier family 25 member 5
A_23_P427299	2.8e-05	9.01e-07	-5.62372	5.47782	-0.469228
A_23_P416656	2.84e-05	9.13e-07	-5.62008	5.46546	-0.626127	MYO1C	myosin IC
A_24_P384604	2.84e-05	9.15e-07	5.61938	5.46306	2.41065
A_23_P314712	2.84e-05	9.16e-07	5.61907	5.46203	1.08812	CABYR	calcium binding tyrosine phosphorylation regulated
A_23_P251574	2.84e-05	9.17e-07	-5.61892	5.46152	-0.518505	KLHL24	kelch like family member 24
A_24_P307375	2.84e-05	9.18e-07	5.61859	5.46039	2.367
A_32_P85999	2.85e-05	9.22e-07	-5.61724	5.4558	-1.22619	CDH13	cadherin 13
A_23_P132684	2.85e-05	9.23e-07	-5.61694	5.45478	-0.312665	IGSF11	immunoglobulin superfamily member 11
A_23_P162142	2.87e-05	9.29e-07	5.61517	5.44876	0.592165	TSKU	tsukushi, small leucine rich proteoglycan
A_23_P69100	2.87e-05	9.3e-07	-5.61476	5.44735	-1.47327	ARHGEF26	Rho guanine nucleotide exchange factor 26
A_23_P53439	2.87e-05	9.3e-07	5.61467	5.44708	0.870463	SDSL	serine dehydratase like
A_23_P324754	2.88e-05	9.35e-07	5.61339	5.44272	1.50222	CEMIP	cell migration inducing hyaluronan binding protein
A_23_P217088	2.88e-05	9.36e-07	-5.61305	5.44156	-0.863982	AK1	adenylate kinase 1
A_24_P122746	2.9e-05	9.42e-07	5.61114	5.43508	0.818368	VWA1	von Willebrand factor A domain containing 1
A_23_P322	2.92e-05	9.49e-07	5.60903	5.4279	0.642007	EFNA4	ephrin A4
A_23_P103361	2.93e-05	9.54e-07	5.60749	5.42267	1.27686	LCK	LCK proto-oncogene, Src family tyrosine kinase
A_32_P23209	3e-05	9.76e-07	-5.60116	5.40115	-1.17024
A_23_P200160	3e-05	9.78e-07	5.60056	5.39912	1.05715	CFH	complement factor H
A_24_P274814	3.01e-05	9.81e-07	-5.59968	5.39614	-0.860518	TBXAS1	thromboxane A synthase 1
A_32_P169114	3.01e-05	9.83e-07	5.59892	5.39357	0.68046	GRIN2A	glutamate ionotropic receptor NMDA type subunit 2A
A_23_P137931	3.1e-05	1.01e-06	-5.5906	5.3653	-1.18275	ADORA3	adenosine A3 receptor
A_23_P145388	3.1e-05	1.01e-06	-5.59008	5.36354	-0.512668	MTCH1	mitochondrial carrier 1
A_23_P329772	3.1e-05	1.02e-06	-5.58968	5.36218	-0.41124	VPS4A	vacuolar protein sorting 4 homolog A
A_23_P136405	3.1e-05	1.02e-06	5.58952	5.36162	1.13446	PDCD1	programmed cell death 1
A_23_P3483	3.11e-05	1.02e-06	-5.58871	5.35889	-0.599008	CACNA1H	calcium voltage-gated channel subunit alpha1 H
A_23_P14174	3.12e-05	1.02e-06	5.58805	5.35663	1.20529	TNFSF13B	tumor necrosis factor superfamily member 13b
A_23_P212554	3.12e-05	1.02e-06	5.5877	5.35544	0.365932	TBL1XR1	transducin (beta)-like 1 X-linked receptor 1
A_32_P100379	3.13e-05	1.03e-06	-5.58676	5.35225	-0.81312
A_23_P429449	3.13e-05	1.03e-06	-5.58595	5.34952	-0.533565	NKD1	naked cuticle homolog 1
A_23_P83403	3.15e-05	1.04e-06	-5.58399	5.34287	-0.7855	LIMCH1	LIM and calponin homology domains 1
A_24_P34865	3.16e-05	1.04e-06	-5.5834	5.34087	-0.457952	BTNL3	butyrophilin like 3
A_23_P50974	3.16e-05	1.04e-06	-5.58302	5.33956	-1.37365	HECW2	HECT, C2 and WW domain containing E3 ubiquitin protein ligase 2
A_32_P76060	3.19e-05	1.05e-06	5.57985	5.32879	0.32169	CTDSPL2	CTD small phosphatase like 2
A_23_P311847	3.19e-05	1.05e-06	-5.57973	5.32838	-0.560255	FAM21C	family with sequence similarity 21 member C
A_24_P298360	3.19e-05	1.05e-06	5.57906	5.32612	0.5569	LTBP3	latent transforming growth factor beta binding protein 3
A_24_P418637	3.21e-05	1.06e-06	-5.57779	5.32181	-0.83853	MACF1	microtubule-actin crosslinking factor 1
A_24_P931579	3.21e-05	1.06e-06	-5.57673	5.31821	-0.616195
A_23_P211207	3.21e-05	1.06e-06	-5.57671	5.31816	-0.99892	ADARB1	adenosine deaminase, RNA specific B1
A_23_P38304	3.23e-05	1.07e-06	-5.57486	5.31186	-0.337757	CD300LG	CD300 molecule like family member g
A_23_P7582	3.24e-05	1.07e-06	5.57436	5.31018	0.704943	TCF7	transcription factor 7 (T-cell specific, HMG-box)
A_23_P5441	3.25e-05	1.08e-06	-5.57261	5.30422	-0.839503	ABCB6	ATP binding cassette subfamily B member 6 (Langereis blood group)
A_24_P914282	3.25e-05	1.08e-06	-5.57258	5.30415	-1.12074
A_24_P940006	3.25e-05	1.08e-06	5.57235	5.30336	0.80776	EFNB3	ephrin B3
A_24_P335202	3.28e-05	1.09e-06	5.56978	5.29462	2.23191	CHRDL2	chordin like 2
A_24_P399942	3.33e-05	1.11e-06	5.56538	5.2797	0.462792	ATP11C	ATPase phospholipid transporting 11C
A_23_P428842	3.35e-05	1.11e-06	-5.56355	5.27348	-0.832233	TMEM44	transmembrane protein 44
A_23_P371824	3.35e-05	1.12e-06	-5.56283	5.27105	-0.748308	TUFT1	tuftelin 1
A_23_P157784	3.35e-05	1.12e-06	-5.56264	5.27041	-0.437443	HINT2	histidine triad nucleotide binding protein 2
A_23_P65812	3.35e-05	1.12e-06	-5.5625	5.26992	-1.34315	SMAD6	SMAD family member 6
A_24_P384779	3.35e-05	1.12e-06	-5.5621	5.26857	-0.455275	PRKAG2	protein kinase AMP-activated non-catalytic subunit gamma 2
A_23_P159169	3.36e-05	1.12e-06	-5.56124	5.26565	-0.42423	AATK	apoptosis associated tyrosine kinase
A_23_P160177	3.36e-05	1.12e-06	-5.56072	5.26391	-0.390375	ATP1A4	ATPase Na+/K+ transporting subunit alpha 4
A_24_P110625	3.37e-05	1.13e-06	-5.56002	5.26153	-0.744335
A_23_P92082	3.38e-05	1.13e-06	-5.55915	5.25856	-0.72105	TKT	transketolase
A_23_P37870	3.38e-05	1.13e-06	-5.55892	5.25779	-0.30521	STUB1	STIP1 homology and U-box containing protein 1
A_32_P29140	3.4e-05	1.14e-06	-5.55671	5.2503	-0.528743
A_23_P103672	3.4e-05	1.14e-06	-5.55657	5.24982	-0.954923	NES	nestin
A_24_P52597	3.43e-05	1.15e-06	-5.55428	5.24205	-0.369107	CYP17A1	cytochrome P450 family 17 subfamily A member 1
A_23_P61886	3.43e-05	1.15e-06	5.55391	5.24081	0.66362	TSPAN5	tetraspanin 5
A_23_P147729	3.44e-05	1.16e-06	-5.5528	5.23702	-0.402203	SLC35E3	solute carrier family 35 member E3
A_23_P304716	3.44e-05	1.16e-06	5.55259	5.23633	0.948192	HES2	hes family bHLH transcription factor 2
A_24_P633902	3.44e-05	1.16e-06	-5.55228	5.23528	-0.390365	RNF115	ring finger protein 115
A_23_P58132	3.44e-05	1.16e-06	5.55196	5.23418	1.12052	RHOH	ras homolog family member H
A_24_P167668	3.44e-05	1.16e-06	5.55183	5.23375	0.817673	LTBP2	latent transforming growth factor beta binding protein 2
A_23_P258410	3.44e-05	1.16e-06	-5.55168	5.23323	-0.46395	WNT7A	Wnt family member 7A
A_23_P2537	3.46e-05	1.17e-06	-5.54967	5.22641	-0.582803	MMAB	methylmalonic aciduria (cobalamin deficiency) cblB type
A_23_P168443	3.47e-05	1.17e-06	-5.54868	5.22308	-0.527685	EPHB4	EPH receptor B4
A_23_P53345	3.48e-05	1.18e-06	5.54736	5.2186	0.601525	ARNTL2	aryl hydrocarbon receptor nuclear translocator like 2
A_32_P60065	3.49e-05	1.18e-06	5.54653	5.21578	1.31726	F2RL2	coagulation factor II thrombin receptor like 2
A_24_P740906	3.5e-05	1.19e-06	-5.54546	5.21214	-0.30046
A_23_P38732	3.51e-05	1.19e-06	5.54471	5.2096	1.35136	CDH2	cadherin 2
A_23_P144911	3.52e-05	1.19e-06	5.5434	5.20515	0.822125	EGFLAM	EGF like, fibronectin type III and laminin G domains
A_24_P285163	3.53e-05	1.2e-06	-5.54223	5.20122	-0.450825	POGK	pogo transposable element with KRAB domain
A_23_P163258	3.53e-05	1.2e-06	-5.54201	5.20045	-0.362117	PARP6	poly(ADP-ribose) polymerase family member 6
A_23_P429046	3.54e-05	1.2e-06	-5.54122	5.19778	-0.50171	FAM21A	family with sequence similarity 21 member A
A_23_P157636	3.54e-05	1.2e-06	-5.54103	5.19713	-1.92385	PEBP4	phosphatidylethanolamine binding protein 4
A_24_P697685	3.54e-05	1.2e-06	-5.54089	5.19664	-0.7609	ESYT3	extended synaptotagmin 3
A_23_P50967	3.58e-05	1.22e-06	-5.53709	5.18379	-0.66915	HECW2	HECT, C2 and WW domain containing E3 ubiquitin protein ligase 2
A_23_P368145	3.58e-05	1.22e-06	5.53693	5.18323	0.384935	GORAB	golgin, RAB6 interacting
A_23_P114084	3.59e-05	1.22e-06	-5.53639	5.18141	-0.935383	PHEX	phosphate regulating endopeptidase homolog, X-linked
A_32_P181131	3.61e-05	1.23e-06	5.53456	5.17521	0.644223
A_23_P64129	3.61e-05	1.23e-06	-5.53456	5.1752	-0.605923	HTATIP2	HIV-1 Tat interactive protein 2
A_23_P128663	3.61e-05	1.23e-06	5.53433	5.17444	0.899092	SACS	sacsin molecular chaperone
A_23_P105862	3.65e-05	1.25e-06	-5.5305	5.16144	-0.851067	FRY	FRY microtubule binding protein
A_23_P21393	3.65e-05	1.25e-06	5.53028	5.16071	1.16483
A_32_P137980	3.7e-05	1.27e-06	-5.52653	5.14801	-0.396608	PCDH11Y	protocadherin 11 Y-linked
A_32_P202066	3.7e-05	1.27e-06	-5.52649	5.14787	-1.24374
A_23_P359666	3.71e-05	1.27e-06	-5.52541	5.1442	-0.33404	TINCR	tissue differentiation-inducing non-protein coding RNA
A_24_P392958	3.71e-05	1.27e-06	-5.52539	5.14416	-0.500988	TBC1D20	TBC1 domain family member 20
A_23_P6293	3.71e-05	1.27e-06	5.52489	5.14245	0.90869	UBASH3A	ubiquitin associated and SH3 domain containing A
A_32_P162443	3.71e-05	1.28e-06	5.52453	5.14122	0.568875
A_23_P103104	3.73e-05	1.28e-06	-5.52283	5.13546	-0.660722	MFNG	MFNG O-fucosylpeptide 3-beta-N-acetylglucosaminyltransferase
A_23_P128532	3.73e-05	1.28e-06	5.52259	5.13467	0.56714	C12orf45	chromosome 12 open reading frame 45
A_23_P331700	3.74e-05	1.29e-06	5.52178	5.1319	0.497567	SRRM3	serine/arginine repetitive matrix 3
A_23_P112801	3.74e-05	1.29e-06	-5.52127	5.1302	-0.60793	CHP1	calcineurin like EF-hand protein 1
A_23_P97394	3.74e-05	1.29e-06	-5.521	5.12926	-0.494103	BCAR3	breast cancer anti-estrogen resistance 3
A_24_P100742	3.79e-05	1.31e-06	-5.51691	5.11542	-0.435377	ADD1	adducin 1
A_23_P93431	3.79e-05	1.31e-06	5.51683	5.11514	0.573098	AIG1	androgen induced 1
A_32_P187458	3.8e-05	1.31e-06	5.51595	5.11218	0.387835
A_23_P67648	3.8e-05	1.31e-06	-5.51585	5.11183	-0.399417	CAPNS1	calpain small subunit 1
A_23_P360964	3.8e-05	1.32e-06	5.51552	5.11071	0.93352	DACT3	dishevelled binding antagonist of beta catenin 3
A_24_P738859	3.82e-05	1.32e-06	-5.51374	5.10469	-0.739735	SYDE2	synapse defective Rho GTPase homolog 2
A_23_P57736	3.82e-05	1.32e-06	5.51373	5.10465	0.474587	CMTM6	CKLF like MARVEL transmembrane domain containing 6
A_24_P838448	3.87e-05	1.34e-06	5.50968	5.09094	0.910957	CASC15	cancer susceptibility candidate 15 (non-protein coding)
A_24_P603890	3.87e-05	1.34e-06	-5.50949	5.09031	-0.521655
A_23_P58251	3.88e-05	1.35e-06	5.50903	5.08874	1.5819	CPZ	carboxypeptidase Z
A_23_P6674	3.89e-05	1.35e-06	5.50778	5.0845	1.37678	LXN	latexin
A_24_P178175	3.89e-05	1.35e-06	-5.50777	5.08449	-0.694383
A_23_P92672	3.89e-05	1.35e-06	-5.50736	5.08309	-0.816515	OCLN	occludin
A_23_P144348	3.9e-05	1.36e-06	-5.50629	5.07946	-1.07838	SLIT2	slit guidance ligand 2
A_32_P173227	3.9e-05	1.36e-06	5.50607	5.07871	0.52818
A_32_P193792	3.9e-05	1.36e-06	-5.50605	5.07866	-0.840762
A_32_P125589	3.91e-05	1.36e-06	-5.50539	5.07643	-1.43021
A_24_P370887	3.94e-05	1.38e-06	-5.5025	5.06664	-0.47652	VAMP3	vesicle associated membrane protein 3
A_24_P245815	4.01e-05	1.4e-06	5.49789	5.05104	0.610035	ASPHD2	aspartate beta-hydroxylase domain containing 2
A_23_P57089	4.02e-05	1.41e-06	5.49638	5.04592	0.91153	PMEPA1	prostate transmembrane protein, androgen induced 1
A_23_P201687	4.09e-05	1.43e-06	5.49138	5.02903	0.783275	HES2	hes family bHLH transcription factor 2
A_23_P167129	4.11e-05	1.44e-06	-5.49021	5.02505	-1.99536	HHIP	hedgehog interacting protein
A_32_P85230	4.11e-05	1.44e-06	5.48992	5.02408	0.909068
A_24_P919279	4.12e-05	1.45e-06	5.48854	5.0194	0.490912	ZNF790	zinc finger protein 790
A_24_P109652	4.13e-05	1.45e-06	-5.48806	5.01779	-0.591975	PEAK1	pseudopodium enriched atypical kinase 1
A_23_P77833	4.14e-05	1.45e-06	-5.48708	5.01447	-0.423393	PGS1	phosphatidylglycerophosphate synthase 1
A_23_P104493	4.16e-05	1.46e-06	-5.48576	5.01002	-1.42501	PAPSS2	3'-phosphoadenosine 5'-phosphosulfate synthase 2
A_23_P408070	4.18e-05	1.47e-06	-5.48419	5.00468	-0.441153	ADPRH	ADP-ribosylarginine hydrolase
A_24_P479510	4.25e-05	1.5e-06	-5.47905	4.98731	-0.774007
A_23_P435501	4.26e-05	1.5e-06	-5.47775	4.98293	-0.559775	SERINC3	serine incorporator 3
A_24_P244800	4.28e-05	1.51e-06	-5.47657	4.97893	-0.795207	NDRG2	NDRG family member 2
A_23_P388914	4.31e-05	1.52e-06	-5.47463	4.97236	-0.418177	SGF29	SAGA complex associated factor 29
A_23_P118712	4.31e-05	1.52e-06	-5.47417	4.97082	-0.736225	SSH2	slingshot protein phosphatase 2
A_24_P15550	4.33e-05	1.53e-06	5.47255	4.96532	2.3394
A_23_P45786	4.35e-05	1.54e-06	5.47094	4.95991	0.328255	COL9A2	collagen type IX alpha 2 chain
A_23_P8640	4.36e-05	1.54e-06	-5.47032	4.95778	-1.41211	GPER1	G protein-coupled estrogen receptor 1
A_32_P171923	4.39e-05	1.55e-06	5.46818	4.95056	0.881065	MACC1	metastasis associated in colon cancer 1
A_23_P361984	4.39e-05	1.56e-06	5.46759	4.94857	0.613807	ST8SIA4	ST8 alpha-N-acetyl-neuraminide alpha-2,8-sialyltransferase 4
A_23_P114185	4.42e-05	1.57e-06	-5.46564	4.94197	-1.11702	TSPAN7	tetraspanin 7
A_24_P24053	4.43e-05	1.57e-06	5.4646	4.93846	2.29965
A_23_P501831	4.44e-05	1.57e-06	-5.4642	4.93712	-1.20981	FAXDC2	fatty acid hydroxylase domain containing 2
A_24_P303852	4.46e-05	1.58e-06	-5.46271	4.93207	-0.491582	GNAQ	G protein subunit alpha q
A_32_P88163	4.47e-05	1.59e-06	-5.46165	4.9285	-1.29383
A_23_P6335	4.5e-05	1.6e-06	5.45984	4.92239	1.42103	SERPIND1	serpin family D member 1
A_24_P769359	4.54e-05	1.62e-06	-5.4565	4.91111	-0.481935	WNK1	WNK lysine deficient protein kinase 1
A_32_P161762	4.54e-05	1.62e-06	5.45649	4.91107	1.00566
A_24_P154037	4.55e-05	1.62e-06	-5.45594	4.90921	-1.26781	IRS2	insulin receptor substrate 2
A_24_P128880	4.56e-05	1.62e-06	5.45528	4.90698	0.47908	TBL1XR1	transducin (beta)-like 1 X-linked receptor 1
A_23_P65110	4.57e-05	1.63e-06	-5.45424	4.90347	-0.62989	RACGAP1	Rac GTPase activating protein 1
A_23_P214411	4.57e-05	1.63e-06	-5.45416	4.90319	-0.526635	GLO1	glyoxalase I
A_23_P26815	4.57e-05	1.63e-06	-5.45379	4.90196	-0.631657	RILP	Rab interacting lysosomal protein
A_23_P404481	4.66e-05	1.67e-06	-5.44764	4.88116	-1.19381	S1PR1	sphingosine-1-phosphate receptor 1
A_24_P132383	4.66e-05	1.67e-06	-5.44754	4.88083	-1.29135	GIMAP8	GTPase, IMAP family member 8
A_23_P125579	4.73e-05	1.69e-06	-5.44329	4.86648	-0.77689	MID1IP1	MID1 interacting protein 1
A_23_P307844	4.73e-05	1.69e-06	-5.44327	4.86641	-0.527532	PHYHD1	phytanoyl-CoA dioxygenase domain containing 1
A_23_P29816	4.75e-05	1.7e-06	-5.44189	4.86176	-1.49095	PLA1A	phospholipase A1 member A
A_32_P2452	4.78e-05	1.71e-06	-5.44005	4.85556	-1.10675	TMTC1	transmembrane and tetratricopeptide repeat containing 1
A_23_P334751	4.78e-05	1.72e-06	5.43958	4.85398	0.484982	B3GALNT2	beta-1,3-N-acetylgalactosaminyltransferase 2
A_23_P126825	4.78e-05	1.72e-06	5.43946	4.85355	0.532188	SLC16A1	solute carrier family 16 member 1
A_32_P167239	4.8e-05	1.73e-06	-5.43784	4.84811	-0.896355	AFAP1L1	actin filament associated protein 1 like 1
A_23_P75310	4.8e-05	1.73e-06	5.43779	4.84793	0.934315	ARHGAP22	Rho GTPase activating protein 22
A_23_P253896	4.81e-05	1.73e-06	-5.43705	4.84544	-0.960677	NPNT	nephronectin
A_24_P137545	4.83e-05	1.74e-06	-5.4357	4.84087	-0.69333	WWC2	WW and C2 domain containing 2
A_24_P50738	4.86e-05	1.75e-06	5.43365	4.83394	0.87211
A_24_P349489	4.87e-05	1.76e-06	-5.43269	4.83069	-0.521065
A_23_P432610	4.87e-05	1.76e-06	-5.43249	4.83003	-0.49845	N4BP1	NEDD4 binding protein 1
A_23_P322845	4.87e-05	1.76e-06	5.43248	4.82999	0.564895	PLPP5	phospholipid phosphatase 5
A_24_P251381	4.87e-05	1.76e-06	-5.43207	4.82862	-0.366297	NHEJ1	non-homologous end joining factor 1
A_32_P194072	4.9e-05	1.77e-06	-5.4306	4.82365	-0.602087	TECPR1	tectonin beta-propeller repeat containing 1
A_24_P226322	4.9e-05	1.77e-06	-5.43022	4.82236	-0.452923	SH3BGRL2	SH3 domain binding glutamate rich protein like 2
A_32_P5276	4.92e-05	1.78e-06	-5.42876	4.81745	-1.34845	ARHGEF26	Rho guanine nucleotide exchange factor 26
A_23_P408195	4.94e-05	1.79e-06	5.4272	4.81219	0.818355	TMEM155	transmembrane protein 155
A_23_P371966	4.96e-05	1.8e-06	5.42567	4.80702	0.980515	FAM171B	family with sequence similarity 171 member B
A_23_P28084	4.96e-05	1.8e-06	-5.42562	4.80684	-0.310152	STX10	syntaxin 10
A_24_P108311	4.98e-05	1.81e-06	-5.42477	4.804	-1.15354	NEDD4L	neural precursor cell expressed, developmentally down-regulated 4-like, E3 ubiquitin protein ligase
A_32_P111019	4.98e-05	1.81e-06	-5.42449	4.80304	-0.509247
A_32_P44878	5.01e-05	1.82e-06	5.4226	4.79666	1.3637	ITIH5	inter-alpha-trypsin inhibitor heavy chain family member 5
A_23_P43490	5.01e-05	1.82e-06	5.42201	4.79467	0.88178	CDKN2A	cyclin dependent kinase inhibitor 2A
A_23_P99771	5.01e-05	1.82e-06	5.42198	4.79457	0.583607	PNMA1	paraneoplastic Ma antigen 1
A_32_P227724	5.03e-05	1.83e-06	-5.42075	4.79041	-1.21775
A_23_P213959	5.03e-05	1.83e-06	-5.42065	4.7901	-1.00375	PPARGC1B	PPARG coactivator 1 beta
A_23_P98121	5.05e-05	1.84e-06	-5.41943	4.78597	-0.774242	FXYD4	FXYD domain containing ion transport regulator 4
A_23_P152838	5.06e-05	1.85e-06	5.41849	4.7828	1.6019	CCL5	C-C motif chemokine ligand 5
A_23_P74012	5.06e-05	1.85e-06	5.41836	4.78237	2.09722	SPRR1A	small proline rich protein 1A
A_24_P315120	5.06e-05	1.85e-06	5.41822	4.78188	0.96874	COL15A1	collagen type XV alpha 1 chain
A_32_P128701	5.08e-05	1.86e-06	-5.4168	4.7771	-0.918655	USP53	ubiquitin specific peptidase 53
A_32_P4228	5.08e-05	1.86e-06	-5.41657	4.77634	-0.445288
A_32_P228124	5.08e-05	1.86e-06	-5.4164	4.77575	-0.494783	GNAQ	G protein subunit alpha q
A_32_P221774	5.09e-05	1.87e-06	-5.41531	4.77207	-1.39171
A_23_P206022	5.11e-05	1.88e-06	5.41409	4.76798	1.35184	ITGA11	integrin subunit alpha 11
A_23_P323930	5.11e-05	1.88e-06	5.41383	4.76707	0.638317	TSPAN5	tetraspanin 5
A_23_P391198	5.11e-05	1.88e-06	-5.41371	4.76667	-0.962172	RAB11FIP1	RAB11 family interacting protein 1
A_24_P74070	5.12e-05	1.88e-06	5.41339	4.76559	0.782972	PARD6G	par-6 family cell polarity regulator gamma
A_23_P10291	5.12e-05	1.88e-06	5.41276	4.76348	1.481	CTSE	cathepsin E
A_32_P180825	5.13e-05	1.89e-06	-5.41245	4.76242	-0.859792	FMN1	formin 1
A_23_P217228	5.16e-05	1.9e-06	5.41032	4.75524	0.962325	TRO	trophinin
A_23_P503064	5.18e-05	1.91e-06	-5.40915	4.75132	-0.8114	KL	klotho
A_23_P405129	5.21e-05	1.92e-06	5.40703	4.74417	1.16694	LTBP2	latent transforming growth factor beta binding protein 2
A_23_P389141	5.21e-05	1.92e-06	-5.40682	4.74344	-0.961085	SLFNL1	schlafen like 1
A_23_P57417	5.22e-05	1.93e-06	5.40636	4.74191	2.43607	MMP11	matrix metallopeptidase 11
A_24_P62469	5.22e-05	1.93e-06	5.40602	4.74076	1.4903	PLCH2	phospholipase C eta 2
A_23_P20463	5.22e-05	1.93e-06	-5.40548	4.73894	-0.484592	RAD21	RAD21 cohesin complex component
A_32_P140268	5.22e-05	1.93e-06	5.40545	4.73884	0.90168
A_32_P145010	5.24e-05	1.94e-06	5.40418	4.73456	0.654258
A_32_P149011	5.25e-05	1.95e-06	-5.40358	4.73252	-1.05388
A_23_P80382	5.25e-05	1.95e-06	5.40324	4.7314	0.397135	PRR5	proline rich 5
A_32_P193166	5.26e-05	1.95e-06	5.40258	4.72917	0.509775
A_23_P18672	5.27e-05	1.96e-06	-5.4019	4.72686	-0.511385	GBA3	glucosylceramidase beta 3 (gene/pseudogene)
A_32_P34167	5.27e-05	1.96e-06	-5.40189	4.72685	-0.357073
A_23_P94030	5.3e-05	1.97e-06	-5.39992	4.72018	-0.930175	LAMB1	laminin subunit beta 1
A_24_P391586	5.3e-05	1.97e-06	5.39985	4.71995	0.787285	OAF	out at first homolog
A_23_P145841	5.32e-05	1.98e-06	-5.39847	4.71532	-1.75209	SOSTDC1	sclerostin domain containing 1
A_32_P113190	5.32e-05	1.98e-06	-5.39828	4.71467	-1.09511
A_23_P43175	5.35e-05	1.99e-06	-5.39653	4.70876	-0.49305	2025-09-10	septin 10
A_24_P46357	5.35e-05	2e-06	-5.3961	4.70734	-0.41517	MYO10	myosin X
A_23_P202327	5.37e-05	2e-06	5.39513	4.70404	0.926493	ADAM12	ADAM metallopeptidase domain 12
A_23_P24457	5.37e-05	2e-06	5.39508	4.70388	0.710573	LRRC4C	leucine rich repeat containing 4C
A_23_P50137	5.39e-05	2.01e-06	5.39375	4.6994	0.433283	MEX3C	mex-3 RNA binding family member C
A_24_P938006	5.39e-05	2.01e-06	-5.39363	4.69901	-0.476935
A_23_P329399	5.42e-05	2.03e-06	-5.39172	4.69256	-0.275345	NLRC3	NLR family CARD domain containing 3
A_24_P483283	5.43e-05	2.03e-06	5.39099	4.69012	1.38332	LINC00578	long intergenic non-protein coding RNA 578
A_23_P102058	5.43e-05	2.03e-06	-5.39089	4.68978	-0.911253	MATN3	matrilin 3
A_23_P102331	5.43e-05	2.04e-06	-5.3904	4.6881	-1.56243	SCN7A	sodium voltage-gated channel alpha subunit 7
A_23_P214907	5.43e-05	2.04e-06	5.39034	4.68792	0.44957	MTHFD1L	methylenetetrahydrofolate dehydrogenase (NADP+ dependent) 1-like
A_24_P930963	5.44e-05	2.04e-06	5.38991	4.68647	0.760565	LMF1	lipase maturation factor 1
A_24_P161317	5.46e-05	2.05e-06	-5.38851	4.68174	-0.8763
A_23_P37068	5.49e-05	2.06e-06	5.38681	4.67601	0.38067	TRAF3	TNF receptor associated factor 3
A_32_P184268	5.53e-05	2.08e-06	5.38439	4.66788	0.835055
A_23_P9293	5.53e-05	2.08e-06	-5.38429	4.66752	-0.657955	TJP2	tight junction protein 2
A_23_P432385	5.53e-05	2.08e-06	-5.38423	4.66732	-0.315095	H2AFJ	H2A histone family member J
A_24_P750327	5.53e-05	2.08e-06	5.3837	4.66554	1.73033
A_24_P929570	5.55e-05	2.09e-06	-5.38263	4.66194	-0.632583	RAPH1	Ras association (RalGDS/AF-6) and pleckstrin homology domains 1
A_23_P63243	5.56e-05	2.1e-06	-5.38208	4.6601	-0.428575	C1orf43	chromosome 1 open reading frame 43
A_32_P201496	5.56e-05	2.1e-06	-5.38193	4.6596	-0.46241	POLR3H	RNA polymerase III subunit H
A_23_P52610	5.56e-05	2.1e-06	5.38168	4.65876	0.482243	DDB2	damage specific DNA binding protein 2
A_24_P413669	5.59e-05	2.11e-06	-5.37977	4.6523	-1.16163	PFKFB2	6-phosphofructo-2-kinase/fructose-2,6-biphosphatase 2
A_32_P135336	5.59e-05	2.12e-06	5.37948	4.65135	0.752633	LOC388242	SAGA complex associated factor 29 pseudogene
A_24_P789425	5.64e-05	2.13e-06	5.3769	4.64265	0.629255	AK4	adenylate kinase 4
A_23_P159907	5.64e-05	2.14e-06	5.37644	4.64112	0.820013	MAGED4B	MAGE family member D4B
A_23_P321913	5.68e-05	2.15e-06	5.3746	4.63492	0.695075	DEF6	DEF6, guanine nucleotide exchange factor
A_23_P91168	5.73e-05	2.17e-06	-5.37191	4.62586	-0.347795	2025-09-10	septin 10
A_24_P811704	5.74e-05	2.18e-06	-5.37094	4.62259	-0.595187	PPFIBP1	PPFIA binding protein 1
A_24_P258473	5.75e-05	2.18e-06	5.37033	4.62053	0.66647	SMOC1	SPARC related modular calcium binding 1
A_24_P261470	5.76e-05	2.19e-06	5.36964	4.6182	0.817922	NRXN2	neurexin 2
A_23_P28090	5.79e-05	2.2e-06	-5.36826	4.61357	-0.386122	STX10	syntaxin 10
A_32_P114284	5.79e-05	2.2e-06	5.36786	4.61224	0.810647	IKZF2	IKAROS family zinc finger 2
A_23_P168388	5.79e-05	2.2e-06	-5.36772	4.61176	-1.25435	GIMAP8	GTPase, IMAP family member 8
A_23_P149121	5.8e-05	2.21e-06	5.3671	4.60968	0.912112	DIRAS3	DIRAS family GTPase 3
A_23_P131115	5.8e-05	2.21e-06	-5.36701	4.60937	-0.343905	NFIC	nuclear factor I C
A_23_P412321	5.82e-05	2.22e-06	5.36557	4.60454	1.59092	CCR5	C-C motif chemokine receptor 5 (gene/pseudogene)
A_24_P385739	5.86e-05	2.24e-06	5.36344	4.59735	0.48451	EIF5A2	eukaryotic translation initiation factor 5A2
A_23_P61987	5.89e-05	2.25e-06	5.36181	4.59186	0.891062	TMEM121	transmembrane protein 121
A_24_P184799	5.89e-05	2.25e-06	5.36161	4.59118	0.615997	COCH	cochlin
A_23_P77031	5.89e-05	2.25e-06	-5.3616	4.59117	-0.914665	PTPN21	protein tyrosine phosphatase, non-receptor type 21
A_23_P383835	5.89e-05	2.25e-06	-5.36151	4.59086	-0.800235	ACAT2	acetyl-CoA acetyltransferase 2
A_32_P142440	5.89e-05	2.25e-06	-5.36129	4.59012	-1.64379	PCSK9	proprotein convertase subtilisin/kexin type 9
A_24_P102053	5.92e-05	2.27e-06	-5.35939	4.58372	-0.696245	OCLN	occludin
A_24_P306905	5.92e-05	2.27e-06	5.3593	4.58342	1.81943	IGKV2-24	immunoglobulin kappa variable 2-24
A_24_P936319	5.93e-05	2.27e-06	-5.3588	4.58174	-0.605823	GAB1	GRB2 associated binding protein 1
A_23_P360804	5.98e-05	2.3e-06	5.35601	4.57236	1.61926	CPNE5	copine 5
A_23_P42282	6.01e-05	2.31e-06	5.35459	4.56757	1.17965	C4B	complement component 4B (Chido blood group)
A_23_P413641	6.03e-05	2.32e-06	-5.35313	4.56266	-1.05174	PREX1	phosphatidylinositol-3,4,5-trisphosphate dependent Rac exchange factor 1
A_23_P357101	6.05e-05	2.33e-06	5.35214	4.55933	0.505635	APOBEC3F	apolipoprotein B mRNA editing enzyme catalytic subunit 3F
A_23_P216108	6.07e-05	2.34e-06	5.35082	4.55489	0.60887	ANK1	ankyrin 1
A_23_P109072	6.13e-05	2.36e-06	5.34801	4.54547	0.697732	SALL4	spalt like transcription factor 4
A_23_P16047	6.15e-05	2.37e-06	-5.34679	4.54136	-0.66651	GPR4	G protein-coupled receptor 4
A_23_P502520	6.22e-05	2.4e-06	5.34358	4.53056	2.21983	IL4I1	interleukin 4 induced 1
A_23_P20427	6.24e-05	2.41e-06	-5.34252	4.52701	-1.13529	RHOBTB2	Rho related BTB domain containing 2
A_23_P41227	6.24e-05	2.41e-06	-5.3422	4.52593	-0.819242	ALCAM	activated leukocyte cell adhesion molecule
A_23_P39605	6.29e-05	2.43e-06	-5.33954	4.517	-0.306065	SULT1C4	sulfotransferase family 1C member 4
A_23_P12363	6.33e-05	2.45e-06	-5.33775	4.51097	-0.818948	ROR1	receptor tyrosine kinase like orphan receptor 1
A_32_P115258	6.37e-05	2.46e-06	-5.33567	4.50397	-0.640972
A_23_P98304	6.38e-05	2.47e-06	5.3352	4.5024	0.973298	ANO1	anoctamin 1
A_32_P235540	6.38e-05	2.47e-06	-5.33496	4.50158	-0.811455
A_23_P51397	6.42e-05	2.49e-06	5.33284	4.49445	0.5935	ENAH	enabled homolog (Drosophila)
A_23_P104555	6.52e-05	2.53e-06	-5.32824	4.47902	-0.385805	ANKRD2	ankyrin repeat domain 2
A_23_P133770	6.57e-05	2.55e-06	5.32571	4.47052	0.57349	CCDC167	coiled-coil domain containing 167
A_23_P327380	6.57e-05	2.55e-06	5.32549	4.46976	2.58029	TP63	tumor protein p63
A_23_P213171	6.62e-05	2.57e-06	5.32327	4.46233	0.705433	MTTP	microsomal triglyceride transfer protein
A_23_P131024	6.64e-05	2.58e-06	5.32243	4.4595	1.41213	ZBTB32	zinc finger and BTB domain containing 32
A_23_P64404	6.67e-05	2.59e-06	-5.32089	4.45433	-0.763705	FADS3	fatty acid desaturase 3
A_23_P163251	6.69e-05	2.61e-06	-5.31954	4.44979	-0.725762	PAQR5	progestin and adipoQ receptor family member 5
A_24_P877350	6.7e-05	2.61e-06	-5.31902	4.44804	-0.55309
A_23_P216966	6.72e-05	2.62e-06	5.318	4.44462	0.716093	PTGS1	prostaglandin-endoperoxide synthase 1
A_23_P365119	6.72e-05	2.62e-06	-5.31794	4.44442	-0.71434	CCDC57	coiled-coil domain containing 57
A_23_P436353	6.72e-05	2.62e-06	-5.31761	4.44332	-0.68935	AFDN	afadin, adherens junction formation factor
A_32_P24731	6.75e-05	2.64e-06	-5.31609	4.43821	-0.246303
A_23_P401076	6.78e-05	2.65e-06	5.31462	4.43326	0.88431	SUSD3	sushi domain containing 3
A_24_P350786	6.81e-05	2.66e-06	-5.31318	4.42845	-0.554325	ESYT3	extended synaptotagmin 3
A_23_P98455	6.82e-05	2.67e-06	5.31283	4.42727	0.818203	VWA5A	von Willebrand factor A domain containing 5A
A_23_P110212	6.86e-05	2.68e-06	-5.31101	4.42116	-0.916983	ACSL1	acyl-CoA synthetase long-chain family member 1
A_23_P134058	6.86e-05	2.69e-06	-5.3108	4.42047	-0.415035	GFOD1	glucose-fructose oxidoreductase domain containing 1
A_23_P51202	6.91e-05	2.71e-06	5.30861	4.4131	0.939945	ZNF436	zinc finger protein 436
A_24_P418816	6.94e-05	2.72e-06	5.30708	4.40796	0.643347	GPX7	glutathione peroxidase 7
A_32_P83845	6.95e-05	2.73e-06	-5.30654	4.40615	-1.17331	HEY1	hes related family bHLH transcription factor with YRPW motif 1
A_32_P154342	7.02e-05	2.76e-06	-5.30334	4.39541	-1.6152	SLCO4C1	solute carrier organic anion transporter family member 4C1
A_23_P201432	7.05e-05	2.77e-06	5.30198	4.39085	0.409405	ADSS	adenylosuccinate synthase
A_23_P13822	7.12e-05	2.8e-06	5.29908	4.38112	0.738918	STYK1	serine/threonine/tyrosine kinase 1
A_23_P4052	7.16e-05	2.82e-06	-5.29715	4.37464	-0.699965
A_23_P109643	7.18e-05	2.83e-06	-5.29616	4.37135	-0.459857	ABTB1	ankyrin repeat and BTB domain containing 1
A_24_P313210	7.19e-05	2.83e-06	-5.29537	4.36867	-0.594805
A_24_P171549	7.2e-05	2.84e-06	5.29499	4.3674	0.481312	CDCA7	cell division cycle associated 7
A_23_P127608	7.2e-05	2.84e-06	5.29471	4.36647	2.5596	TMPRSS4	transmembrane protease, serine 4
A_32_P193080	7.39e-05	2.92e-06	-5.28719	4.34127	-0.458267	FMNL2	formin like 2
A_24_P309360	7.4e-05	2.92e-06	5.28664	4.33942	0.31393	TM9SF3	transmembrane 9 superfamily member 3
A_23_P149562	7.43e-05	2.94e-06	-5.28502	4.33397	-0.696647	ARHGAP29	Rho GTPase activating protein 29
A_23_P426305	7.46e-05	2.95e-06	-5.28377	4.32978	-1.03764	AOC3	amine oxidase, copper containing 3
A_23_P119141	7.46e-05	2.95e-06	-5.28371	4.3296	-0.354193	KEAP1	kelch like ECH associated protein 1
A_32_P161140	7.55e-05	2.99e-06	5.28019	4.31778	1.06064
A_32_P2333	7.55e-05	2.99e-06	5.27966	4.31601	0.480202	SUB1	SUB1 homolog, transcriptional regulator
A_23_P407628	7.65e-05	3.03e-06	-5.27578	4.303	-0.542615	KAT6A	lysine acetyltransferase 6A
A_24_P782308	7.65e-05	3.03e-06	-5.27564	4.30252	-0.801015	NEDD4L	neural precursor cell expressed, developmentally down-regulated 4-like, E3 ubiquitin protein ligase
A_24_P389608	7.69e-05	3.05e-06	-5.27396	4.2969	-0.431802	PROSER2	proline and serine rich 2
A_23_P88710	7.7e-05	3.06e-06	-5.27354	4.29552	-0.405662	TMEM87A	transmembrane protein 87A
A_23_P132468	7.71e-05	3.07e-06	5.27273	4.29278	0.64538	SLC4A7	solute carrier family 4 member 7
A_24_P133171	7.71e-05	3.07e-06	5.27249	4.29198	0.535815	ELK3	ELK3, ETS transcription factor
A_23_P202307	7.71e-05	3.07e-06	-5.27244	4.29181	-0.345643	INPP5A	inositol polyphosphate-5-phosphatase A
A_23_P253774	7.71e-05	3.07e-06	-5.27238	4.29161	-0.393265
A_23_P126167	7.74e-05	3.08e-06	5.27113	4.28744	0.730912	KCNN3	potassium calcium-activated channel subfamily N member 3
A_23_P421032	7.75e-05	3.09e-06	-5.2704	4.28497	-1.60784	SEC14L4	SEC14 like lipid binding 4
A_23_P384512	7.8e-05	3.11e-06	-5.26851	4.27865	-0.26171	ZNF22	zinc finger protein 22
A_23_P213424	7.83e-05	3.12e-06	5.26737	4.27485	0.99594	ENC1	ectodermal-neural cortex 1
A_24_P915300	7.86e-05	3.14e-06	-5.26599	4.27022	-0.60908	SYDE2	synapse defective Rho GTPase homolog 2
A_24_P930741	7.91e-05	3.16e-06	5.26384	4.26301	0.64852	EPHA10	EPH receptor A10
A_24_P149036	7.94e-05	3.17e-06	5.26277	4.25943	0.814157	DPYSL3	dihydropyrimidinase like 3
A_23_P349406	7.99e-05	3.2e-06	-5.26063	4.25227	-0.980895	RIMKLA	ribosomal modification protein rimK like family member A
A_32_P119348	8.03e-05	3.21e-06	5.25921	4.24752	1.01654	BICC1	BicC family RNA binding protein 1
A_24_P918044	8.07e-05	3.23e-06	-5.25745	4.2416	-1.59337
A_32_P113971	8.11e-05	3.25e-06	5.25559	4.23539	0.715032	KIAA1755	KIAA1755
A_23_P426279	8.11e-05	3.26e-06	-5.25536	4.23463	-0.449215
A_23_P160200	8.11e-05	3.26e-06	5.25533	4.23451	0.37418	ZFP69B	ZFP69 zinc finger protein B
A_23_P254091	8.17e-05	3.28e-06	5.25314	4.22719	0.563638	KIF2A	kinesin family member 2A
A_24_P500422	8.2e-05	3.3e-06	5.25179	4.22266	0.417828	LOC730101	uncharacterized LOC730101
A_23_P48212	8.3e-05	3.34e-06	-5.2483	4.211	-0.625515	CLEC1B	C-type lectin domain family 1 member B
A_23_P212552	8.31e-05	3.34e-06	5.24788	4.20958	0.492393	TBL1XR1	transducin (beta)-like 1 X-linked receptor 1
A_32_P132317	8.32e-05	3.35e-06	5.24726	4.20752	0.595993	GPR155	G protein-coupled receptor 155
A_23_P30464	8.37e-05	3.37e-06	5.24541	4.20132	0.981985	PRR7	proline rich 7 (synaptic)
A_24_P59062	8.4e-05	3.39e-06	-5.244	4.1966	-0.725052	GGTLC2	gamma-glutamyltransferase light chain 2
A_23_P203419	8.42e-05	3.4e-06	-5.24316	4.1938	-0.694357	FADS1	fatty acid desaturase 1
A_24_P71938	8.45e-05	3.41e-06	5.2419	4.18959	0.675168	SMAD1	SMAD family member 1
A_23_P159382	8.49e-05	3.43e-06	5.24052	4.18495	0.587838	SEC24D	SEC24 homolog D, COPII coat complex component
A_23_P421306	8.53e-05	3.44e-06	5.23901	4.17992	0.878027	SYT12	synaptotagmin 12
A_23_P307310	8.53e-05	3.45e-06	5.23885	4.17938	1.35084	ACAN	aggrecan
A_23_P353035	8.54e-05	3.45e-06	5.2383	4.17754	0.91777	IGFBP7	insulin like growth factor binding protein 7
A_23_P259763	8.55e-05	3.46e-06	5.23776	4.17572	1.91732
A_23_P46928	8.55e-05	3.46e-06	5.23768	4.17545	0.794435	PFKP	phosphofructokinase, platelet
A_32_P172320	8.61e-05	3.49e-06	-5.23535	4.16766	-0.249785
A_23_P166502	8.62e-05	3.49e-06	-5.23498	4.16644	-0.281533	SREBF2	sterol regulatory element binding transcription factor 2
A_24_P218265	8.64e-05	3.51e-06	5.23388	4.16275	0.715873	TNFRSF10B	TNF receptor superfamily member 10b
A_23_P200260	8.64e-05	3.51e-06	5.23372	4.16221	0.723568	PCNX2	pecanex homolog 2 (Drosophila)
A_23_P155417	8.67e-05	3.52e-06	-5.23268	4.15874	-0.315233	ABHD14B	abhydrolase domain containing 14B
A_23_P61371	8.67e-05	3.52e-06	5.23248	4.15808	0.385792	TMEM173	transmembrane protein 173
A_24_P320970	8.69e-05	3.53e-06	5.23168	4.15539	0.308135	CARNMT1	carnosine N-methyltransferase 1
A_23_P89431	8.69e-05	3.54e-06	5.23149	4.15475	2.52127	CCL2	C-C motif chemokine ligand 2
A_23_P90463	8.7e-05	3.54e-06	5.23115	4.15361	0.288853	LSM7	LSM7 homolog, U6 small nuclear RNA and mRNA degradation associated
A_24_P289420	8.75e-05	3.56e-06	-5.2293	4.14745	-0.508032	FAM21C	family with sequence similarity 21 member C
A_23_P354027	8.75e-05	3.57e-06	5.2289	4.14611	0.502055	KCTD11	potassium channel tetramerization domain containing 11
A_23_P209538	8.76e-05	3.57e-06	-5.22845	4.14459	-0.383298
A_24_P148261	8.76e-05	3.57e-06	5.22843	4.14453	0.97092	TGFB2	transforming growth factor beta 2
A_23_P121545	8.77e-05	3.58e-06	-5.22791	4.1428	-1.20338	GPM6A	glycoprotein M6A
A_23_P129014	8.77e-05	3.58e-06	5.22755	4.14157	0.680205	EFCAB11	EF-hand calcium binding domain 11
A_24_P16004	8.8e-05	3.6e-06	5.22644	4.13787	1.65679
A_24_P254965	8.83e-05	3.61e-06	-5.22548	4.13465	-0.28441	HDAC8	histone deacetylase 8
A_32_P150030	8.84e-05	3.62e-06	-5.22488	4.13266	-0.493988	PPM1D	protein phosphatase, Mg2+/Mn2+ dependent 1D
A_23_P76743	8.85e-05	3.62e-06	-5.22441	4.1311	-0.804377	ASPG	asparaginase
A_23_P210015	8.87e-05	3.64e-06	-5.22336	4.12758	-0.40051	PTPN18	protein tyrosine phosphatase, non-receptor type 18
A_24_P373297	8.88e-05	3.64e-06	-5.22276	4.12557	-0.42979	ZDHHC7	zinc finger DHHC-type containing 7
A_23_P257478	8.88e-05	3.64e-06	5.22269	4.12533	0.45549	CYP21A2	cytochrome P450 family 21 subfamily A member 2
A_23_P310	8.96e-05	3.68e-06	5.22003	4.11646	0.42922	MARCKSL1	MARCKS like 1
A_23_P313389	9.02e-05	3.7e-06	5.21799	4.10964	1.12176	UGCG	UDP-glucose ceramide glucosyltransferase
A_23_P95764	9.04e-05	3.72e-06	5.21706	4.10653	0.434085	PRPS1	phosphoribosyl pyrophosphate synthetase 1
A_23_P6535	9.06e-05	3.72e-06	5.21649	4.10463	0.882683	KLHDC7B	kelch domain containing 7B
A_24_P68008	9.1e-05	3.74e-06	5.21495	4.09949	0.472025	DRAXIN	dorsal inhibitory axon guidance protein
A_23_P123060	9.1e-05	3.75e-06	5.21484	4.09911	0.405495	ITGB8	integrin subunit beta 8
A_32_P190334	9.1e-05	3.75e-06	5.21465	4.09849	0.438765
A_32_P118657	9.1e-05	3.75e-06	-5.21427	4.09722	-1.60936
A_23_P146576	9.12e-05	3.76e-06	-5.21351	4.09466	-0.432308	GBGT1	globoside alpha-1,3-N-acetylgalactosaminyltransferase 1
A_23_P428219	9.13e-05	3.77e-06	-5.21321	4.09367	-0.585313	EZH1	enhancer of zeste 1 polycomb repressive complex 2 subunit
A_23_P51499	9.13e-05	3.77e-06	-5.2129	4.09264	-1.24385	PRELP	proline and arginine rich end leucine rich repeat protein
A_23_P20502	9.18e-05	3.79e-06	-5.21126	4.08714	-0.52548	SLC39A4	solute carrier family 39 member 4
A_23_P140190	9.26e-05	3.83e-06	5.20862	4.07835	2.23736	FAM30A	family with sequence similarity 30, member A
A_23_P134454	9.3e-05	3.85e-06	-5.20709	4.07322	-1.0678	CAV1	caveolin 1
A_32_P177040	9.4e-05	3.89e-06	-5.20388	4.0625	-0.631722
A_23_P44155	9.44e-05	3.91e-06	5.20229	4.0572	1.13132	CD96	CD96 molecule
A_23_P163475	9.44e-05	3.91e-06	-5.20227	4.05712	-0.645602	C15orf52	chromosome 15 open reading frame 52
A_23_P255637	9.44e-05	3.91e-06	-5.20203	4.05635	-0.343797
A_23_P137715	9.48e-05	3.93e-06	-5.20061	4.05161	-0.5019	POGK	pogo transposable element with KRAB domain
A_23_P53866	9.49e-05	3.94e-06	5.20007	4.04979	0.422627	COG6	component of oligomeric golgi complex 6
A_23_P96383	9.49e-05	3.94e-06	-5.19992	4.04928	-1.03337	SRPX	sushi repeat containing protein, X-linked
A_24_P48187	9.6e-05	3.99e-06	-5.19658	4.03816	-0.582237	CASKIN2	CASK interacting protein 2
A_23_P43337	9.62e-05	4e-06	5.19568	4.03514	0.903192	FREM1	FRAS1 related extracellular matrix 1
A_23_P258088	9.65e-05	4.02e-06	5.19454	4.03134	0.889517	PACSIN1	protein kinase C and casein kinase substrate in neurons 1
A_23_P133284	9.74e-05	4.06e-06	5.1918	4.02217	0.306485	RIOK2	RIO kinase 2
A_23_P254165	9.74e-05	4.06e-06	-5.19156	4.02139	-0.813133	RAI2	retinoic acid induced 2
A_24_P234921	9.74e-05	4.06e-06	5.19136	4.02072	0.588575	CCR6	C-C motif chemokine receptor 6
A_23_P252874	9.8e-05	4.09e-06	-5.1896	4.01486	-0.88115	ADGRF5	adhesion G protein-coupled receptor F5
A_23_P419038	9.8e-05	4.09e-06	-5.18948	4.01445	-0.466757	CLOCK	clock circadian regulator
A_23_P31945	9.81e-05	4.1e-06	5.18883	4.01228	0.788625	IL33	interleukin 33
A_32_P17343	9.82e-05	4.1e-06	5.18851	4.01121	1.81794
A_23_P167212	9.83e-05	4.11e-06	-5.18811	4.00987	-0.686795	QDPR	quinoid dihydropteridine reductase
A_23_P160159	9.88e-05	4.13e-06	5.18628	4.00376	1.45819	SLC2A5	solute carrier family 2 member 5
A_32_P8221	9.92e-05	4.15e-06	-5.185	3.9995	-0.516683	GRM8	glutamate metabotropic receptor 8
A_23_P47116	9.94e-05	4.16e-06	-5.18418	3.99677	-0.578372	RASSF7	Ras association domain family member 7
A_23_P13907	9.94e-05	4.16e-06	5.18408	3.99643	1.35398	IGF1	insulin like growth factor 1
A_23_P303671	9.94e-05	4.17e-06	5.18402	3.99624	1.02093	ECM2	extracellular matrix protein 2
A_32_P11262	0.0001	4.2e-06	-5.1819	3.98917	-2.19607
A_24_P256674	0.0001	4.21e-06	-5.18124	3.98698	-0.878302	ARHGEF10	Rho guanine nucleotide exchange factor 10
A_32_P43664	0.0001	4.21e-06	5.18116	3.98668	2.87501
A_23_P167328	0.000101	4.24e-06	5.1791	3.97984	1.41575	CD38	CD38 molecule
A_24_P912799	0.000101	4.27e-06	-5.17712	3.97324	-0.575355	SEMA5A	semaphorin 5A
A_24_P203000	0.000101	4.27e-06	5.17686	3.97237	1.16961	IL2RB	interleukin 2 receptor subunit beta
A_32_P14457	0.000102	4.28e-06	-5.1762	3.97015	-0.290948
A_23_P77918	0.000102	4.28e-06	-5.17585	3.96899	-0.251805	HS3ST3B1	heparan sulfate-glucosamine 3-sulfotransferase 3B1
A_24_P347411	0.000102	4.29e-06	5.17578	3.96876	1.67556	POSTN	periostin
A_24_P87824	0.000102	4.29e-06	-5.17576	3.96868	-0.518402	ZMYND8	zinc finger MYND-type containing 8
A_23_P212749	0.000103	4.35e-06	-5.17122	3.95355	-0.625152	HTT	huntingtin
A_23_P119390	0.000103	4.36e-06	-5.17053	3.95127	-0.424305	EHD2	EH domain containing 2
A_24_P371628	0.000104	4.38e-06	5.16956	3.94803	0.493202	ANKH	ANKH inorganic pyrophosphate transport regulator
A_23_P32955	0.000104	4.39e-06	-5.16905	3.94634	-0.739655	MERTK	MER proto-oncogene, tyrosine kinase
A_24_P417706	0.000105	4.44e-06	-5.16543	3.93427	-0.320983	MXD3	MAX dimerization protein 3
A_32_P16339	0.000105	4.45e-06	5.1646	3.9315	0.308908	APLF	aprataxin and PNKP like factor
A_24_P390833	0.000105	4.46e-06	-5.16438	3.93076	-0.441405	MPPE1	metallophosphoesterase 1
A_23_P64617	0.000106	4.47e-06	-5.16347	3.92772	-1.20625	FZD4	frizzled class receptor 4
A_23_P127663	0.000106	4.5e-06	-5.1618	3.92218	-0.333083	PRRG4	proline rich and Gla domain 4
A_23_P145134	0.000106	4.5e-06	5.16179	3.92212	0.58499	FGFR1OP	FGFR1 oncogene partner
A_24_P98783	0.000106	4.51e-06	-5.16124	3.92029	-0.319487	MFRP	membrane frizzled-related protein
A_24_P911775	0.000106	4.51e-06	-5.16123	3.92028	-0.352822	PPP2R2D	protein phosphatase 2 regulatory subunit Bdelta
A_23_P62959	0.000106	4.51e-06	5.16093	3.91927	0.606178	PHLDA3	pleckstrin homology like domain family A member 3
A_23_P60610	0.000106	4.51e-06	-5.16077	3.91873	-0.282775	CLTB	clathrin light chain B
A_23_P13797	0.000106	4.52e-06	-5.16042	3.91757	-0.62014	C12orf49	chromosome 12 open reading frame 49
A_32_P83049	0.000106	4.53e-06	-5.15988	3.91578	-1.13081	EFR3B	EFR3 homolog B
A_23_P343411	0.000106	4.53e-06	5.15976	3.91538	0.49371	AGRN	agrin
A_23_P91640	0.000106	4.54e-06	5.15922	3.91356	0.418247	ASPHD2	aspartate beta-hydroxylase domain containing 2
A_32_P116113	0.000107	4.56e-06	5.15811	3.90988	1.08121
A_24_P383450	0.000107	4.57e-06	5.1574	3.90752	0.919848	IER5L	immediate early response 5 like
A_23_P211957	0.000108	4.6e-06	-5.1555	3.90117	-0.657277	TGFBR2	transforming growth factor beta receptor 2
A_32_P109604	0.000108	4.61e-06	-5.15471	3.89854	-1.39238	ANKRD20A12P	ankyrin repeat domain 20 family member A12, pseudogene
A_23_P108932	0.000109	4.65e-06	-5.15229	3.8905	-1.65839	RPL23AP32	ribosomal protein L23a pseudogene 32
A_23_P80491	0.000109	4.65e-06	-5.15221	3.89023	-0.674142	RBP2	retinol binding protein 2
A_32_P4172	0.000109	4.66e-06	-5.15124	3.88699	-0.728865
A_23_P30805	0.000109	4.68e-06	5.15005	3.88302	0.82859	HIST1H4J	histone cluster 1, H4j
A_23_P385067	0.000109	4.69e-06	5.14955	3.88136	1.77219	CLIC6	chloride intracellular channel 6
A_23_P121722	0.000109	4.69e-06	5.14953	3.8813	0.778107	TENM3	teneurin transmembrane protein 3
A_23_P317620	0.00011	4.71e-06	5.14869	3.87851	0.94949	ARL4C	ADP ribosylation factor like GTPase 4C
A_23_P43476	0.00011	4.71e-06	5.14861	3.87824	0.741363	VLDLR	very low density lipoprotein receptor
A_24_P20524	0.00011	4.72e-06	-5.14768	3.87516	-0.368855	TMEM192	transmembrane protein 192
A_23_P380010	0.00011	4.74e-06	-5.1464	3.87087	-0.497805	STARD9	StAR related lipid transfer domain containing 9
A_24_P205045	0.000111	4.75e-06	5.14572	3.86864	0.537643	ERC2	ELKS/RAB6-interacting/CAST family member 2
A_32_P196029	0.000111	4.77e-06	5.14463	3.86498	0.862775	FGF7	fibroblast growth factor 7
A_23_P218434	0.000111	4.79e-06	5.14352	3.86129	0.428495	ZNF226	zinc finger protein 226
A_23_P82979	0.000111	4.79e-06	-5.14326	3.86043	-1.54205	LAMC3	laminin subunit gamma 3
A_24_P291044	0.000112	4.8e-06	-5.14271	3.85862	-0.474647
A_23_P201211	0.000112	4.82e-06	5.1415	3.8546	2.0146	FCRL5	Fc receptor like 5
A_24_P940517	0.000112	4.83e-06	-5.14109	3.85322	-0.744038	PCYOX1	prenylcysteine oxidase 1
A_23_P17821	0.000112	4.84e-06	-5.14064	3.85171	-0.349325	PLA2G3	phospholipase A2 group III
A_23_P39386	0.000112	4.85e-06	5.1401	3.84993	0.79821	HCST	hematopoietic cell signal transducer
A_24_P153643	0.000112	4.85e-06	5.14005	3.84975	0.493038	DOCK3	dedicator of cytokinesis 3
A_23_P217755	0.000112	4.86e-06	-5.1395	3.84793	-0.554845	SHROOM2	shroom family member 2
A_23_P20225	0.000113	4.87e-06	5.13896	3.84614	0.50878	RRM2B	ribonucleotide reductase regulatory TP53 inducible subunit M2B
A_23_P116264	0.000113	4.89e-06	-5.13739	3.84089	-0.883705	NRGN	neurogranin
A_24_P92106	0.000113	4.91e-06	-5.13636	3.83747	-0.557898
A_24_P65507	0.000114	4.95e-06	-5.13423	3.8304	-0.508735	STRA13	stimulated by retinoic acid 13
A_32_P186474	0.000114	4.96e-06	-5.13337	3.82753	-0.593217	RACGAP1	Rac GTPase activating protein 1
A_23_P110624	0.000115	4.97e-06	-5.13263	3.82506	-0.628068	CTNND2	catenin delta 2
A_23_P20864	0.000116	5.02e-06	5.13004	3.81647	0.975555	ANGPTL2	angiopoietin like 2
A_32_P160537	0.000116	5.02e-06	-5.13004	3.81647	-0.43663	FGF12	fibroblast growth factor 12
A_32_P8551	0.000116	5.02e-06	-5.12998	3.81626	-0.689702	NRN1L	neuritin 1 like
A_23_P209944	0.000116	5.02e-06	-5.12976	3.81553	-0.612833	RETSAT	retinol saturase
A_32_P30014	0.000116	5.04e-06	-5.12885	3.81249	-0.413548
A_23_P156218	0.000116	5.04e-06	5.12861	3.81172	1.4466	GZMK	granzyme K
A_32_P180435	0.000116	5.06e-06	-5.12735	3.80752	-0.629387	SPDYE1	speedy/RINGO cell cycle regulator family member E1
A_24_P819890	0.000117	5.09e-06	5.12581	3.80239	1.25156	LRRC55	leucine rich repeat containing 55
A_23_P44794	0.000118	5.13e-06	5.12386	3.79589	0.735495	RAB3C	RAB3C, member RAS oncogene family
A_23_P35995	0.000118	5.15e-06	5.12229	3.79069	1.13634	CLMP	CXADR like membrane protein
A_32_P112104	0.000118	5.16e-06	5.1218	3.78907	0.50831	SMARCC1	SWI/SNF related, matrix associated, actin dependent regulator of chromatin subfamily c member 1
A_23_P168882	0.000119	5.18e-06	5.12103	3.78652	1.09401	TP53INP1	tumor protein p53 inducible nuclear protein 1
A_23_P70161	0.000119	5.19e-06	5.11997	3.78299	0.703585	ITGA2	integrin subunit alpha 2
A_24_P401842	0.000119	5.2e-06	-5.11987	3.78263	-0.976845	HHIP	hedgehog interacting protein
A_23_P250455	0.000119	5.21e-06	-5.11905	3.7799	-0.31745	HDAC6	histone deacetylase 6
A_23_P69179	0.000119	5.22e-06	-5.11866	3.77862	-1.47793	P3H2	prolyl 3-hydroxylase 2
A_23_P128706	0.00012	5.23e-06	-5.11787	3.77598	-0.488435	DYNC1H1	dynein cytoplasmic 1 heavy chain 1
A_23_P202750	0.00012	5.24e-06	-5.11741	3.77446	-0.446823	C11orf54	chromosome 11 open reading frame 54
A_23_P396858	0.00012	5.25e-06	-5.11681	3.77246	-0.761725	FZD8	frizzled class receptor 8
A_23_P113748	0.00012	5.26e-06	5.11662	3.77184	0.984472	ZNF385D	zinc finger protein 385D
A_23_P10559	0.00012	5.28e-06	-5.11521	3.76717	-1.33735	AATK	apoptosis associated tyrosine kinase
A_23_P308073	0.000121	5.29e-06	5.11451	3.76484	0.56437	SACS	sacsin molecular chaperone
A_32_P127978	0.000121	5.31e-06	5.11354	3.76161	0.81981	IKZF2	IKAROS family zinc finger 2
A_23_P2293	0.000121	5.32e-06	5.113	3.75981	0.472948	HELB	DNA helicase B
A_32_P156373	0.000121	5.33e-06	-5.11264	3.75863	-0.572377
A_23_P78980	0.000121	5.34e-06	5.11187	3.75605	1.81357	B3GNT3	UDP-GlcNAc:betaGal beta-1,3-N-acetylglucosaminyltransferase 3
A_24_P362916	0.000122	5.37e-06	-5.11041	3.7512	-0.285803	GPD1L	glycerol-3-phosphate dehydrogenase 1-like
A_23_P97005	0.000122	5.38e-06	-5.10989	3.74947	-0.3425	JAK1	Janus kinase 1
A_24_P165949	0.000122	5.39e-06	5.10908	3.74678	0.897235	CLDN1	claudin 1
A_32_P406142	0.000123	5.42e-06	5.10772	3.74227	1.05389	EPHB2	EPH receptor B2
A_23_P327551	0.000123	5.44e-06	5.10655	3.73839	0.575723	CPNE4	copine 4
A_23_P86021	0.000123	5.44e-06	-5.1064	3.73789	-0.853967	SELENBP1	selenium binding protein 1
A_23_P308673	0.000123	5.45e-06	-5.10616	3.73711	-0.588492	TAOK2	TAO kinase 2
A_32_P108889	0.000123	5.45e-06	5.10597	3.73645	0.61978	DCLK1	doublecortin like kinase 1
A_24_P235049	0.000123	5.45e-06	5.10578	3.73582	0.63687	MTHFD1L	methylenetetrahydrofolate dehydrogenase (NADP+ dependent) 1-like
A_23_P342825	0.000124	5.47e-06	-5.10505	3.73341	-0.391358	FBXW4	F-box and WD repeat domain containing 4
A_23_P10902	0.000124	5.48e-06	5.1042	3.7306	1.24256	FRZB	frizzled-related protein
A_23_P10442	0.000124	5.48e-06	-5.1042	3.73058	-0.550427	OSBPL1A	oxysterol binding protein like 1A
A_23_P52240	0.000124	5.5e-06	-5.1034	3.72792	-0.970145	ADRB1	adrenoceptor beta 1
A_23_P135294	0.000125	5.52e-06	5.10211	3.72364	0.73281	ALDH1B1	aldehyde dehydrogenase 1 family member B1
A_23_P121120	0.000126	5.58e-06	5.09935	3.71448	2.20815	GPR87	G protein-coupled receptor 87
A_23_P257335	0.000126	5.6e-06	-5.09792	3.70973	-0.39799	KHDRBS3	KH RNA binding domain containing, signal transduction associated 3
A_32_P77831	0.000126	5.61e-06	5.09742	3.70807	0.691832	RAB3C	RAB3C, member RAS oncogene family
A_23_P386912	0.000127	5.63e-06	-5.09647	3.70491	-0.737228	UGT2B4	UDP glucuronosyltransferase family 2 member B4
A_23_P253321	0.000127	5.65e-06	5.09568	3.7023	1.66131	PNOC	prepronociceptin
A_24_P117410	0.000127	5.65e-06	5.09534	3.70117	1.24706	KLHDC7B	kelch domain containing 7B
A_23_P72001	0.000127	5.66e-06	-5.09511	3.70039	-0.578048	PHYHD1	phytanoyl-CoA dioxygenase domain containing 1
A_23_P117464	0.000127	5.66e-06	-5.09495	3.69987	-0.287542	TPPP2	tubulin polymerization promoting protein family member 2
A_23_P113161	0.000128	5.69e-06	-5.09368	3.69567	-0.826207	C1orf21	chromosome 1 open reading frame 21
A_23_P58419	0.000128	5.7e-06	-5.09295	3.69325	-0.444142	KDR	kinase insert domain receptor
A_24_P917136	0.000128	5.73e-06	-5.09147	3.68831	-1.11154
A_24_P924721	0.000129	5.76e-06	-5.09002	3.6835	-0.871088	TPM1	tropomyosin 1 (alpha)
A_32_P76627	0.000129	5.78e-06	5.08903	3.68024	1.76652
A_24_P639441	0.00013	5.79e-06	-5.08821	3.6775	-0.485687	CD59	CD59 molecule
A_32_P155052	0.00013	5.81e-06	5.08761	3.6755	0.52998	TTC39C	tetratricopeptide repeat domain 39C
A_32_P115050	0.00013	5.83e-06	-5.08653	3.67192	-0.429748	HHIP-AS1	HHIP antisense RNA 1
A_23_P203957	0.00013	5.84e-06	-5.08602	3.67024	-0.748123	TMTC1	transmembrane and tetratricopeptide repeat containing 1
A_23_P356070	0.000131	5.86e-06	-5.08488	3.66647	-0.31104	FLT4	fms related tyrosine kinase 4
A_23_P95060	0.000131	5.87e-06	5.08465	3.66571	1.00424	EPHB3	EPH receptor B3
A_32_P199725	0.000131	5.87e-06	-5.08428	3.66447	-0.394458
A_23_P40734	0.000131	5.89e-06	-5.08349	3.66184	-0.587245	ACR	acrosin
A_23_P412577	0.000131	5.89e-06	-5.08343	3.66164	-0.971865	ANKRD29	ankyrin repeat domain 29
A_23_P99741	0.000131	5.9e-06	-5.08293	3.66	-0.42209	CDKL1	cyclin dependent kinase like 1
A_23_P211561	0.000132	5.92e-06	5.08218	3.65751	1.41895	MEI1	meiotic double-stranded break formation protein 1
A_23_P103256	0.000132	5.94e-06	5.08111	3.65395	1.11215	CFHR3	complement factor H related 3
A_24_P938135	0.000132	5.95e-06	-5.08034	3.65141	-0.48579	MKNK2	MAP kinase interacting serine/threonine kinase 2
A_23_P25929	0.000133	6e-06	-5.07783	3.64309	-0.330135	EIF2B2	eukaryotic translation initiation factor 2B subunit beta
A_23_P145824	0.000133	6.01e-06	-5.07764	3.64244	-0.790815	PPP1R9A	protein phosphatase 1 regulatory subunit 9A
A_32_P41534	0.000134	6.04e-06	5.0763	3.63799	0.47166
A_23_P10753	0.000134	6.04e-06	-5.07624	3.63781	-0.645655
A_23_P106016	0.000135	6.09e-06	-5.07369	3.62937	-0.618135	PRKD1	protein kinase D1
A_23_P79272	0.000135	6.1e-06	5.07348	3.62866	1.00228	PDE1A	phosphodiesterase 1A
A_23_P434253	0.000135	6.11e-06	-5.07288	3.62667	-0.266508	JPH1	junctophilin 1
A_24_P363548	0.000136	6.14e-06	-5.07123	3.62121	-0.599378	HIP1	huntingtin interacting protein 1
A_24_P367397	0.000136	6.14e-06	5.07122	3.62118	0.39296
A_23_P1083	0.000136	6.15e-06	-5.0711	3.62078	-0.93345	GJA4	gap junction protein alpha 4
A_23_P217187	0.000136	6.15e-06	5.07075	3.6196	0.558323
A_23_P213350	0.000136	6.17e-06	-5.07001	3.61714	-0.444673
A_24_P287075	0.000136	6.17e-06	-5.06982	3.61651	-0.40843	MAP4K2	mitogen-activated protein kinase kinase kinase kinase 2
A_32_P217773	0.000136	6.18e-06	5.06928	3.61472	0.76189	SYTL1	synaptotagmin like 1
A_23_P25069	0.000137	6.21e-06	5.06811	3.61086	0.877733
A_23_P82588	0.000137	6.22e-06	-5.06737	3.60842	-0.490325	FMC1	formation of mitochondrial complex V assembly factor 1 homolog
A_32_P233749	0.000138	6.24e-06	-5.06643	3.6053	-0.535632
A_23_P409168	0.000138	6.27e-06	-5.0651	3.60089	-0.4516	NBEAL2	neurobeachin like 2
A_23_P300033	0.000138	6.29e-06	-5.06433	3.59832	-0.933292	PDGFRA	platelet derived growth factor receptor alpha
A_32_P196669	0.000139	6.32e-06	-5.06315	3.59442	-0.206308
A_23_P48198	0.000139	6.32e-06	5.06292	3.59368	0.951448	GLT8D2	glycosyltransferase 8 domain containing 2
A_23_P415663	0.000139	6.32e-06	5.06291	3.59362	0.332845	TIGD3	tigger transposable element derived 3
A_23_P318380	0.000142	6.48e-06	5.05561	3.56944	2.00879	ZNF683	zinc finger protein 683
A_23_P140384	0.000143	6.5e-06	5.05485	3.56693	2.22819	CTSG	cathepsin G
A_32_P229818	0.000144	6.57e-06	-5.05146	3.5557	-1.62344
A_23_P371107	0.000144	6.59e-06	5.0509	3.55385	0.892968	NSG1	neuron specific gene family member 1
A_32_P156851	0.000144	6.59e-06	5.05069	3.55317	0.707342	RCAN2	regulator of calcineurin 2
A_23_P436284	0.000145	6.62e-06	-5.04929	3.54853	-1.13367	SLC51B	solute carrier family 51 beta subunit
A_23_P153372	0.000145	6.63e-06	5.04909	3.54787	0.933895	HSH2D	hematopoietic SH2 domain containing
A_23_P502553	0.000145	6.64e-06	-5.04876	3.54676	-0.338313	TRIM35	tripartite motif containing 35
A_23_P348194	0.000145	6.64e-06	-5.04852	3.54599	-0.423538	PRKCE	protein kinase C epsilon
A_23_P46618	0.000146	6.7e-06	-5.0461	3.53795	-0.790092	PLXNA2	plexin A2
A_32_P157580	0.000146	6.7e-06	-5.046	3.53763	-0.255435
A_23_P53217	0.000147	6.72e-06	5.04514	3.5348	0.383547
A_23_P110961	0.000147	6.72e-06	-5.04514	3.53478	-0.365922	MPC1	mitochondrial pyruvate carrier 1
A_23_P131614	0.000147	6.74e-06	5.04417	3.53159	1.38854	COL6A3	collagen type VI alpha 3 chain
A_23_P117082	0.000147	6.75e-06	-5.04395	3.53085	-0.43678	HEBP1	heme binding protein 1
A_24_P156490	0.000148	6.8e-06	5.04144	3.52253	1.12583	KCNMA1	potassium calcium-activated channel subfamily M alpha 1
A_23_P120822	0.000149	6.85e-06	-5.03961	3.51649	-0.303932	UPB1	beta-ureidopropionase 1
A_23_P33723	0.00015	6.88e-06	-5.03817	3.51171	-1.23942	CD163	CD163 molecule
A_24_P406591	0.00015	6.89e-06	-5.03763	3.50995	-0.41212	URM1	ubiquitin related modifier 1
A_23_P257365	0.00015	6.89e-06	5.03759	3.50979	0.837175	GFI1	growth factor independent 1 transcriptional repressor
A_23_P411379	0.000151	6.94e-06	-5.0358	3.50388	-0.300613	C6orf1	chromosome 6 open reading frame 1
A_23_P88099	0.000151	6.94e-06	-5.03572	3.50362	-0.751398	MCF2L	MCF.2 cell line derived transforming sequence like
A_23_P115492	0.000151	6.94e-06	5.03554	3.50302	0.499298	VASH2	vasohibin 2
A_23_P432947	0.000151	6.95e-06	5.03543	3.50266	1.36628	GREM1	gremlin 1, DAN family BMP antagonist
A_23_P151805	0.000151	6.95e-06	-5.03537	3.50245	-0.779177	FBLN5	fibulin 5
A_23_P91414	0.000151	6.95e-06	-5.03514	3.5017	-0.916813	CCM2L	CCM2 like scaffolding protein
A_23_P156788	0.000152	7.03e-06	-5.03188	3.49093	-0.861298	STX11	syntaxin 11
A_23_P74001	0.000153	7.05e-06	-5.03124	3.4888	-2.05638	S100A12	S100 calcium binding protein A12
A_24_P215653	0.000154	7.11e-06	-5.02874	3.48055	-1.07573	CLEC14A	C-type lectin domain family 14 member A
A_24_P130041	0.000154	7.12e-06	-5.0283	3.4791	-0.835775	CYP51A1	cytochrome P450 family 51 subfamily A member 1
A_24_P788227	0.000155	7.15e-06	5.0269	3.47445	1.03528	LINC01296	long intergenic non-protein coding RNA 1296
A_23_P153418	0.000155	7.15e-06	5.02683	3.47422	0.425648	ISOC2	isochorismatase domain containing 2
A_23_P131990	0.000155	7.17e-06	-5.02614	3.47194	-0.470135	VSX1	visual system homeobox 1
A_23_P213766	0.000155	7.19e-06	5.02553	3.46993	0.332263	ANKH	ANKH inorganic pyrophosphate transport regulator
A_23_P215060	0.000156	7.24e-06	-5.0233	3.46257	-1.06947	PODXL	podocalyxin like
A_23_P43369	0.000157	7.27e-06	5.02204	3.4584	1.0211	SIT1	signaling threshold regulating transmembrane adaptor 1
A_23_P163682	0.000157	7.28e-06	-5.02171	3.45731	-0.508625	RHBDF1	rhomboid 5 homolog 1
A_23_P368645	0.000158	7.32e-06	5.01994	3.45146	0.459675	AGPS	alkylglycerone phosphate synthase
A_23_P205830	0.00016	7.45e-06	5.01505	3.43529	0.306378	BTBD1	BTB domain containing 1
A_23_P211212	0.000161	7.49e-06	5.01333	3.42961	0.96354	COL18A1	collagen type XVIII alpha 1 chain
A_24_P156049	0.000161	7.51e-06	5.01281	3.42789	0.417225	SLC39A6	solute carrier family 39 member 6
A_23_P128050	0.000161	7.51e-06	5.01277	3.42776	0.73121	BCL2L14	BCL2 like 14
A_23_P91334	0.000161	7.51e-06	-5.01272	3.42759	-1.20349	HSPA12B	heat shock protein family A (Hsp70) member 12B
A_24_P295452	0.000162	7.52e-06	5.01206	3.42542	0.440285	PTBP3	polypyrimidine tract binding protein 3
A_23_P339480	0.000162	7.54e-06	5.01165	3.42406	0.321833	HAT1	histone acetyltransferase 1
A_23_P9688	0.000162	7.55e-06	-5.01122	3.42263	-0.35175	DYNC1LI2	dynein cytoplasmic 1 light intermediate chain 2
A_23_P157299	0.000162	7.55e-06	5.01114	3.42236	0.798978	AEBP1	AE binding protein 1
A_32_P516818	0.000163	7.6e-06	-5.00925	3.41612	-0.712413	PQLC2L	PQ loop repeat containing 2 like
A_23_P433865	0.000163	7.62e-06	-5.00851	3.4137	-0.458883	C2	complement component 2
A_23_P31996	0.000163	7.62e-06	-5.00849	3.41363	-0.988125	SLC46A2	solute carrier family 46 member 2
A_23_P255111	0.000164	7.65e-06	5.00734	3.40982	0.889227
A_23_P374288	0.000164	7.66e-06	-5.00694	3.4085	-0.356853	CASC3	cancer susceptibility candidate 3
A_23_P78342	0.000164	7.67e-06	5.00665	3.40756	1.26584	LMAN1	lectin, mannose binding 1
A_23_P39265	0.000164	7.68e-06	5.0061	3.40573	1.0006	LYPD3	LY6/PLAUR domain containing 3
A_24_P131522	0.000164	7.68e-06	5.0059	3.40508	0.946747	ANTXR1	anthrax toxin receptor 1
A_23_P140454	0.000165	7.74e-06	-5.00392	3.39853	-0.99356
A_24_P944751	0.000165	7.76e-06	5.00288	3.39511	0.603208	KIAA0930	KIAA0930
A_24_P542375	0.000165	7.77e-06	5.00283	3.39494	0.331035	PTMA	prothymosin, alpha
A_23_P75355	0.000166	7.77e-06	-5.00267	3.39441	-0.30938	ADARB2	adenosine deaminase, RNA specific B2 (inactive)
A_23_P29495	0.000166	7.78e-06	5.00219	3.39282	0.453288	CTNNB1	catenin beta 1
A_24_P1731	0.000166	7.79e-06	-5.00193	3.39197	-0.449723	MEF2A	myocyte enhancer factor 2A
A_24_P254346	0.000166	7.81e-06	-5.00105	3.38905	-0.497422	DSCR3	DSCR3 arrestin fold containing
A_23_P57199	0.000167	7.83e-06	-5.00028	3.38651	-1.44763	GGTLC1	gamma-glutamyltransferase light chain 1
A_24_P230981	0.000167	7.85e-06	-4.99959	3.38423	-0.367403	LOC101927827	uncharacterized LOC101927827
A_23_P255916	0.000167	7.86e-06	-4.9995	3.38396	-0.46046	RPUSD3	RNA pseudouridylate synthase domain containing 3
A_32_P112493	0.000167	7.88e-06	-4.99844	3.38044	-0.846477	PKDCC	protein kinase domain containing, cytoplasmic
A_32_P180958	0.000167	7.88e-06	-4.99841	3.38035	-0.709987	PCYOX1	prenylcysteine oxidase 1
A_24_P686247	0.000168	7.91e-06	-4.99758	3.37761	-0.800937	OCLN	occludin
A_23_P315241	0.000168	7.91e-06	-4.99747	3.37725	-0.418058	ACTN4	actinin alpha 4
A_23_P164576	0.000168	7.95e-06	4.99601	3.37242	0.34021
A_23_P312536	0.000169	7.97e-06	-4.99518	3.36969	-0.282232	ARSK	arylsulfatase family member K
A_24_P270279	0.000169	7.98e-06	4.99488	3.36872	1.07474
A_23_P18641	0.000169	7.99e-06	-4.99466	3.36798	-1.14829
A_23_P250274	0.000169	7.99e-06	-4.99441	3.36716	-0.63562	LRRC8A	leucine rich repeat containing 8 family member A
A_32_P42725	0.000171	8.08e-06	-4.99128	3.35681	-0.561595
A_23_P203645	0.000171	8.11e-06	4.99027	3.35349	0.346465	CREBZF	CREB/ATF bZIP transcription factor
A_32_P389118	0.000171	8.11e-06	-4.99017	3.35316	-0.35878	HEATR5B	HEAT repeat containing 5B
A_23_P314052	0.000172	8.14e-06	-4.98914	3.34976	-0.500592	TRIM58	tripartite motif containing 58
A_24_P247774	0.000172	8.15e-06	-4.98879	3.34861	-0.843013
A_24_P303145	0.000172	8.17e-06	4.98789	3.34563	0.65995	ANKH	ANKH inorganic pyrophosphate transport regulator
A_32_P30874	0.000172	8.19e-06	-4.98733	3.3438	-0.743615
A_24_P913374	0.000173	8.21e-06	-4.98667	3.34163	-0.546965	EIF4EBP2	eukaryotic translation initiation factor 4E binding protein 2
A_23_P98900	0.000173	8.22e-06	-4.98628	3.34033	-0.41035	CCDC92	coiled-coil domain containing 92
A_32_P73717	0.000173	8.22e-06	-4.98623	3.34017	-0.29642
A_23_P8424	0.000173	8.24e-06	4.98567	3.33832	0.789473	PVRIG	poliovirus receptor related immunoglobulin domain containing
A_24_P156113	0.000173	8.24e-06	-4.98548	3.3377	-0.63136	EHD2	EH domain containing 2
A_23_P377680	0.000173	8.25e-06	-4.98514	3.33656	-0.27853
A_23_P100660	0.000173	8.25e-06	4.98501	3.33613	0.94647	SERPINF1	serpin family F member 1
A_24_P58565	0.000174	8.28e-06	-4.98398	3.33276	-0.501415	RBPMS-AS1	RBPMS antisense RNA 1
A_24_P256539	0.000174	8.32e-06	-4.98281	3.32889	-0.434988	MAPKAPK5-AS1	MAPKAPK5 antisense RNA 1
A_23_P120931	0.000175	8.33e-06	4.98235	3.32736	0.52889	APOBEC3C	apolipoprotein B mRNA editing enzyme catalytic subunit 3C
A_23_P44154	0.000175	8.34e-06	4.98188	3.32582	0.762378	CD96	CD96 molecule
A_32_P144599	0.000175	8.35e-06	4.9816	3.32489	0.543155	MACC1	metastasis associated in colon cancer 1
A_24_P359771	0.000175	8.35e-06	4.98154	3.3247	0.28579	ASXL2	additional sex combs like 2, transcriptional regulator
A_32_P198399	0.000175	8.36e-06	-4.98146	3.32445	-0.506145	ADH5	alcohol dehydrogenase 5 (class III), chi polypeptide
A_23_P25989	0.000175	8.36e-06	-4.98124	3.32372	-0.340842	SETD3	SET domain containing 3
A_23_P5131	0.000175	8.37e-06	4.98102	3.323	0.44953	ISYNA1	inositol-3-phosphate synthase 1
A_24_P472455	0.000175	8.37e-06	4.98078	3.32221	0.29618	ARF6	ADP ribosylation factor 6
A_23_P114423	0.000175	8.38e-06	-4.98072	3.32201	-1.0125	RGN	regucalcin
A_23_P201079	0.000176	8.44e-06	-4.97847	3.31459	-0.44496	PRDM2	PR/SET domain 2
A_23_P147874	0.000176	8.47e-06	4.97757	3.31162	0.434387	CHID1	chitinase domain containing 1
A_23_P3204	0.000177	8.48e-06	4.97696	3.30962	0.580313	MAPK6	mitogen-activated protein kinase 6
A_23_P377717	0.000177	8.49e-06	-4.97665	3.30859	-0.557292	NOVA2	NOVA alternative splicing regulator 2
A_23_P216282	0.000177	8.5e-06	-4.97644	3.30789	-1.01766	ARHGEF10	Rho guanine nucleotide exchange factor 10
A_23_P139143	0.000177	8.52e-06	-4.97591	3.30616	-0.669743	STX3	syntaxin 3
A_23_P57370	0.000178	8.57e-06	-4.97414	3.30032	-0.273803	CECR5	cat eye syndrome chromosome region, candidate 5
A_32_P3214	0.000178	8.57e-06	4.97411	3.30021	0.97814
A_23_P161837	0.000178	8.58e-06	4.97377	3.29909	1.34947	MRVI1	murine retrovirus integration site 1 homolog
A_24_P935881	0.00018	8.65e-06	-4.97133	3.29105	-0.517713	SERF1B	small EDRK-rich factor 1B
A_23_P859	0.00018	8.65e-06	4.97127	3.29086	0.53964	ADSS	adenylosuccinate synthase
A_23_P120710	0.00018	8.67e-06	4.97063	3.28873	0.394807	TTC3	tetratricopeptide repeat domain 3
A_23_P3532	0.00018	8.69e-06	4.97008	3.28695	0.815693	LITAF	lipopolysaccharide induced TNF factor
A_32_P172864	0.000182	8.77e-06	4.9674	3.27811	0.654598	FAM102B	family with sequence similarity 102 member B
A_23_P27724	0.000182	8.77e-06	4.96726	3.27763	0.510968	SEPW1	selenoprotein W, 1
A_23_P402670	0.000182	8.79e-06	4.96663	3.27558	0.704867	CD1A	CD1a molecule
A_23_P52589	0.000182	8.82e-06	-4.96566	3.27239	-0.77059	RASSF7	Ras association domain family member 7
A_32_P106615	0.000182	8.82e-06	-4.96559	3.27216	-1.1582
A_24_P237036	0.000182	8.83e-06	4.96545	3.27167	0.996448	TNFSF14	tumor necrosis factor superfamily member 14
A_23_P111141	0.000183	8.84e-06	-4.96508	3.27047	-0.25023	BAG6	BCL2 associated athanogene 6
A_23_P125726	0.000183	8.86e-06	-4.96432	3.26796	-0.678292	TMEM164	transmembrane protein 164
A_23_P401675	0.000183	8.89e-06	-4.96324	3.2644	-0.670798
A_24_P204374	0.000184	8.91e-06	4.96261	3.26234	1.62202
A_24_P926195	0.000184	8.95e-06	4.96141	3.25838	0.40093	MAN1A2	mannosidase alpha class 1A member 2
A_23_P300714	0.000185	8.96e-06	-4.96097	3.25694	-0.418125	SORBS3	sorbin and SH3 domain containing 3
A_23_P205900	0.000185	8.98e-06	-4.96033	3.25484	-0.638363	NTRK3	neurotrophic receptor tyrosine kinase 3
A_32_P182186	0.000185	9e-06	4.95978	3.25302	0.594425
A_23_P110846	0.000185	9.01e-06	-4.95926	3.25131	-0.548552	CNOT8	CCR4-NOT transcription complex subunit 8
A_23_P215566	0.000186	9.02e-06	4.95894	3.25026	0.551297	AHR	aryl hydrocarbon receptor
A_24_P538459	0.000187	9.1e-06	4.95636	3.24176	1.98117
A_24_P68819	0.000187	9.12e-06	-4.95572	3.23965	-0.420173	PPP1R21	protein phosphatase 1 regulatory subunit 21
A_23_P252193	0.000187	9.12e-06	4.95568	3.2395	0.46705	ITGA9	integrin subunit alpha 9
A_23_P47704	0.000188	9.15e-06	4.95498	3.23723	0.65179	UCP2	uncoupling protein 2
A_23_P55356	0.000188	9.15e-06	4.95489	3.23691	1.29535	VMO1	vitelline membrane outer layer 1 homolog
[truncated: 39,001 more rows]
